# Supplementary material for: Genomic and metabolic insights into the first host-associated isolate of Psychrilyobacter
Source: Microbiol Spectr. 2023 Sep 27;11(5):e03990-22. doi: 10.1128/spectrum.03990-22 (PMC10580919; doi:10.1128/spectrum.03990-22)
Supplement: Supplemental tables — Tables S1 to S5, Tables S7 to S12, and Table S16. [file spectrum.03990-22-s0002.xlsx]

## Sheet: Title
Table S1	Distribution of Psychrilyobacter based on cultivation-independent and cultivation-dependent methods
Table S2	Clone libraries of enrichments
Table S3	Pure cultures of different enrichments
Table S4	Sequence similarity searching result of Psychrilyobacter
Table S5	Comparison of membrane fatty acids among different species in Psychrilyobacter
Table S7	Comparison of genomic information among different species in Psychrilyobacter
Table S8	Colonization related genes in strain B1
Table S9	Carbohydrate metabolic genes annoted by CAZy in the three cultured species of Psychrilyobacter
Table S10	Genome annotation of strain B1 by COG
Table S11	Genome annotation of strain B1 by KEGG
Table S12	Carbohydrates utilization tests of strain B1
Table S16	Defence related genes in strain B1

## Sheet: Table S1
Culture-independent	Organ	Relative abundance（%）	Phylum	Subphylum	Class	Source	Location	Method	Reference
Host-related	Intestine	32.9-38	Mollusca		Gastropoda	Haliotis discus hannai	Fuda Aquaculture Co. LTD, China	High-throughput amplicon sequencing of the full-length 16S rRNA gene	This study
	Intestine	10.3-39.4				Haliotis diversicolor	Fuda Aquaculture Co. LTD, China	High-throughput amplicon sequencing of the full-length 16S rRNA gene	This study
	Intestine	8.1–17.3				Haliotis discus hannai	Abalone Research Institute, Korea	High-throughput amplicon sequencing of the16S rRNA gene V3-V4 region	Choi Mi-Jin, et al.2021
	Intestine	20.6				Haliotis discus hannai, H. discus hannai♀ × H. fulgens♂	Fuda Aquaculture Co. LTD, China	High-throughput amplicon sequencing of the16S rRNA gene V3-V4 region	Xingze Wang et al.,2020
	Digestive gland	31-94				Haliotis tuberculata	Coast of Brittany, France	High-throughput amplicon sequencing of the16S rRNA gene V3-V4 region	Gobet et al., 2018
	Intestine	68,62				Haliotis laevigata × Haliotis rubra/Haliotis laevigata	Abalone farm, Australia	High-throughput amplicon sequencing of the16S rRNA gene V3-V4 region	Danckert Nathan P. et al, 2021
	Kidney and stomach	11.7				Haliotis laevigata	Abalone farm, Australia	High-throughput amplicon sequencing of the16S rRNA gene V3-V4 region	Wang et al.,2020
	Intestine	ND				Haliotis midae	HIK Abalone Farm (Pty) Ltd.,South Africa	High-throughput amplicon sequencing of the16S rRNA gene V4 region	Aldi Nel et al.,2018
	Intact body	ND				Lottia gigantea	California and Oregonian,USA	High-throughput amplicon sequencing of the16S rRNA gene V4 region	Neu, A.T. et al,2019
	Gut	20.78				Littorina.saxatilis	the Norwegian Sea, Tromsø, Norway	High-throughput amplicon sequencing of the16S rRNA gene V3-V4 region	Arina L Maltseva et al, 2021
	Gut	19.71				Littorina.arcana	the Norwegian Sea, Tromsø, Norway	High-throughput amplicon sequencing of the16S rRNA gene V3-V4 region	Arina L Maltseva et al, 2021
	Gut	22.724				L.compressa	the Norwegian Sea, Tromsø, Norway	High-throughput amplicon sequencing of the16S rRNA gene V3-V4 region	Arina L Maltseva et al, 2021
	Gut	17.7543				L.obtusata	the Norwegian Sea, Tromsø, Norway	High-throughput amplicon sequencing of the16S rRNA gene V3-V4 region	Arina L Maltseva et al, 2021
	Gut	20.4202				L.fabalis	the Norwegian Sea, Tromsø, Norway	High-throughput amplicon sequencing of the16S rRNA gene V3-V4 region	Arina L Maltseva et al, 2021
	Gut	37.2184				L.littorea	the Norwegian Sea, Tromsø, Norway	High-throughput amplicon sequencing of the16S rRNA gene V3-V4 region	Arina L Maltseva et al, 2021
	Gut	11.3712				L.saxatilis	the North Sea, Tjärnö, Sweden	High-throughput amplicon sequencing of the16S rRNA gene V3-V4 region	Arina L Maltseva et al, 2021
	Gut	21.8619				L.fabalis	the North Sea, Tjärnö, Sweden	High-throughput amplicon sequencing of the16S rRNA gene V3-V4 region	Arina L Maltseva et al, 2021
	Gut	34.3197				L.littorea	the North Sea, Tjärnö, Sweden	High-throughput amplicon sequencing of the16S rRNA gene V3-V4 region	Arina L Maltseva et al, 2021
	Intestine	2.55				Rapana venosa	Laizhou Bay, China	High-throughput amplicon sequencing of the16S rRNA gene V4 region	Hao Song et al.,2017
	Intestine	5				Phymorhynchus sp (deep-sea non-bone-eating snail)	the Gulf of California at 3651 m depth (23.358N; -108.542),USA	High-throughput amplicon sequencing of the16S rRNA gene V4 region	Aronson et al.,2016
	Gut	ND				Batillus cornutus (sea snail)	Yokosuka, Japan	High-throughput amplicon sequencing of the16S rRNA gene V1-V3region	Ito, M et al, 2019
	gill and digestive gland	ND			Izrnellibranchia	Paphies ventricosa (toheroa)	Ninety Mile Beach, New Zealand	High-throughput amplicon sequencing of the16S rRNA gene V4-V5 region	Bennion, M et al, 2022
	Intact body	18.82				manila clam	South Korea	next generation sequencing	Hee-Jeong Hwang et al ,2021
	digestive gland and stomach	ND				Perna canaliculus	mussel farm, New Zealand	High-throughput amplicon sequencing of the16S rRNA gene V3-V4 region	Siming Li et al, 2022
	Digestive gland tissues	ND				Pinna nobilis	Thessaloniki ,Kalloni Gulf, Greece	High-throughput amplicon sequencing of the16S rRNA gene V4 region	Athanasios Lattos et al, 2020
	Gut	70				Mytilus chilensis (free-living )	mussel farms. Chile	High-throughput amplicon sequencing of the16S rRNA gene V6-V8 region	P. Santib ́a ̃nez et al, 2022
	Intact body	0.817-3.267				Mytilus spp.	southern Chile	High-throughput amplicon sequencing of the16S rRNA gene V4 region	CarolinaRamírez et al,2022
	Gut	ND				Mytilus edulis (Blue mussels)	commercial farm, Cap Gris-Nez, France	High-throughput amplicon sequencing of the16S rRNA gene V3-V4 region	Luen-LuenLi et al ,2020
	intestinal content	2.6				Mytilus edulis	Absecon, New Jersey, USA	16S rDNA amplicon libraries	William B. Schill et al ,2017
	intestinal content	9.26667				Mytilus edulis	Barnegat, New Jersey, USA	16S rDNA amplicon libraries	William B. Schill et al ,2017
	Eggs	12.5				Mytilus galloprovincialis	aquaculture farm in the Ligurian Sea (La Spezia, Itlay)	High-throughput amplicon sequencing of the16S rRNA gene V4 region	T.Balbi et al,2020
	Intact body	ND				Mytilus galloprovincialis	Istanbul and Izmir coastal stations of Turkey	Illumina MiSeq v3	Elif Bozcal et al , 2020
	Hepatopancreas	0-24				Mytilus galloprovincialis	Venice lagoon, Itlay	High-throughput amplicon sequencing of the16S rRNA gene V3-V4 region	M.Milan et al, 2018
	Intact body	ND				Crassostrea gigas (Pacific oysters)	Atlantic Ocean and the Mediterranean Sea,	High-throughput amplicon sequencing of the16S rRNA gene V3-V4 region	Camille Clerissi et al, 2020
	Intact body	ND				Crassostrea gigas	localmarket in Qingdao, Shandong, China.	High-throughput amplicon sequencing of the16S rRNA gene	Xu Zhang et al,2021
	Intact body	ND				Crassostrea gigas (Pacific Oyster Mortality Syndrome)	Ifremer hatchery in Argenton	High-throughput amplicon sequencing of the16S rRNA gene V3-V4 region	Aude Lucasson et al , 2020	doi: https://doi.org/10.1101/2020.11.16.384644
	Intact body	ND				Crassostrea gigas	localmarket in Qingdao, Shandong, China.	High-throughput amplicon sequencing of the16S rRNA gene V5 region	Zhang X et al,2022
	gut tissues	ND				Crassostrea gigas	commercial farm, Woolooware Bay (Georges River), NSW, Australia	High-throughput amplicon sequencing of the16S rRNA gene V3-V4 region	E. Pathirana et al, 2018
	Intact body	ND				Crassostrea gigas	Oyster farm, Australia	High-throughput amplicon sequencing of the16S rRNA gene V3 region	KZ Zarkasi et al.,2018
	Intact body	ND				Crassostrea gigas	a commercial oyster farm, Coffin Bay, South Australia	T-RFLP clone library analysis of the16S rRNA gene V1-V3region	Thomas L.Madigan et al, 2014
	Intact body	ND				Saccostrea glomerata (Sydney rock oysters)	commercial oyster farm, Camden Haven, New South Wales, Australia	T-RFLP clone library analysis of the16S rRNA gene V1-V3region	Thomas L.Madigan et al, 2014
	Intact body	15.6				Crassostrea gigas	Oyster farm, Australia	T-RFLP clone library analysis of the16S rRNA gene V1-V5region	J. Fernandez-Piquer et al.,2012
	Gut	13.2			Cephalopoda	Beka squid	offshore waters, Republic of Korea	High-throughput amplicon sequencing of the16S rRNA gene V3-V4 region	Woorim Kang et al,2021	Research square
	Muscle	ND				Octopus maya	fish products packing company, Mexico	DGGE of the16S rRNA gene V3 region	MC Cruz-Leyva et al.,2019
	Intestine and pharynx	ND				Ascidia sp,Botryllus schlosseri(Sea Squirts)	Gullmarsfjorden, Sweden	High-throughput amplicon sequencing of the16S rRNA gene V3-V5 region	Schreiber et al.,2016
	intestine	ND	Echinodermata		Holothuroidea	Apostichopus japonicus (sea cucumber)	Dalian, China	llumina High-Throughput Sequencing Platform (Illumina Hiseq™, 2000; Shanghai, China)	ZhenLi et al ,2020
	intestine	ND				Apostichopus japonicus	aquaculture farm, Wafangdian, Dalian, China	High-throughput amplicon sequencing of the16S rRNA gene V4 region	XitaoWang et al , 2017
	Gut digesta	0-0.51			Echinoidea	Lytechinus variegatus (urchin)	Saint Joseph Bay Aquatic Preserve, Florida, USA	High-throughput amplicon sequencing of the16S rRNA gene V4 region	George B. H. Green et al,2021
	Gill	4.03	Arthropoda	Crustacea	Malacostraca	Austinograea sp. (deep-sea hydrothermal vent crabs)	Deep-sea hydrothermal vent, China	High-throughput amplicon sequencing of the16S rRNA gene V3-V4 region	Na Zhang et al.,2017
	Intestine	9.73				Austinograea sp. (deep-sea hydrothermal vent crabs)	Deep-sea hydrothermal vent, China	High-throughput amplicon sequencing of the16S rRNA gene V3-V4 region	Na Zhang et al.,2017
	carapace, cloaca, gills and oral cavity	ND				Limulus polyphemus (Wild Atlantic Horseshoe Crabs)	Dynasty Marine, Marathon, FL, United States	High-throughput amplicon sequencing of the16S rRNA gene V4 region	Ariel D. Friel et al, 2021
	crab paste	0.04-1.85				swimming crab	Ningbo aquatic product wholesale market, Ningbo, Zhejiang, China	High-throughput amplicon sequencing of the16S rRNA gene V3-V4 region	Haibo Luo et al, 2020
	Gut	3.19				Scylla paramamosain (male mud crab)	Sanmen county, Taizhou city, Zhejiang province,China	High-throughput amplicon sequencing of the16S rRNA gene V3-V4 region	Hongling Wei et al,2019
	Gut	2				Portunus Trituberculatus (Swimming crab)	Ningbo, China	High-throughput amplicon sequencing of the16S rRNA gene V3-V4 region	ZENG Ting-Lan et al, 2016
	Gut	ND				Portunus Trituberculatus (Swimming crab)	crab farm in Xianxiang Town, Fenghua City, Ningbo City, Zhejiang Province, China.	High-throughput amplicon sequencing of the16S rRNA gene V3-V4 region	HonglingWei et al, 2020
	Intestinal and hepatopancreas tissue	ND				Charybdis japonica	South China Sea	High-throughput amplicon sequencing of the16S rRNA gene V3-V4 region	Han, Mingming et al, 2021
	Gut	ND				Scylla olivacea (mud crab)	Malaysia	High-throughput amplicon sequencing of the16S rRNA gene V3-V4 region	Nyok-Sean Lau et al,2022	10.21203/rs.3.rs-1249516/v1
	Gut	ND				Scylla paramamosain	Zhejiang, China	High-throughput amplicon sequencing of the16S rRNA gene V3-V4 region	Lei Tang et al, 2020
	Intestine	ND				Scylla paramamosain	Crab farm, China	PCR-DGGE of the16S rRNA gene V3 region	S. Li et al.,2012
	intestine	0-19.81	Nematoda		Chromadorea	Anisakids	Mercamadrid Central Fish Market,Spain	High-throughput amplicon sequencing of the16S rRNA gene V3-V4 region	Susana C. Arcos et al, 2021
	Intact body	3	Nemertina		Pilidiophora	Kulikovia alborostrata (Ribbon Worms)	Peter the Great Bay, Sea of Japan	High-throughput amplicon sequencing of the16S rRNA gene V3-V4 region	Daria I. Melnikova et al,2020
	Intestine	21.5	Chordata	Tunicata	Ascidiacea	Ciona intestinalis	the Cape Cod Canal Basin near Woods Hole,USA	High-throughput amplicon sequencing of the16S rRNA gene V4 region	Dishaw et al.,2014
	Intestine	4.16667				Ciona intestinalis	Mission Bay, San Diego (S. LePage, M-Rep, Carlsbad, CA),USA	High-throughput amplicon sequencing of the16S rRNA gene V4 region	Dishaw et al.,2014
	Intestine	0				Ciona intestinalis	Fusaro Lake in Naples, Italy	High-throughput amplicon sequencing of the16S rRNA gene V4 region	Dishaw et al.,2014
	kidney samples	ND		Vertebrata	Osteichthyes	Coregonus clupeaformis(Salmonidae)	Que ́bec, Canada	High-throughput amplicon sequencing of the16S rRNA gene V2-V3 region	BOUTIN, S et al,2012
	Gut	ND				Salmo salar (Atlantic salmon)	Hirtshals, Denmark	High-throughput amplicon sequencing of the16S rRNA gene V1-V2region	K Gajardo et al, 2017
	Gut	ND				Salmo salar (Atlantic salmon)	West coast of Scotland	High-throughput amplicon sequencing of the16S rRNA gene V3-V4 region	Carola E.Dehler et al, 2017
	Digesta	ND				Salmo salar (Atlantic salmon)	Norway	High-throughput amplicon sequencing of the16S rRNA gene V3-V4 region	DOI: https://doi.org/10.21203/rs.3.rs-1351266/v1
	Intestine	ND				Salmo salar (Atlantic salmon)	Coast of Scotland, UK	High-throughput amplicon sequencing of the16S rRNA gene V3-V4 region	Carola et al.,2016
	Intestine	0.1075				Oncorhynchus mykiss (Rainbow Trout)	Aquatic Animal Nutrition and Health Research Facility at the University of Plymouth,UK	High-throughput amplicon sequencing of the16S rRNA gene V1-V2 region	Voller SW et al ,2018
	Gut	ND				Oncorhynchus mykiss	trout farm “Forellenzucht Trostadt GbR” (Reurieth-Trostadt, Germany)	High-throughput amplicon sequencing of the16S rRNA gene V6-V8 region	Stéphanie Céline Michl et al, 2017
	Intestine	ND				Oncorhynchus mykiss	freshwater fish farm, Scotland. /Aquatic Research Facility (ARF) at the Institute of Aquaculture, University of striling,UK	High-throughput amplicon sequencing of the16S rRNA gene V4 region	Lyons et al., 2017
	Gut	ND				Oncorhynchus mykiss	fish farm in Jutland, Denmark	High-throughput amplicon sequencing of the16S rRNA gene V5 region	Hans-ChristianIngerslev et al ,2014
	Gut	ND				Yellowfin tuna (middle size)	Eastern Atlantic Ocean (Gulf of Guinea and off the coast of Senegal)	High-throughput amplicon sequencing of the16S rRNA gene V3-V4 region	Elsa Gadoin et al,2021
	Gut	ND				O. niloticus ♀ × Oreochromis aureus ♂ (tilapia)	aquaculture farm in Haikou City, Hainan,China	16S rDNA V3 region PCR-DGGE	WenshuLiu et al,2013
	Faecal sample	ND			Mammalia	Tursiops truncatus (bottlenose dolphins)	Florida,America	High-throughput amplicon sequencing of the16S rRNA gene V3-V4 region	María JoséRobles-Malagamba et al, 2020
	Faecal sample	6.25				southern elephant seals (pups)	South Shetland Islands	High-throughput amplicon sequencing of the16S rRNA gene V1-V3 region	T. M. Nelson et al.,2012
	Faecal sample	2.13				southern elephant seals (mothers)	South Shetland Islands	High-throughput amplicon sequencing of the16S rRNA gene V1-V3 region	T. M. Nelson et al.,2012
	Faecal sample	1.9				wild leopard seals	Danco Coast, western Antarctic Peninsula	High-throughput amplicon sequencing of the16S rRNA gene V1-V3 region	T. M. Nelson et al.,2012
	Faecal sample	0.9				captive leopard seals	Marine Mammal Research Centre and Taronga Zoo,Australian	High-throughput amplicon sequencing of the16S rRNA gene V1-V3 region	T. M. Nelson et al.,2012
	Cecal contents	NE				Mice	Charles River Laboratories (Beijing, China)	High-throughput amplicon sequencing of the16S rRNA gene V3-V4 region	Zunji Shi et al,2021
	Oral	ND				Mice	Shanghai, China	High-throughput amplicon sequencing of the16S rRNA gene V3 region	Kaikai Dong et al,2019
	Vaginal	ND				ewes	Bozeman Agricultural Research and Teaching farm, USA	High-throughput amplicon sequencing of the16S rRNA gene V3-V4 region	Swartz et al., 2014
	Faecal sample	0·080-2·558				dogs	USA	High-throughput amplicon sequencing of the16S rRNA gene V3 region	J.S. Gnanandarajah et al ,2012
	plasma	ND				female systemic lupus erythematosus patient	United States	High-throughput amplicon sequencing of the16S rRNA gene V4 region	Zhenwu Luo et al ,2021
Non-host		ND			Fermentation	Belgian artisanal cheeses	Belgium	High-throughput amplicon sequencing of 16S rRNA genes V1-V3 region	AmauryGérard et al, 2021
		ND				fermenters of production-scale biogas plant	North-Rhine-Westphalia, Germany	High-throughput amplicon sequencing of the16S rRNA gene V4 region	Stolze, Y et al, 2016
		0.6-1.6				soy sauce	Tianjin, China	High-throughput amplicon sequencing of the16S rRNA gene V4 region	Zhao, Guozhong et al, 2021
		ND				Chouguiyu	An-hui, China	High-throughput amplicon sequencing of the16S rRNA gene V3-V4 region	WenhuanXu et al, 2022
		ND				Chouguiyu	Anhui & Hubei & Hunan, China	High-throughput amplicon sequencing of the16S rRNA gene V3-V4 region	ZhaoxiaYang et al, 2021
	ventral muscle	0.55-41.55				Siniperca chuatsi	Anhui, China	High-throughput amplicon sequencing of the16S rRNA gene V4 region	YingyingShen et al,2021
	dorsal muscle	0.56-33.85				Siniperca chuatsi	Anhui, China	High-throughput amplicon sequencing of the16S rRNA gene V4 region	YingyingShen et al,2021
		12.3-26.4				dairy processing environment floor-drains	cheese production factory in Austria	High-throughput amplicon sequencing of 16S rRNA genes V1-V2 region	Schön, Kerstin et al, 2016
		7.11			Fish feed	feed sample	Wageningen, The Netherlands	High-throughput amplicon sequencing of 16S rRNA genes V1-V2 region	Christos Giatsis et al, 2015
		7.8, 1.18			Enrichment	ciprofloxacin/tetracycline treated mariculture sediments	sea cucumber farming experimental areaWeihai, Shandong Province, China	High-throughput amplicon sequencing of the16S rRNA gene V4-V5 region	Meng-Qi Ye et al , 2020
		9-10				protein-amended microcosms	Rumohr cores , Greenland	High-throughput amplicon sequencing of the16S rRNA gene V4 region	C. Pelikan et al.,2021
		3-4				no-substrate enrichment of marine sediments	Rumohr cores , Greenland	High-throughput amplicon sequencing of the16S rRNA gene V4 region	C. Pelikan et al.,2021
		1.1-1.7				sulfidic arctic marine sediment (cyanobacterial necromass enrichment)	Smeerenburgfjorden, Svalbard,Norway	High-throughput amplicon sequencing of the16S rRNA gene	A. L. Müller et al.,2018
		ND			Sediment & water	oyster and clam culture sediment	Brittany, France	High-throughput amplicon sequencing of the16S rRNA gene V3-V4 region	Clément Offret et al, 2020
		ND				upwelling and mud banks	southeastern Arabian Sea	High-throughput amplicon sequencing of the16S rRNA gene V3-V4 region	Vijayan, J et al, 2022
		ND				coastal Antarctic sediments	Antarctic	16S rRNA amplicon library	David A.Aromokeye et al,2021
		ND				kelp-beach sediments	southeast North Sea	16S rRNA gene amplicon	van Erk et al , 2020
		ND				Formosa Cold Seep of the South China Sea	South China Sea	High-throughput amplicon sequencing of the16S rRNA gene V4-V5 region	Lingyan Li et al , 2021
		0.04				mariculture sediments	sea cucumber farming experimental areaWeihai, Shandong Province, China	High-throughput amplicon sequencing of the16S rRNA gene V4-V5 region	Meng-Qi Ye et al , 2020
		ND				rhizospheres of selected mangrove species	Mida Creek and Gazi Bay, Kenya	High-throughput amplicon sequencing of the16S rRNA gene V3-V4 region	Edith M. Muwawa, 2021
		ND				sediment samples	Krossfjorden, Norway	High-throughput amplicon sequencing of the16S rRNA gene V3-V4 region	Swapnil Kajale et al,2021
		ND				coastal marine sediment	Aarhus Bay area, Denmark	High-throughput amplicon sequencing of the16S rRNA gene V4 region	Otte, J.M et al,2019
		ND				Marine sediments	Southwestern Gulf of Mexico	High-throughput amplicon sequencing of the16S rRNA gene V3-V4 region	E. Ernestina Godoy-Lozano et al , 2018
		ND				groundwaters of deep crystalline bedrock	Olkiluoto, Finland	High-throughput amplicon sequencing of the16S rRNA gene V6 region	M. Bomberg et al, 2015
		ND				coastal samples	Red Sea	High-throughput amplicon sequencing of the16S rRNA gene V4-V6 region	Ghada A. Mustafa et al,2014
		ND				marine sediments	Spiekeroog island, Germany	PCR-DGGE of the16S rRNA gene V3-V5 region	J Graue et al.,2012
		ND				shipwrecks	northern Gulf of Mexico	High-throughput amplicon sequencing of the16S rRNA gene V6-V8 region	Hampel, Justyna J et al ,2022
		0.007				sulfidic waters	Black Sea	High-throughput amplicon sequencing of the16S rRNA gene	S. Yadav et al.,2021
		ND				Lake Nyos	Cameroon, Central Africa	DGGE	Tiodjio, R et al,2014
culture-dependent	Intestine	10-39				Haliotis discus hannai	Fuda abalone farm, China	Enrichment and isolation	This study
		ND				marine sediment	Atlantic Ocean, Canada	Enrichment and isolation	J.-S. Zhao.,2009
		ND				marine biofilm of quartz and feldspar	the North Sea off the east coast of St. Andrews, Scotland	Isolation	Lucy Finnegan et al.,2011
		<0.1				sulfidic waters	Black Sea	Enrichment and isolation	S. Yadav et al.,2021

## Sheet: Table S2
Carbon sources	Positive clones	Genus	Relative abundance(%)
Alginate (1g/L)	20	Vibrio	75
		Psychrilyobacter	20
		HQ393417_s	5
Algae (1g/L)	20	Vibrio	55
		Prolixibacter	10
		HQ393417_s	30
		HQ703815_s	5
Agar powder (1g/L)	20	Vibrio	50
		Psychrilyobacter	30
		Prolixibacter	20
Yeast extract (1g/L) +Tryptone (1g/L)	40	Psychrilyobacter	40
		Vibrio	30
		Arcobacter	10
		Propionigenium	10
		Halodesulfovibrio	10

## Sheet: Table S3
Carbon sources	IDs	Top-hit strain against the EzBioCloud Database	Similarity	16S rRNA gene sequences
Yeast extract (1g/L) +Tryptone (1g/L)	3	Enterococcus dispar ATCC 51266(T)	99.36	TGGGTAACCTACCCTCAAGCGGGGGATAACATTTGGAAACAGGTGCTAATACCGCATAATATTAATGAACTCATGTTTATTAATTGAAAGGCGCTTTTGCGTCACTTGAGGATGGACCCGCGGTGCATTAGCTAGTTGGTGAGGTAACGGCTCACCAAGGCCACGATGCATAGCCGACCTGAGAGGGTGATCGGCCACACTGGGACTGAGACACGGCCCAGACTCCTACGGGAGGCAGCAGTAGGGAATCTTCGGCAATGGACGAAAGTCTGACCGAGCAACGCCGCGTGAGTGAAGAAGGTTTTCGGATCGTAAAACTCTGTTGTTAGAGAAGAACAAGGATGAGAGTAAAATGTTCATCCCTTGACGGTATCTAACCAGAAAGCCACGGCTAACTAC…
	4	Enterococcus dispar ATCC 51266(T)	99.36	TGGGTAACCTACCCTCAAGCGGGGGATAACATTTGGAAACAGGTGCTAATACCGCATAATATTAATGAACTCATGTTTATTAATTGAAAGGCGCTTTTGCGTCACTTGAGGATGGACCCGCGGTGCATTAGCTAGTTGGTGAGGTAACGGCTCACCAAGGCCACGATGCATAGCCGACCTGAGAGGGTGATCGGCCACACTGGGACTGAGACACGGCCCAGACTCCTACGGGAGGCAGCAGTAGGGAATCTTCGGCAATGGACGAAAGTCTGACCGAGCAACGCCGCGTGAGTGAAGAAGGTTTTCGGATCGTAAAACTCTGTTGTTAGAGAAGAACAAGGATGAGAGTAAAATGTTCATCCCTTGACGGTATCTAACCAGAAAGCCACGGCTAACTAC…
	2K	Enterococcus dispar ATCC 51266(T)	99.11	TGGGTAACCTACCCTCAAGCGGGGGATAACATTTGGAAACAGGTGCTAATACCGCATAATATTAATGAACTCATGTTTATTAATTGAAAGGCGCTTTTGCGTCACTTGAGGATGGACCCGCGGTGCATTAGCTAGTTGGTGAGGTAACGGCTCACCAAGGCCACGATGCATAGCCGACCTGAGAGGGTGATCGGCCACACTGGGACTGAGACACGGCCCAGACTCCTACGGGAGGCAGCAGTAGGGAATCTTCGGCAATGGACGAAAGTCTGACCGAGCAACGCCGCGTGAGTGAAGAAGGTTTTCGGATCGTAAAACTCTGTTGTTAGAGAAGAACAAGGATGAGAGTAAAATGTTCATCCCTTGACGGTATCTAACCAGAAAGCCACGGCTAACTAC…
	5bvit-1	Vibrio mediterranei CIP 103203(T)	99.3	TGGGAAATTGCCCTGATGTGGGGGATAACCATTGGAAACGATGGCTAATACCGCATAATGCCTTCGGGCCAAAGAGGGGGACCTTCGGGCCTCTCGCGTCAGGATATGCCCAGGTGGGATTAGCTAGTTGGTGAGGTAATGGCTCACCAAGGCGACGATCCCTAGCTGGTCTGAGAGGATGATCAGCCACACTGGAACTGAGACACGGTCCAGACTCCTACGGGAGGCAGCAGTGGGGAATATTGCACAATGGGCGCAAGCCTGATGCAGCCATGCCGCGTGTGTGAAGAAGGCCTTCGGGTTGTAAAGCACTTTCAGCAGTGAGGAAGGCGGGTACGTTAATAGCGTGCTCGTTTGACGTTAGCTGCAGAAGAAGCACCGGCTAACTCCGTGCCAGCA…
	A_6_4	Prolixibacter denitrificans MIC1-1(T)	97.41	TATGCAACCTGCCCTGTACAGGGGGATAGCCCGGAGAAATCCGGATTAATACCCCATGGTTTCCAACCTTCGCATGTTGGTTGGAATAAAGTTTCGGCGGTACAGGATGGGCATGCGTGGCATTAGCTAGTTGGTAAGGTAACGGCTTACCAAGGCGACGATGCCTAGGGGTTCTGAGAGGATGATCCCCCACACTGGGACTGAGACACGGCCCAGACTCCTACGGGAGGCAGCAGTGAGGAATATTGGTCAATGGGCGAGAGCCTGAACCAGCCATCCCGCGTGCAGGATGACGGCCCTACGGGTTGTAAACTGCTTTTATGTACCAAGAATGTGTTCTACGTGTAGGATTTTGACGGTAGTACATGAATAAGCATCGGCTAACTCCGTGCCAGCAGC…
	A12_4_6	Oceanirhabdus sediminicola NH-JN4(T)	99.2	TGAGTAACCTGCCTCAAAGAGGGGGATAGCCTTCCGAAAGGAAGATTAATACCGCATAATATACAGAGATCACATGTTCTCTGTATCAAAAGAGCAATCTGCTTTGAGATGGACTCGCGGCGCATTAGCTAGTTGGTAGGGTAACGGCCTACCAAGGCGACGATGCGTAGCCGACCTGAGAGGGTGATCGGCCACATTGGGACTGAGACACGGCCCAGACTCCTACGGGAGGCAGCAGTGGGGAATATTGCGCAATGGGCGAAAGCCTGACGCAGCAACGCCGCGTGGGTGATGACGGTCTTCGGATTGTAAAACCCTGTCTTCAGGGACGATAATGACGGTACCTGAGGAGGAAGCCACGGCTAACTACGTGCCAGCAGCCGCGGTAATACGTAGGTG…
	A12_6_5	Oceanirhabdus sediminicola NH-JN4(T)	99.42	TGAGTAACCTGCCTCAAAGAGGGGGATAGCCTTCCGAAAGGAAGATTAATACCGCATAATATACAGAGATCACATGTTCTCTGTATCAAAAGAGCAATCTGCTTTGAGATGGACTCGCGGCGCATTAGCTAGTTGGTAGGGTAACGGCCTACCAAGGCGACGATGCGTAGCCGACCTGAGAGGGTGATCGGCCACATTGGGACTGAGACACGGCCCAGACTCCTACGGGAGGCAGCAGTGGGGAATATTGCGCAATGGGCGAAAGCCTGACGCAGCAACGCCGCGTGGGTGATGACGGTCTTCGGATTGTAAAACCCTGTCTTCAGGGACGATAATGACGGTACCTGAGGAGGAAGCCACGGCTAACTACGTGCCAGCAGCCGCGGTAATACGTAGGTG…
	A2_1	Desulfovibrio bizertensis DSM 18034(T)	99.11	TGGATAATCTACCTAGAAGACTGGGATAACAGTTGGAAACGACTGCTAATACCGGATACGTCCTTGTTTTATTTCAAGGGGAAAGATGGCCTCTGTTTCATGCTTTCACTTCTAGATGAGTCCGCGTTCCATTAGCTTGATGGTGGGGTAACGGCCTACCATGGCGACGATGGATAACTGGTCTAAGAGGATGATCAGTCACACTGGGACTGGAACACGGCCCAGACTCCTACGGGAGGCAGCAGTGGGGAATATTGCGCAATGGGGGAAACCCTGACGCAGCGACGCCACGTGAGGGATGAAGGTTTTCGGATCGTAAACCTCTGTCAGAAGGGAAGAAACTAGATTGGTACAATATGCCAGTCTACTGACGGTACCTTCAAAGGAAGCACCGGCTAA…
	A2_2	Oceanirhabdus sediminicola NH-JN4(T)	98.39	TATGCAACCTGCCCTGTACAGGGGGATAGCCCGGAGAAATCCGGATTAATACCCCATGGTTTCCAACCTTCGCATGTTGGTTGGAATAAAGTTTCGGCGGTACAGGATGGGCATGCGTGGCATTAGCTAGTTGGTAAGGTAACGGCTTACCAAGGCGACGATGCCTAGGGGTTCTGAGAGGATGATCCCCCACACTGGGACTGAGACACGGCCCAGACTCCTACGGGAGGCAGCAGTGAGGAATATTGGTCAATGGGCGAGAGCCTGAACCAGCCATCCCGCGTGCAGGATGACGGCCCTACGGGTTGTAAACTGCTTTTATGTACCAAGAATGTGTTCTACGTGTAGGATTTTGACGGTAGTACATGAATAAGCATCGGCTAACTCCGTGCCAGCAGC…
	A2_3	Senegalia massiliensis SIT17(T)	98.95	TGGGAAACCTGCCCTATACAGGAGGATAGCCTCGGGAAACCGGGATTAATACTCCATGAAACTCTAGCACCGCATGGTGCATGAGTCAAAACTCCGGTGGTATAGGATGGTCCCGCGTCCCATTAGCTAGTTGGTAAGGTAACTGCTTACCAAGGCAACGATGGGTAGCCGGCCTGAGAGGGTGATCGGCCACACTGGAACTGAGACACGGTCCAGACTCCTACGGGAGGCAGCAGTGGGGAATATTGCACAATGGGGGAAACCCTGATGCAGCGATGCCGCGTGAGCGATGAAGGTCTTCGGATCGTAAAGCTCTGTCCTTAGGGAAGAATTTTGACGGTACCTAAGGAGGAAGCCCCGGCTAACTACGTGCCAGCAGCCGCGGTAATACGTAGGGGG…
	A2_4	Prolixibacter denitrificans MIC1-1(T)	97	TATGCAACCTGCCCTGTACAGGGGGATAGCCCGGAGAAATCCGGATTAATACCCCATGGTTTCCAACCTTCGCATGTTGGTTGGAATAAAGTTTCGGCGGTACAGGATGGGCATGCGTGGCATTAGCTAGTTGGTAAGGTAACGGCTTACCAAGGCGACGATGCCTAGGGGTTCTGAGAGGATGATCCCCCACACTGGGACTGAGACACGGCCCAGACTCCTACGGGAGGCAGCAGTGAGGAATATTGGTCAATGGGCGAGAGCCTGAACCAGCCATCCCGCGTGCAGGATGACGGCCCTACGGGTTGTAAACTGCTTTTATGTACCAAGAATGTGTTCTACGTGTAGGATTTTGACGGTAGTACATGAATAAGCATCGGCTAACTCCGTGCCAGCAGC…
	A4_2	Prolixibacter denitrificans MIC1-1(T)	97.47	TATGCAACCTGCCCTGTACAGGGGGATAGCCCGGAGAAATCCGGATTAATACCCCATGGTTTCCAACCTTCGCATGTTGGTTGGAATAAAGTTTCGGCGGTACAGGATGGGCATGCGTGGCATTAGCTAGTTGGTAAGGTAACGGCTTACCAAGGCGACGATGCCTAGGGGTTCTGAGAGGATGATCCCCCACACTGGGACTGAGACACGGCCCAGACTCCTACGGGAGGCAGCAGTGAGGAATATTGGTCAATGGGCGAGAGCCTGAACCAGCCATCCCGCGTGCAGGATGACGGCCCTACGGGTTGTAAACTGCTTTTATGTACCAAGAATGTGTTCTACGTGTAGGATTTTGACGGTAGTACATGAATAAGCATCGGCTAACTCCGTGCCAGCAGC…
	A4_3	Clostridium oceanicum DSM 1290(T)	99.93	TGGGTAACCTGCCTCAAAGTGGGGAATAGCCCTCCGAAAGGAGGATTAATACCGCATAACGTAAGAGTATCGCATGGTACTTTTACCAAAGATTTATCGCTTTGAGATGGACCCGCGGCGCATTAGCTAGTTGGTGAGGTAATGGCTCACCAAGGCAACGATGCGTAGCCGACCTGAGAGGGTGATCGGCCACATTGGAACTGAGACACGGTCCAGACTCCTACGGGAGGCAGCAGTGGGGAATATTGCGCAATGGGGGAAACCCTGACGCAGCAACGCCGCGTGAGTGATGAAGGTCTTCGGATTGTAAAGCTCTGTTTTCTAGGACGATAATGACGGTACTAGAGGAGGAAGCCACGGCTAACTACGTGCCAGCAGCCGCGGTAATACGTAGGTGGC…
	A4_4	Clostridium oceanicum DSM 1290(T)	99.93	TGGGTAACCTGCCTCAAAGTGGGGAATAGCCCTCCGAAAGGAGGATTAATACCGCATAACGTAAGAGTATCGCATGGTACTTTTACCAAAGATTTATCGCTTTGAGATGGACCCGCGGCGCATTAGCTAGTTGGTGAGGTAATGGCTCACCAAGGCAACGATGCGTAGCCGACCTGAGAGGGTGATCGGCCACATTGGAACTGAGACACGGTCCAGACTCCTACGGGAGGCAGCAGTGGGGAATATTGCGCAATGGGGGAAACCCTGACGCAGCAACGCCGCGTGAGTGATGAAGGTCTTCGGATTGTAAAGCTCTGTTTTCTAGGACGATAATGACGGTACTAGAGGAGGAAGCCACGGCTAACTACGTGCCAGCAGCCGCGGTAATACGTAGGTGGC…
	B_6_7	Enterococcus dispar ATCC 51266(T)	100	TGGGTAACCTACCCTCAAGCGGGGGATAACATTTGGAAACAGGTGCTAATACCGCATAATATTAATGAACTCATGTTTATTAATTGAAAGGCGCTTTTGCGTCACTTGAGGATGGACCCGCGGTGCATTAGCTAGTTGGTGAGGTAACGGCTCACCAAGGCCACGATGCATAGCCGACCTGAGAGGGTGATCGGCCACACTGGGACTGAGACACGGCCCAGACTCCTACGGGAGGCAGCAGTAGGGAATCTTCGGCAATGGACGAAAGTCTGACCGAGCAACGCCGCGTGAGTGAAGAAGGTTTTCGGATCGTAAAACTCTGTTGTTAGAGAAGAACAAGGATGAGAGTAAAATGTTCATCCCTTGACGGTATCTAACCAGAAAGCCACGGCTAACTAC…
	B1	Psychrilyobacter atlanticus DSM 19335(T)	99.07	TAAAGAATTTGCCCTTCAGACTGGGACAACTAACCGAAAGGTTAGCTAATACCGGATATTATGAGACCTTGGCATCAAGGACTTATGAAAGCTATATGCGCTGGAGGAGAACTTTGCGTTCCATTAGCTAGTTGGTAGGGTAATGGCCTACCAAGGCGACGATGGATAGCCGGCCTGAGAGGGTGAACGGCCACAAGGGGACTGAGACACGGCCCTTACTCCTACGGGAGGCAGCAGTGGGGAATATTGGACAATGGACCAAAAGTCTGATCCAGCAATTCTGTGTGCACGATGAAGGTCTTCGGATTGTAAAGTGCTTTCAGGTGGGAAGAAGAAAGTGACGGTACCACCAGAAGAAGCGACGGCTAAATACGTGCCAGCAGCCGCGGTAATACGTAT…
	J1	Enterococcus saigonensis VE80(T)	99.14	TGGGTAACCTACCCTCAAGCGGGGGATAACATTTGGAAACAGGTGCTAATACCGCATAATATTAATGAACTCATGTTTATTAATTGAAAGGCGCTTTTGCGTCACTTGAGGATGGACCCGCGGTGCATTAGCTAGTTGGTGAGGTAACGGCTCACCAAGGCCACGATGCATAGCCGACCTGAGAGGGTGATCGGCCACACTGGGACTGAGACACGGCCCAGACTCCTACGGGAGGCAGCAGTAGGGAATCTTCGGCAATGGACGAAAGTCTGACCGAGCAACGCCGCGTGAGTGAAGAAGGTTTTCGGATCGTAAAACTCTGTTGTTAGAGAAGAACAAGGATGAGAGTAAAATGTTCATCCCTTGACGGTATCTAACCAGAAAGCCACGGCTAACTAC…
	J2	Enterococcus dispar ATCC 51266(T)	99.25	TGGGTAACCTACCCTCAAGCGGGGGATAACATTTGGAAACAGGTGCTAATACCGCATAATATTAATGAACTCATGTTTATTAATTGAAAGGCGCTTTTGCGTCACTTGAGGATGGACCCGCGGTGCATTAGCTAGTTGGTGAGGTAACGGCTCACCAAGGCCACGATGCATAGCCGACCTGAGAGGGTGATCGGCCACACTGGGACTGAGACACGGCCCAGACTCCTACGGGAGGCAGCAGTAGGGAATCTTCGGCAATGGACGAAAGTCTGACCGAGCAACGCCGCGTGAGTGAAGAAGGTTTTCGGATCGTAAAACTCTGTTGTTAGAGAAGAACAAGGATGAGAGTAAAATGTTCATCCCTTGACGGTATCTAACCAGAAAGCCACGGCTAACTAC…
	J4	Arcobacter halophilus LA31B(T)	99.33	TAGGTAACGTGCCTCTAAGAAAGGGATAACAGATGGAAACGTCTGCTAATACCTTATATGCCTTTAATACGAAAGTATGCAAGGGAAACGCTTTAGTGCTTAGAGATCGGCCTGTACAGTATCAGCTAGTTGGTGAGGTAAGAGCTCACCAAGGCAATGACGCTTAACTGGTTTGAGAGGATGATCAGTCACACTGGAACTGAGACACGGTCCAGACTCCTACGGGAGGCAGCAGTGGGGAATATTGCACAATGGGGGAAACCCTGATGCAGCAACGCCGCGTGGAGGATGACACATTTCGGTGCGTAAACTCCTTTTATATAGGAAGAAAATGACGGTACTATATGAATAAGCGCCGGCTAACTCCGTGCCAGCAGCCGCGGTAATACGGAGGGCGCA…
	J6	Enterococcus saigonensis VE80(T)	99.14	TGGGTAACCTACCCTCAAGCGGGGGATAACATTTGGAAACAGGTGCTAATACCGCATAATATTAATGAACTCATGTTTATTAATTGAAAGGCGCTTTTGCGTCACTTGAGGATGGACCCGCGGTGCATTAGCTAGTTGGTGAGGTAACGGCTCACCAAGGCCACGATGCATAGCCGACCTGAGAGGGTGATCGGCCACACTGGGACTGAGACACGGCCCAGACTCCTACGGGAGGCAGCAGTAGGGAATCTTCGGCAATGGACGAAAGTCTGACCGAGCAACGCCGCGTGAGTGAAGAAGGTTTTCGGATCGTAAAACTCTGTTGTTAGAGAAGAACAAGGATGAGAGTAAAATGTTCATCCCTTGACGGTATCTAACCAGAAAGCCACGGCTAACTAC…
	J7	Arcobacter halophilus LA31B(T)	99.36	TAGGTAACGTGCCTCTAAGAAAGGGATAACAGATGGAAACGTCTGCTAATACCTTATATGCCTTTAATACGAAAGTATGCAAGGGAAACGCTTTAGTGCTTAGAGATCGGCCTGTACAGTATCAGCTAGTTGGTGAGGTAAGAGCTCACCAAGGCAATGACGCTTAACTGGTTTGAGAGGATGATCAGTCACACTGGAACTGAGACACGGTCCAGACTCCTACGGGAGGCAGCAGTGGGGAATATTGCACAATGGGGGAAACCCTGATGCAGCAACGCCGCGTGGAGGATGACACATTTCGGTGCGTAAACTCCTTTTATATAGGAAGAAAATGACGGTACTATATGAATAAGCGCCGGCTAACTCCGTGCCAGCAGCCGCGGTAATACGGAGGGCGCA…
	m3	Enterococcus dispar ATCC 51266(T)	99.45	TGGGTAACCTACCCTCAAGCGGGGGATAACATTTGGAAACAGGTGCTAATACCGCATAATATTAATGAACTCATGTTTATTAATTGAAAGGCGCTTTTGCGTCACTTGAGGATGGACCCGCGGTGCATTAGCTAGTTGGTGAGGTAACGGCTCACCAAGGCCACGATGCATAGCCGACCTGAGAGGGTGATCGGCCACACTGGGACTGAGACACGGCCCAGACTCCTACGGGAGGCAGCAGTAGGGAATCTTCGGCAATGGACGAAAGTCTGACCGAGCAACGCCGCGTGAGTGAAGAAGGTTTTCGGATCGTAAAACTCTGTTGTTAGAGAAGAACAAGGATGAGAGTAAAATGTTCATCCCTTGACGGTATCTAACCAGAAAGCCACGGCTAACTAC…
	m6	Oceanirhabdus sediminicola NH-JN4(T)	98.86	TGAGTAACCTGCCTCAAAGAGGGGGATAGCCTTCCGAAAGGAAGATTAATACCGCATAACATATAGAAAACACATGTTTTCTATATCAAAGGAGCAATCCGCTTTGAGATGGACTCGCGGCGCATTAGCTAGTTGGTAGGGTAACGGCCTACCAAGGCGACGATGCGTAGCCGACCTGAGAGGGTGATCGGCCACATTGGGACTGAGACACGGCCCAGACTCCTACGGGAGGCAGCAGTGGGGAATATTGCGCAATGGGCGAAAGCCTGACGCAGCAACGCCGCGTGGGTGATGACGGTCTTCGGATTGTAAAACCCTGTCTTCAGGGACGATAATGACGGTACCTGAGGAGGAAGCCACGGCTAACTACGTGCCAGCAGCCGCGGTAATACGTAGGTG…
	n1	Oceanirhabdus sediminicola NH-JN4(T)	98.87	TGAGTAACCTGCCTCAAAGAGGGGGATAGCCTTCCGAAAGGAAGATTAATACCGCATAACATATAGAAAACACATGTTTTCTATATCAAAGGAGCAATCCGCTTTGAGATGGACTCGCGGCGCATTAGCTAGTTGGTAGGGTAACGGCCTACCAAGGCGACGATGCGTAGCCGACCTGAGAGGGTGATCGGCCACATTGGGACTGAGACACGGCCCAGACTCCTACGGGAGGCAGCAGTGGGGAATATTGCGCAATGGGCGAAAGCCTGACGCAGCAACGCCGCGTGGGTGATGACGGTCTTCGGATTGTAAAACCCTGTCTTCAGGGACGATAATGACGGTACCTGAGGAGGAAGCCACGGCTAACTACGTGCCAGCAGCCGCGGTAATACGTAGGTG…
	vitb2-1	Paraclostridium benzoelyticum JC272(T)	99.29	TGGGTAACCTGCCCTGTACACACGGATAACATACCGAAAGGTATACTAATACGGGATAACATATAAAAGTCGCATGGCTTTTGTATCAAAGCTCCGGCGGTACAGGATGGACCCGCGTCTGATTAGCTAGTTGGTAAGGTAATGGCTTACCAAGGCAACGATCAGTAGCCGACCTGAGAGGGTGATCGGCCACACTGGAACTGAGACACGGTCCAGACTCCTACGGGAGGCAGCAGTGGGGAATATTGCACAATGGGCGAAAGCCTGATGCAGCAACGCCGCGTGAGCGATGAAGGCCTTCGGGTCGTAAAGCTCTGTCCTCAAGGAAGATAATGACGGTACTTGAGGAGGAAGCCCCGGCTAACTACGTGCCAGCAGCCGCGGTAATACGTAGGGGGC…
	W2	Tepidibacter mesophilus B1(T)	99.06	TGGGTAACCTGCCCTATACACACGGATAACATATCGAAAGATATGCTAATACGAGATAATACATTTTTAAGGCATCTTAAAAATGTCAAAGATTTTATCGGTGTAGGATGGACCCGCGTCCCATTAGCTAGTTGGTGAGGTAAAAGCTTACCAAGGCGACGATGGGTAGCCGACCTGAGAGGGTGATCGGCCACACTGGAACTGAGACACGGTCCAGACTCCTACGGGAGGCAGCAGTGGGGAATATTGCACAATGGGGGAAACCCTGATGCAGCAACGCCGCGTGAGCGATGAAGGCCTTCGGGTCGTAAAGCTCTGTCCTAAGGGAAGATAATGACGGTACCTTAGGAGGAAGCCCCGGCTAACTACGTGCCAGCAGCCGCGGTAATACGTAGGGGG…
	W3	Psychrilyobacter atlanticus DSM 19335(T)	99.07	TAAAGAATTTGCCCTTCAGACTGGGACAACTAACCGAAAGGTTAGCTAATACCGGATATTATGAGACCTTGGCATCAAGGACTTATGAAAGCTATATGCGCTGGAGGAGAACTTTGCGTTCCATTAGCTAGTTGGTAGGGTAATGGCCTACCAAGGCGACGATGGATAGCCGGCCTGAGAGGGTGAACGGCCACAAGGGGACTGAGACACGGCCCTTACTCCTACGGGAGGCAGCAGTGGGGAATATTGGACAATGGACCAAAAGTCTGATCCAGCAATTCTGTGTGCACGATGAAGGTCTTCGGATTGTAAAGTGCTTTCAGGTGGGAAGAAGAAAGTGACGGTACCACCAGAAGAAGCGACGGCTAAATACGTGCCAGCAGCCGCGGTAATACGTAT…
	W4	Enterococcus dispar ATCC 51266(T)	89.28	TGGGTAACCTACCCTCAAGCGGGGGATAACATTTGGAAACAGGTGCTAATACCGCATAATATTAATGAACTCATGTTTATTAATTGAAAGGCGCTTTTGCGTCACTTGAGGATGGACCCGCGGTGCATTAGCTAGTTGGTGAGGTAACGGCTCACCAAGGCCACGATGCATAGCCGACCTGAGAGGGTGATCGGCCACACTGGGACTGAGACACGGCCCAGACTCCTACGGGAGGCAGCAGTAGGGAATCTTCGGCAATGGACGAAAGTCTGACCGAGCAACGCCGCGTGAGTGAAGAAGGTTTTCGGATCGTAAAACTCTGTTGTTAGAGAAGAACAAGGATGAGAGTAAAATGTTCATCCCTTGACGGTATCTAACCAGAAAGCCACGGCTAACTAC…
	X1	Desulfovibrio bizertensis DSM 18034(T)	100	TGGATAATCTACCTAGAAGACTGGGATAACAGTTGGAAACGACTGCTAATACCGGATACGTCCTTGTTTTATTTCAAGGGGAAAGATGGCCTCTGTTTCATGCTTTCACTTCTAGATGAGTCCGCGTTCCATTAGCTTGATGGTGGGGTAACGGCCTACCATGGCGACGATGGATAACTGGTCTAAGAGGATGATCAGTCACACTGGGACTGGAACACGGCCCAGACTCCTACGGGAGGCAGCAGTGGGGAATATTGCGCAATGGGGGAAACCCTGACGCAGCGACGCCACGTGAGGGATGAAGGTTTTCGGATCGTAAACCTCTGTCAGAAGGGAAGAAACTAGGTTGGTACAATATGCCAGTCTACTGACGGTACCTTCAAAGGAAGCACCGGCTAA…
	yang4	Paraclostridium benzoelyticum JC272(T)	98.87	TGGGTAACCTGCCCTGTACACACGGATAACATACCGAAAGGTATACTAATACGGGATAACATATAAAAGTCGCATGGCTTTTGTATCAAAGCTCCGGCGGTACAGGATGGACCCGCGTCTGATTAGCTAGTTGGTAAGGTAATGGCTTACCAAGGCAACGATCAGTAGCCGACCTGAGAGGGTGATCGGCCACACTGGAACTGAGACACGGTCCAGACTCCTACGGGAGGCAGCAGTGGGGAATATTGCACAATGGGCGAAAGCCTGATGCAGCAACGCCGCGTGAGCGATGAAGGCCTTCGGGTCGTAAAGCTCTGTCCTCAAGGAAGATAATGACGGTACTTGAGGAGGAAGCCCCGGCTAACTACGTGCCAGCAGCCGCGGTAATASKWRGGGGGC…
	YEAST A1	Vibrio areninigrae J74(T)	99.43	TGGGAAATTGCCCTGATGTGGGGGATAACCATTGGAAACGATGGCTAATACCGCATAATAGCTTCGGCTCAAAGAGGGGGACCTTCGGGCCTCTCGCGTCAGGATATGCCCAGGTGGGATTAGCTAGTTGGTGAGGTAAAGGCTCACCAAGGCGACGATCCCTAGCTGGTCTGAGAGGATGATCAGCCACACTGGAACTGAGACACGGTCCAGACTCCTACGGGAGGCAGCAGTGGGGAATATTGCACAATGGGCGCAAGCCTGATGCAGCCATGCCGCGTGTATGAAGAAGGCCTTCGGGTTGTAAAGTACTTTCAGTCGTGAGGAAGGTGATGTAGTTAATAACTGCATCATTTGACGTTAGCGACAGAAGAAGCACCGGCTAACTCCGTGCCAGCA…
	YEAST_A2	Vibrio panuliri LBS2(T)	98.65	TAGGAAATTGCCCTGATGTGGGGGATAACCATTGGAAACGATGGCTAATACCGCATAATGCCTACGGGCCAAAGAGGGGGACCTTCGGGCCTCTCGCGTCAGGATATGCCTAGGTGGGATTAGCTAGTTGGTGAGGTAAGGGCTCACCAAGGCGACGATCCCTAGCKKSKMKGAGRGRWTGATCAGCCMMMYTGGAACTGAGACACGGTCCAGAYYYCTACGRGAGSCRSMRGKGGGRAATATTGCACAATGGGCGCAAGCCTGATGCAGCCATGCCGCGTGTATGAARRARGCYTTCGGGTTGTAAAAGTACTTTCAGTCGTGARGAAGGTTCATGCGWTAATAGCGTATGGATTWGACGTWRSSRMMRRAAGAAGCACCGGCTAWCTCCGTSCCAGC…
	YEAST_A3	Arcobacter aquimarinus K02(T)	94.46	TAGATAACATGCCCTTTACAAAGAAATAACAGTTGGAAACGACTGCTAATGTCTTATATGCCTTTAATACAAAAGTATGCAAGGGAAAGATTTATCGGTAAAGGATTGGTCTGTATTGTATCAGTTAGTTGGTGAGGTAATGGCTTACCAAGACAATGACGCATAACTGGTTTGAGAGGATGATCAGTCACACTGGAACTGAGACACGGTCCAGACTCCTACGGGAGGCAGCAGTGGGGAATATTGCACAATGGGGGAAACCCTGATGCAGCAACGCCGCGTGGAGGATGACACATTTCGGTGCGTAAACTCCTTTTATATAGGAAGATAATGACGGTACTATATGAATAAGCGCCGGCTAACTCCGTGCCAGCAGCCGCGGTAATACGGAGGGCGCAA…
	YEAST A4	Maribacter polysiphoniae DSM 23514(T)	98.78	TATGGAACCTACCTTTTGCAGGGGAATAGCCCAGGGAAACTTGGATTAATGCCCCGTAGTACCATTTTGCAGCATTGCATAATGGTTAAAGCCTTCGGGCGGCGGAAGATGGCCATGCGTCCCATTAGTTTGATGGTAAGGTAACGGCTTACCATGACTACGATGGGTAGGGGCCCTGAGAGGGGGATCCCCCACACTGGTACTGAGACACGGACCAGACTCCTACGGGAGGCAGCAGTGAGGAATATTGGACAATGGAGGAGACTCTGATCCAGCCATGCCGCGTGCAGGAAGACGGCCCTATGGGTTGTAAACTGCTTTTATACGGGAAGAAAAACAGCTACGTGTAGTTGACTGACGGTACCGTAAGAATAAGGACCGGCTAACTCCGTGCCAGCA…
	YEAST_A5	Vibrio areninigrae J74(T)	97.17	TGGGAAATTGCCCTGATGTGGGGGATAACCATTGGAAACGATGGCTAATACCGCATAATAGCTTCGGCTCAAAGAGGGGGACCTTCGGGCCTCTCGCGTCAGGATATGCCCAGGTGGGATTAGCTAGTTGGTGAGGTAAAGGCTCACCAAGGCAACGATCCCTAGCTGGTCTGAGAGGATGATCAGCCACACTGGAACTGAGACACGGTCCAGACTCCTACGGGAGGCAGCAGTGGGGAATATTGCACAATGGGCGCAAGCCTGATGCAGCCATGCCGCGTGTATGAAGAAGGCCTTCGGGTTGTAAAGTACTTTCAGCAGTGAGGAAGGTGGTGTAGTTAATAACTGCATCATTTGACGTTAGCTGCAGAAGAAGCACCGGCTAACTCCGTGCCAGCA…
	YEAST_B1	Maribacter polysiphoniae DSM 23514(T)	98.95	TATGGAACCTACCTTTTGCAGGGGAATAGCCCAGGGAAACTTGGATTAATGCCCCGTAGTACCATTTTGCAGCATTGCATAATGGTTAAAGCCTTCGGGCGGCGGAAGATGGCCATGCGTCCCATTAGTTTGATGGTAAGGTAACGGCTTACCATGACTACGATGGGTAGGGGCCCTGAGAGGGGGATCCCCCACACTGGTACTGAGACACGGACCAGACTCCTACGGGAGGCAGCAGTGAGGAATATTGGACAATGGAGGAGACTCTGATCCAGCCATGCCGCGTGCAGGAAGACGGCCCTATGGGTTGTAAACTGCTTTTATACGGGAAGAAAAACAGCTACGTGTAGTTGACTGACGGTACCGTAAGAATAAGGACCGGCTAACTCCGTGCCAGCA…
	YEAST_B2	Vibrio panuliri LBS2(T)	98.28	TAGGAAATTGCCCTGATGTGGGGGATAACCATTGGAAACGATGGCTAATACCGCATAATGCCTACGGGCCAAAGAGGGGGACCTTCGGGCCTCTCGCGTCAGGATATGCCTAGGTGGGATTAGCTAGTTGGTGAGGTAAGGGCYMRSMRRRRSRAYGATCCSYMSCWSSWSTGRRAKGWKRAKMASCSMSRCYSGARYYKWSWYACGGKMSRSAMKCMKWSGGRRRRMWKYWGYRSRRWRKRKYRCAMRRYGKGMSSRMRCCYSATSSMSSCRTGYMKSRWGWAKGMWKWWSGSSKTYGKRWWRKWWMKTMYYWKYMGWSGWRRRRARGKTTCATGCGTTTAATAGCGTATRGWTTTGAYGTTAGCGACAGAAGAAGCACCGGCTAWCTSCGTGMCAGC…
	YEAST_B3	Vibrio areninigrae J74(T)	99.44	TGGGAAATTGCCCTGATGTGGGGGATAACCATTGGAAACGATGGCTAATACCGCATAATAGCTTCGGCTCAAAGAGGGGGACCTTCGGGCCTCTCGCGTCAGGATATGCCCAGGTGGGATTAGCTAGTTGGTGAGGTAAAGGCTCACCAAGGCGACGATCCCTAGCTGGTCTGAGAGGATGATCAGCCACACTGGAACTGAGACACGGTCCAGACTCCTACGGGAGGCAGCAGTGGGGAATATTGCACAATGGGCGCAAGCCTGATGCAGCCATGCCGCGTGTATGAAGAAGGCCTTCGGGTTGTAAAGTACTTTCAGTCGTGAGGAAGGTGATGTAGTTAATAACTGCATCATTTGACGTTAGCGACAGAAGAAGCACCGGCTAACTCCGTGCCAGCA…
	YEAST_B4	Maribacter polysiphoniae DSM 23514(T)	98.58	TATGGAACCTACCTTTTGCAGGGGAATAGCCCAGGGAAACTTGGATTAATGCCCCGTAGTACCATTTTGCAGCATTGCATAATGGTTAAAGCCTTCGGGCGGCGGAAGATGGCCATGCGTCCCATTAGTTTGATGGTAAGGTAACGGCTTACCATGACTACGATGGGTAGGGGCCCTGAGAGGGGGATCCCCMMMMYTGGTACTGAGRMMACCGGACCAGGACTCCTACGGGAGGCAGCAGTGAGGAWWATTGGACAATGGAGGAGACTCTGATCCAGCCATGCCGCGTGCAGGAAGACGGCCCTATGGGTTGTAAACTGCTTTTATACGGGAAGAAAAACAGCTACGTGTAGTTGACTGACGGTACCGTAAGAATAAGGACCGGCTAACTCCGTGCCA…
	YEAST_B5	Bacillus halmapalus DSM 8723(T)	97.9	TGGGCAACCTGCCCTCGAGACTGGGATAACTTCGGGAAACCGGAGCTAATACCGGATAATATAAGGAACCTCCTGGTTCCTTATTGAAAGATGGTTTCGGCTATCACTTGAGGATGGGCCCGCGGCGCATTAGCTAGTTGGTGAGGTAACGGCTCACCAAGGCGACGATGCGTAGCCGACCTGAGAGGGTGATCGGCCACACTGGGACTGAGACACGGCCCAGACTCCTACGGGAGGCAGCAGTAGGGAATCTTCCACAATGGACGAAAGTCTGATGGAGCAACGCCGCGTGAGTGATGAAGGCCTTCGGGTCGTAAAGCTCTGTTGTTAGGGAAGAACAAGTGCGAGAGTAACTGCTCGCACCTTGACGGTACCTAACCAGAAAGCCACGGCTAACTA…
	YEAST B6	Cohaesibacter gelatinilyticus CL-GR15(T)	97.37	TGGGAACCTACCTATAAGTACGGAACAACACAGAGAAATTTGTGCTAATACCGTATGTGCCCTTCGGGGGAAAGATTTATCGCTTATAGATGGGCCCGCGTTAGATTAGCTAGTTGGTGAGGTAATGGCTCACCAAGGCGACGATCTATAGCTGGTCTGAGAGGATGATCAGCCACACTGGGACTGAGACACGGCCCAGACTCCTACGGGAGGCAGCAGTGAGGAATATTGGACAATGGGGGCAACCCTGATCCAGCCATGCCGCGTGAGTGATGACGGCMTTAGGGTTGTAAAGCTCTTTCAGTAGTGAAGATAATGACGGTAACTACAGAAGAAGCCCCGGCTAACTTCGTGCCAGCAGCCGCGGTAATACGAAGGGGGCTAGCGTTGTTCGGAATC…
	YEAST_B7	Bacillus kexueae Ma50-5（T）	89.2	TGGGCAACCTGCCTGTAAGACTGGGATAACTTCGGGAAACCGGAGCTAATACCGGATAATTCCTACCCTCGCATGAGGGAAGGTTGAAAGATGGCTTCGGCTATCACTTACAGATGGGCCCGCGGCGCATTAGCTAGTTGGTGAGGTAACGGCTCACCAAGGCGACGATGCGTAGCCGACCTGAGAGGGTGATCGGCCACACTGGGACTGAGACACGGCCCASMCWSMYWCKRSRGGMRGCAGYAGKRRRWMTYYCGCAATGGACGAAAGTCTGACGRRSMMRCGCCGCGTGAGCGATGAAGGTCTTCGGATCGTAAAGCTCTGTTGTTAGGGAAGAACAAGTACCGTTCGAATAGGTCGGTACCTTGACGGTACCTAACCCAGAAAGCCACGGCTAAC…
	YEAST B8	Maribacter polysiphoniae DSM 23514(T)	99.23	TATGGAACCTACCTTTTGCAGGGGAATAGCCCAGGGAAACTTGGATTAATGCCCCGTAGTACCATTTTGCAGCATTGCATAATGGTTAAAGCCTTCGGGCGGCGGAAGATGGCCATGCGTCCCATTAGTTTGATGGTAAGGTAACGGCTTACCATGACTACGATGGGTAGGGGCCCTGAGAGGGGGATCCCCCACACTGGTACTGAGACACGGACCAGACTCCTACGGGAGGCAGCAGTGAGGAATATTGGACAATGGAGGAGACTCTGATCCAGCCATGCCGCGTGCAGGAAGACGGCCCTATGGGTTGTAAACTGCTTTTATACGGGAAGAAAAACAGCTACGTGTAGTTGACTGACGGTACCGTAAGAATAAGGACCGGCTAACTCCGTGCCAGCA…
	YEAST B9	Maribacter polysiphoniae DSM 23514(T)	98.46	TATGGAACCTACCTTTTGCAGGGGAATAGCCCAGGGAAACTTGGATTAATGCCCCGTAGTACCATTTTGCAGCATTGCATAATGGTTAAAGCCTTCGGGCGGCGGAAGATGGCCATGCGTCCCATTAGTTTGATGGTAAGGTAACGGCTTACCATGACTACGATGGGTAGGGGCCCTGAGAGGGGGATCCCCCACACTGGTACTGAGACACGGACCAGACTCCTACGGGAGGCAGCAGTGAGGAATATTGGACAATGGAGGAGACTCTGATCCCAGCCATGCCGCGTGCAGGAAGACGGCCCTATGGGTTGTAAACTGCTTTTATACGGGAAGAAAAACAGCTACGTGTAGTTGACTGACGGTACCGTAAGAATAAGGACCGGCTAACTCCGTGCCAGC…
Agar (1g/L)	0.%1AGAR_A1	Vibrio neocaledonicus NC470(T)	99.79	TAGGAAATTGCCCTGATGTGGGGGATAACCATTGGAAACGATGGCTAATACCGCATGATGCCTACGGGCCAAAGAGGGGGACCTTCGGGCCTCTCGCGTCAGGATATGCCTAGGTGGGATTAGCTAGTTGGTGAGGTAAGGGCTCACCAAGGCGACGATCCCTAGCTGGTCTGAGAGGATGATCAGCCACACTGGAACTGAGACACGGTCCAGACTCCTACGGGAGGCAGCAGTGGGGAATATTGCACAATGGGCGCAAGCCTGATGCAGCCATGCCGCGTGTGTGAAGAAGGCCTTCGGGTTGTAAAGCACTTTCAGTCGTGAGGAAGGTAGTGTAGTTAATAGCTGCATTATTTGACGTTAGCGACAGAAGAAGCACCGGCTAACTCCGTGCCAGCA…
	0.1%AGAR_A2	Shewanella haliotis JCM 14758(T)	99.31	TGGGAATTTGCCCATTTGTGGGGGATAACAGTTGGAAACGACTGCTAATACCGCATACGCCCTACGGGGGAAAGCAGGGGACCTTCGGGCCTTGCGCTGATGGATAAGCCCAGGTGGGATTAGCTAGTAGGTGAGGTAAAGGCTCACCTAGGCGACGATCCCTAGCTGGTCTGAGAGGATGATCAGCCACACTGGGACTGAGACACGGCCCAGACTCCTACGGGAGGCAGCAGTGGGGAATATTGCACAATGGGGGAAACCCTGATGCAGCCATGCCGCGTGTGTGAAGAAGGCCTTCGGGTTGTAAAGCACTTTCAGCGAGGAGGAAAGGGTGTAAGTTAATACCTTACATCTGTGACGTTACTCGCAGAAGAAGCACCGGCTAACTCCGTGCCAGCA…
	0.1%AGAR_A4	Bacillus zhangzhouensis DW5-4(T)	99.45	TGGGTAACCTGCCTGTAAGACTGGGATAACTCCGGGAAACCGGAGCTAATACCGGATAGTTCCTTGAACCGCATGGTTCAAGGATGAAAGACGGTTTCGGCTGTCACTTACAGATGGACCCGCGGCGCATTAGCTAGTTGGTGGGGTAATGGCTCACCAAGGCGACGATGCGTAGCCGACCTGAGAGGGTGATCGGCCACACTGGGACTGAGACACGGCCCAGACTCCTACGGGAGGCAGCAGTAGGGAATCTTCCGCAATGGACGAAAGTCTGACGGAGCAACGCCGCGTGAGTGATGAAGGTTTTCGGATCGTAAAGCTCTGTTGTTAGGGAAGAACAAGTGCGAGAGTAACTGCTCGCACCTTGACGGTACCTAACCAGAAAGCCACGGCTAACTA…
	0.1%AGAR_A5	Cohaesibacter gelatinilyticus CL-GR15(T)	97.58	TGGGAACCTACCTATAAGTACGGAACAACACAGAGAAATTTGTGCTAATACCGTATGTGCCCTTCGGGGGAAAGATTTATCGCTTATAGATGGGCCCGCGTTAGATTAGCTAGTTGGTGAGGTAATGGCTCACCAAGGCGACGATCTATAGCTGGTCTGAGAGGATGATCAGCCACACTGGGACTGAGACACGGCCCAGACTCCTACGGGAGGCAGCAGTGAGGAATATTGGACAATGGGGGCAACCCTGATCCAGCCATGCCGCGTGAGTGATGACGGCCTTAGGGTTGTAAAGCTCTTTCAGTAGTGAAGATAATGACGGTAACTACAGAAGAAGCCCCGGCTAACTTCGTGCCAGCAGCCGCGGTAATACGAAGGGGGCTAGCGTTGTTCGGAATC…
	0.1%AGAR_A6	Vibrio areninigrae J74(T)	98.45	TGGGAAATTGCCCTGATGTGGGGGATAACCATTGGAAACGATGGCTAATACCGCATAATAGCTTCGGCTCAAAGAGGGGGACCTTCGGGCCTCTCGCGTCAGGATATGCCCAGGTGGGATTAGCTAGTTGGTGAGGTAAAGGCTCACCAAGGCAACGATCCCTAGCTGGTCTGAGAGGATGATCAGCCACACTGGAACTGAGACACGGTCCAGACTCCTACGGGAGGCAGCAGTGGGGAATATTGCACAATGGGCGCAAGCCTGATGCAGCCATGCCGCGTGTGTGAAGAAGGCCTTCGGGTTGTAAAGCACTTTCAGTAGTGAGGAAGGTGGTGTAGTTAATATCTGCATTATTTGACGTTAGCGGCAGAAGAAGCACCGGCTAACTCCGTGCCAGCA…
	0.1%AGAR_B1	Shewanella haliotis JCM 14758(T)	99.24	TGGGAATTTGCCCATTTGTGGGGGATAACAGTTGGAAACGACTGCTAATACCGCATACGCCCTACGGGGGAAAGCAGGGGACCTTCGGGCCTTGCGCTGATGGATAAGCCCAGGTGGGATTAGCTAGTAGGTGAGGTAAAGGCTCACCTAGGCGACGATCCCTAGCTGGTCTGAGAGGATGATCAGCCACACTGGGACTGAGACACGGCCCAGACTCCTACGGGAGGCAGCAGTGGGGAATATTGCACAATGGGGGAAACCCTGATGCAGCCATGCCGCGTGTGTGAAGAAGGCCTTCGGGTTGTAAAGCACTTTCAGCGAGGAGGAAAGGGTGTAAGTTAATACCTTACATCTGTGACGTTACTCGCAGAAGAAGCACCGGCTAACTCCGTGCCAGCA…
	0.1%AGAR_B2	Vibrio mytili CAIM 528(T)	98.96	TAGGAAATTGCCCTGATGTGGGGGATAACCATTGGAAACGATGGCTAATACCGCATGATGCCTTCGGGCCAAAGAGGGGGACCTTCGGGCCTCTCGCGTCAGGATATGCCTAGGTGGGATTAGCTAGTTGGTGAGGTAAGGGCTCACCAAGGCGACGATCCCTAGCTGGTCTGAGAGGATGATCAGCCACACTGGAACTGAGACACGGTCCAGACTCCTACGGGAGGCAGCAGTGGGGAATATTGCACAATGGGCGCAAGCCTGATGCAGCCATGCCGCGTGTATGAAGAAGGCCTTCGGGTTGTAAAGTACTTTCAGCAGTGAGGAAGGGGTGTGTGTTAATAGCGCACATCTTTGACGTTAGCTGCAGAAGAAGCACCGGCTAACTCCGTGCCAGCA…
	0.1%AGAR_B3	Cohaesibacter gelatinilyticus CL-GR15(T)	97.58	TGGGAACCTACCTATAAGTACGGAACAACACAGAGAAATTTGTGCTAATACCGTATGTGCCCTTCGGGGGAAAGATTTATCGCTTATAGATGGGCCCGCGTTAGATTAGCTAGTTGGTGAGGTAATGGCTCACCAAGGCGACGATCTATAGCTGGTCTGAGAGGATGATCAGCCACACTGGGACTGAGACACGGCCCAGACTCCTACGGGAGGCAGCAGTGAGGAATATTGGACAATGGGGGCAACCCTGATCCAGCCATGCCGCGTGAGTGATGACGGCCTTAGGGTTGTAAAGCTCTTTCAGTAGTGAAGATAATGACGGTAACTACAGAAGAAGCCCCGGCTAACTTCGTGCCAGCAGCCGCGGTAATACGAAGGGGGCTAGCGTTGTTCGGAATC…
	0.1%AGAR_B4	Shewanella haliotis JCM 14758(T)	99.03	TGGGAATTTGCCCATTTGTGGGGGATAACAGTTGGAAACGACTGCTAATACCGCATACGCCCTACGGGGGAAAGCAGGGGACCTTCGGGCCTTGCGCTGATGGATAAGCCCAGGTGGGATTAGCTAGTAGGTGAGGTAAAGGCTCACCTAGGCGACGATCCCTAGCTGGTCTGAGAGGATGATCAGCCACACTGGGACTGAGACACGGCCCAGACTCCTACGGGAGGCAGCAGTGGGGAATATTGCACAATGGGGGAAACCCTGATGCAGCCATGCCGCGTGTGTGAAGAAGGCCTTCGGGTTGTAAAGCACTTTCAGCGAGGAGGAAAGGGTGTAAGTTAATACCTTACATCTGTGACGTTACTCGCAGAAGAAGCACCGGCTAACTCCGTGCCAGCA…
	0.1%AGAR_B6	Cohaesibacter gelatinilyticus CL-GR15(T)	97.65	TGGGAACCTACCTATAAGTACGGAACAACACAGAGAAATTTGTGCTAATACCGTATGTGCCCTTCGGGGGAAAGATTTATCGCTTATAGATGGGCCCGCGTTAGATTAGCTAGTTGGTGAGGTAATGGCTCACCAAGGCGACGATCTATAGCTGGTCTGAGAGGATGATCAGCCACACTGGGACTGAGACACGGCCCAGACTCCTACGGGAGGCAGCAGTGAGGAATATTGGACAATGGGGGCAACCCTGATCCAGCCATGCCGCGTGAGTGATGACGGCCTTAGGGTTGTAAAGCTCTTTCAGTAGTGAAGATAATGACGGTAACTACAGAAGAAGCCCCGGCTAACTTCGTGCCAGCAGCCGCGGTAATACGAAGGGGGCTAGCGTTGTTCGGAATC…
Alginate (1g/L)	HZSN_B1	Arcobacter molluscorum F98-3(T)	98.07	TAGGTAACGTGCCTTCAAGAAGGGGATAACAGATGGAAACGCCTGCTAACACCCTATATGCCTTTAATGCAAAAGTATGCAAGGGAAATATTTATAGCTTGAAGATCGGCCTGTACAGTATCAGTTAGTTGGTGAGGTAATGGCTCACCAAGACAATGACGCTTAACTGGTTTGAGAGGATGATCAGTCACACTGGAACTGAGACACGGTCCAGACTCCTACGGGAGGCAGCAGTGGGGAATATTGCACAATGGGGGAAACCCTGATGCAGCAACGCCGCGTGGAGGATGACACATTTCGGTGCGTAAACTCCTTTTATATAGGAAGATAATGACGGTACTATATGAATAAGCGCCGGCTAACTCCGTGCCAGCAGCCGCGGTAATACGGAGGGCGCAA…
	HZSN_B3	Arcobacter molluscorum F98-3(T)	98.07	TAGGTAACGTGCCTTCAAGAAGGGGATAACAGATGGAAACGCCTGCTAACACCCTATATGCCTTTAATGCAAAAGTATGCAAGGGAAATATTTATAGCTTGAAGATCGGCCTGTACAGTATCAGTTAGTTGGTGAGGTAATGGCTCACCAAGACAATGACGCTTAACTGGTTTGAGAGGATGATCAGTCACACTGGAACTGAGACACGGTCCAGACTCCTACGGGAGGCAGCAGTGGGGAATATTGCACAATGGGGGAAACCCTGATGCAGCAACGCCGCGTGGAGGATGACACATTTCGGTGCGTAAACTCCTTTTATATAGGAAGATAATGACGGTACTATATGAATAAGCGCCGGCTAACTCCGTGCCAGCAGCCGCGGTAATACGGAGGGCGCAA…
	HZSN_B4	Arcobacter molluscorum F98-3(T)	98.07	TAGGTAACGTGCCTTCAAGAAGGGGATAACAGATGGAAACGCCTGCTAACACCCTATATGCCTTTAATGCAAAAGTATGCAAGGGAAATATTTATAGCTTGAAGATCGGCCTGTACAGTATCAGTTAGTTGGTGAGGTAATGGCTCACCAAGACAATGACGCTTAACTGGTTTGAGAGGATGATCAGTCACACTGGAACTGAGACACGGTCCAGACTCCTACGGGAGGCAGCAGTGGGGAATATTGCACAATGGGGGAAACCCTGATGCAGCAACGCCGCGTGGAGGATGACACATTTCGGTGCGTAAACTCCTTTTATATAGGAAGATAATGACGGTACTATATGAATAAGCGCCGGCTAACTCCGTGCCAGCAGCCGCGGTAATACGGAGGGCGCAA…
	HZSN_B2	Vibrio tritonius JCM 16456(T)	98.82	GGCATGCGGAGCTACCATGCAGTCGAGCGGCAGCGACATAAACAAACCTTCGGGGGCGCTTATGGGCGGCGAGCGGCGGACGGGTGAGTAATGCCTGGGAAATTGCCCTGATGTGGGGGATAACCATTGGAAACGATGGCTAATACCGCATAATAGCTACGGCTTAAAGAGGGGGACCTTCGGGCCTCTCGCGTCAGGATATGCCCAGGTGGGATTAGCTAGTTGGTGAGGTAAGGGCTCACCAAGGCGACGATCCCTAGCTGGTCTGAGAGGATGATCAGCCACACTGGAACTGAGACACGGTCCAGACTCCTACGGGAGGCAGCAGTGGGGAATATTGCACAATGGGCGCAAGCCTGATGCAGCCATGCCGCGTGTATGAAGAAGGCCTTCGGGTTG…
Algae (1g/L)	HB	Vibrio plantisponsor MSSRF60(T)	96.16	TGGGAAATTGCCCTGATGTGGGGGATAACCATTGGAAACGATGGCTAATACCGCATGATAGCTTCGGCTCAAAGAGGGGGACCTTCGGGCCTCTCGCGTCAGGATATGCCCAGGTGGGATTAGCTAGTTGGTGAGGTAAGGGCTCACCAAGGCGACGATCCCTAGCTGGTCTGAGAGGATGATCAGCCACACTGGAACTGAGACACGGTCCAGACTCCTACGGGAGGCAGCAGTGGGGAATATTGCACAATGGGCGCAAGCCTGATGCAGCCATGCCGCGTGTATGAAGAAGGCCTTCGGGTTGTAAAGTACTTTCAGCAGTGAGGAAGGGTAGTGTGTTAATAGCACATTACTTTGACGTTAGCTGCAGAAGAAGCACCGGCTAACTCCGTGCCAGCA…
	HZ1	Photobacterium damselae subsp. piscicida NCIMB 2058(T)	99.36	CTGGGAATATGCCCTGATGTGGGGGATAACTATTGGAAACGATAGCTAATACCGCATAATCTCTTCGGAGCAAAGAGGGGGACCTTCGGGCCTCTCGCGTCAGGATTAGCCCAGGTGGGATTAGCTTGTTGGTGAGGTAATGGCTCACCAAGGCAACGATCCCTAGCTGGTCTGAGAGGATGATCAGCCACACTGGAACTGAGACACGGTCCAGACTCCTACGGGAGGCAGCAGTGGGGAATATTGCACAATGGGGGAAACCCTGATGCAGCCATGCCGCGTGTGTGAAGAAGGCCTTCGGGTTGTAAAGCACTTTCAGTAGGGAGGAAGGTAGTGTAGTTAACACCTGCATTATTTGACGTTACCTACAGAAGAAGCACCGGCTAACTCCGTGCCAGC…
	HZ2	Photobacterium damselae subsp. piscicida NCIMB 2058(T)	99.36	CTGGGAATATGCCCTGATGTGGGGGATAACTATTGGAAACGATAGCTAATACCGCATAATCTCTTCGGAGCAAAGAGGGGGACCTTCGGGCCTCTCGCGTCAGGATTAGCCCAGGTGGGATTAGCTTGTTGGTGAGGTAATGGCTCACCAAGGCAACGATCCCTAGCTGGTCTGAGAGGATGATCAGCCACACTGGAACTGAGACACGGTCCAGACTCCTACGGGAGGCAGCAGTGGGGAATATTGCACAATGGGGGAAACCCTGATGCAGCCATGCCGCGTGTGTGAAGAAGGCCTTCGGGTTGTAAAGCACTTTCAGTAGGGAGGAAGGTAGTGTAGTTAACACCTGCATTATTTGACGTTACCTACAGAAGAAGCACCGGCTAACTCCGTGCCAGC…
	algae2	Photobacterium damselae subsp. piscicida NCIMB 2058(T)	99.11	TGGGAATATGCCCTGATGTGGGGGATAACTATTGGAAACGATAGCTAATACCGCATAATCTCTTCGGAGCAAAGAGGGGGACCTTCGGGCCTCTCGCGTCAGGATTAGCCCAGGTGGGATTAGCTTGTTGGTGAGGTAATGGCTCACCAAGGCAACGATCCCTAGCTGGTCTGAGAGGATGATCAGCCACACTGGAACTGAGACACGGTCCAGACTCCTACGGGAGGCAGCAGTGGGGAATATTGCACAATGGGGGAAACCCTGATGCAGCCATGCCGCGTGTGTGAAGAAGGCCTTCGGGTTGTAAAGCACTTTCAGTAGGGAGGAAGGTAGTGTAGTTAACACCTGCATTATTTGACGTTACCTACAGAAGAAGCACCGGCTAACTCCGTGCCAGCA…
	algaeb1	Photobacterium damselae subsp. piscicida NCIMB 2058(T)	99.51	TGGGAATATGCCCTGATGTGGGGGATAACTATTGGAAACGATAGCTAATACCGCATAATCTCTTCGGAGCAAAGAGGGGGACCTTCGGGCCTCTCGCGTCAGGATTAGCCCAGGTGGGATTAGCTTGTTGGTGAGGTAATGGCTCACCAAGGCAACGATCCCTAGCTGGTCTGAGAGGATGATCAGCCACACTGGAACTGAGACACGGTCCAGACTCCTACGGGAGGCAGCAGTGGGGAATATTGCACAATGGGGGAAACCCTGATGCAGCCATGCCGCGTGTGTGAAGAAGGCCTTCGGGTTGTAAAGCACTTTCAGTAGGGAGGAAGGTAGTGTAGTTAACACCTGCATTATTTGACGTTACCTACAGAAGAAGCACCGGCTAACTCCGTGCCAGCA…

## Sheet: Table S4
Accession	Per. ident	depth	Description	Isolation source	Host	Site
JQ579653.1	99.66		Uncultured Fusobacteria bacterium clone FII-OX004 16S ribosomal RNA gene	sediments from Figueiras Beach		Spain: Cies islands-Galicia
JQ579771.1	99.59		Uncultured Fusobacteria bacterium clone FII-OX122 16S ribosomal RNA gene	sediments from Figueiras Beach		Spain: Cies islands-Galicia
JQ579849.1	99.59		Uncultured Fusobacteria bacterium clone FII-TR054 16S ribosomal RNA gene	sediments from Figueiras Beach		Spain: Cies islands-Galicia
JQ579904.1	99.59		Uncultured Fusobacteria bacterium clone FII-TR109 16S ribosomal RNA gene	sediments from Figueiras Beach		Spain: Cies islands-Galicia
JQ579931.1	99.59		Uncultured Fusobacteria bacterium clone FII-TR136 16S ribosomal RNA gene	sediments from Figueiras Beach		Spain: Cies islands-Galicia
JQ579930.1	99.53		Uncultured Fusobacteria bacterium clone FII-TR135 16S ribosomal RNA gene	sediments from Figueiras Beach		Spain: Cies islands-Galicia
LS991867.1	99.51		Psychrilyobacter atlanticus DSM 19335 strain SD5	Black sea
JQ579773.1	99.46		Uncultured Fusobacteria bacterium clone FII-OX124 16S ribosomal RNA gene	sediments from Figueiras Beach		Spain: Cies islands-Galicia
GQ356956.1	99.39		Uncultured bacterium clone Fe_B_139 16S ribosomal RNA gene	methane seep sediment		USA: Eel River Basin, CA
GQ356983.1	99.39		Uncultured bacterium clone FeSO4_B_168 16S ribosomal RNA gene	methane seep sediment		USA: Eel River Basin, CA
JQ579659.1	99.39		Uncultured Fusobacteria bacterium clone FII-OX010 16S ribosomal RNA gene	sediments from Figueiras Beach		Spain: Cies islands-Galicia
JQ579666.1	99.39		Uncultured Fusobacteria bacterium clone FII-OX017 16S ribosomal RNA gene	sediments from Figueiras Beach		Spain: Cies islands-Galicia
JQ579701.1	99.39		Uncultured Fusobacteria bacterium clone FII-OX052 16S ribosomal RNA gene	sediments from Figueiras Beach		Spain: Cies islands-Galicia
JQ579740.1	99.39		Uncultured Fusobacteria bacterium clone FII-OX091 16S ribosomal RNA gene	sediments from Figueiras Beach		Spain: Cies islands-Galicia
JF825447.1	99.38		Psychrilyobacter sp. STAB703 16S ribosomal RNA gene	sediment		United Kingdom: St Andrews Bay, Scotland
JF825448.1	99.38		Psychrilyobacter sp. STAB704 16S ribosomal RNA gene	sediment		United Kingdom: St Andrews Bay, Scotland
AF550592.1	99.32		Fusobacteria bacterium Ko711 16S ribosomal RNA gene	basalt		basalt and an extinct smoker pipe at Kolbeinsey Ridge
JQ579763.1	99.32		Uncultured Fusobacteria bacterium clone FII-OX114 16S ribosomal RNA gene	sediments from Figueiras Beach		Spain: Cies islands-Galicia
JQ579702.1	99.26		Uncultured Fusobacteria bacterium clone FII-OX053 16S ribosomal RNA gene	sediments from Figueiras Beach		Spain: Cies islands-Galicia
JQ579734.1	99.26		Uncultured Fusobacteria bacterium clone FII-OX085 16S ribosomal RNA gene	sediments from Figueiras Beach		Spain: Cies islands-Galicia
JQ579790.1	99.26		Uncultured Fusobacteria bacterium clone FII-OX141 16S ribosomal RNA gene	sediments from Figueiras Beach		Spain: Cies islands-Galicia
JQ579948.1	99.26		Uncultured Fusobacteria bacterium clone FII-AN007 16S ribosomal RNA gene	sediments from Figueiras Beach		Spain: Cies islands-Galicia
AJ877255.1	99.22		Ilyobacter psychrophilus 16S rRNA gene	sea water		Spitsbergen in the Arctic
JQ579690.1	99.19		Uncultured Fusobacteria bacterium clone FII-OX041 16S ribosomal RNA gene	sediments from Figueiras Beach		Spain: Cies islands-Galicia
KF798359.1	99.19		Uncultured bacterium clone Woods-Hole_a1085 16S ribosomal RNA gene	gut	Ciona intestinalis	Woods Hole
GQ356945.1	99.12		Uncultured bacterium clone Fe_B_128 16S ribosomal RNA gene	methane seep sediment		Eel River Basin, CA
JQ586271.1	99.12		Uncultured bacterium clone SR10-2 16S ribosomal RNA gene	arctic marine sediment
MH424680.1	99.07		Uncultured bacterium clone H.div4-contig-1333 16S ribosomal RNA gene	intestine	Haliotis diversicolor
JQ579695.1	99.05		Uncultured Fusobacteria bacterium clone FII-OX046 16S ribosomal RNA gene	sediments from Figueiras Beach		Spain: Cies islands-Galicia
KF798363.1	99.05		Uncultured bacterium clone Woods-Hole_a1093 16S ribosomal RNA gene	gut	Ciona intestinalis	Woods Hole
MH424689.1	99		Uncultured bacterium clone H.dis2-contig-509 16S ribosomal RNA gene	intestine	Haliotis diversicolor
AB189363.1	98.98		Uncultured Fusobacterium sp. clone JT75-113	cold seep sediment		Sagami Bay, Japan
KF798360.1	98.92		Uncultured bacterium clone Woods-Hole_a1087 16S ribosomal RNA gene	gut	Ciona intestinalis	Woods Hole
KF799077.1	98.92		Uncultured bacterium clone Woods-Hole_a5505 16S ribosomal RNA gene	gut	Ciona intestinalis	Woods Hole
KF799698.1	98.92		Uncultured bacterium clone SanDiego_a2923 16S ribosomal RNA gene	gut	Ciona intestinalis	San Diego USA
HQ393426.1	98.82		Uncultured bacterium clone frc15 16S ribosomal RNA gene	intestine	Haliotis diversicolor
KF799256.1	98.8		Uncultured bacterium clone Woods-Hole_a5961 16S ribosomal RNA gene	gut	Ciona intestinalis	Woods Hole
LS999395.1	98.71		Psychrilyobacter atlanticus DSM 19335 strain SS8	Black sea
LS999394.1	98.65		Psychrilyobacter atlanticus DSM 19335 strain SS7	Black sea
AM268765.1	98.47		Uncultured prokaryote clone IIB2	hot fluid vent, site Irina II		Atlantic Ocean:Mid-Atlantic-Ridge, Logatchev Hydrothermal Vent Field
AJ441229.1	98.46	1580 m	Uncultured Fusobacteria bacterium clone P. palm C/A 63	mucus secretions	Paralvinella palmiformis	USA: Axial Volcano, Juan de Fuca
KT257751.1	98.38	2513-m	Uncultured bacterium clone Tica4E_2G_1 16S ribosomal RNA gene	Tica Vent
KF798602.1	98.36		Uncultured bacterium clone Woods-Hole_a3163 16S ribosomal RNA gene	gut	Ciona intestinalis	Woods Hole
KT778270.1	98.28		Uncultured bacterium clone 72B 16S ribosomal RNA gene	hydrogen-rich vent fluids		north Pacific Ocean
AY548984.2	98.25	2891 m	Uncultured bacterium clone boneC3C8 16S ribosomal RNA gene	bone	carcass of a grey whale	Monterey Canyon, off the coast of California.
HE610325.1	98.17		Uncultured Psychrilyobacter sp. clone 3-B12	intestine	Scylla paramamosain	Shantou bay,China
*The host-associated sequences are colour marked, and different colours represent different hosts.

## Sheet: Table S5
Peak name	1	2	3
C11:0	0.0316	0.01	TR
C12:0	TR	0.01	0.014
C12:0 3OH	0.0127	0.036	0.057
C13:0	0.0414	0.02	0.004
C14:0	0.0913	0.06	0.106
C14:1	TR	0.04	TR
C14:1ω5c	0.0148	TR	TR
C14:1ω9c	TR	TR	0.011
C15:0	TR	0.09	0.015
C15:0 3OH	0.0124	0.009	0.004
C15:1	TR	0.3	TR
C15:1 ω6c	0.1033	TR	TR
C15:1 ω9c	TR	TR	0.022
C16:0	0.2155	0.16	0.367
C16:0 2OH	TR	0.051	0.048
C16:1 ω7c	0.133	0.15	TR
C16:1 ω9c	TR	TR	0.231
C17:0	0.0986	0.08	0.011
C17:1	TR	0.05	TR
C17:1 ω6c	0.0186	TR	TR
C17:1 ω8c	0.0493	TR	TR
C18:0	0.0155	0.01	TR
C18:1 ω7c	TR	0.01	TR
C18:1 ω11c	TR	0.019	0.009
C18:0 3-OH	TR	0.016	0.011
1, strain B1T;
2, P. atlanticus HAW-EB21T;
3, P. piezotolerans SD5T
*Phenotypic characteristics were obtained from J.-S. Zhao et al. (2009) (P. atlanticus HAW-EB21T),
S. Yadav et al. (2021) (P. piezotolerans SD5T).
Values are percentages of total fatty acids; TR, trace/minor fatty acids (<1 %);

## Sheet: Table S7
Characteristics	1	2	3
Sequence Status	complete	draft	draft
Genome Size (bp)	3 229 027	3 530 952	3 358 809
Genomic replicons	3	ND	ND
DNA GC content (%)	33.78	31.9	33.85
Number of CDS	3 066	3 372	3 205
Number of rRNA	30	22	12
Number of tRNA	69	65	61
Number of 16S rRNA	10	7	1
Antibiotic Resistance	237	257	240
CAZyme	116	108	115
Secondary Metabolite	50	37	48
1, strain B1; 2, P. atlanticus HAW-EB21T; 3, P. piezotolerans SD5T.
*Genomic information was obtained from NCBI Genome database based on the isolates from
Zhao et al. (2009) (P. atlanticus HAW-EB21T) and Yadav et al. (2021) (P. piezotolerans SD5T).
ND: not determined.

## Sheet: Table S8
Extracellar interaction
Gene ID	Location	KO ID	KEGG Name	KO Description
Psy302744	MCCC1A14957_chromid	K00973	rfbA	glucose-1-phosphate thymidylyltransferase [EC:2.7.7.24]	Extracellular polysacchrides
Psy302745	MCCC1A14957_chromid	K01790	rfbC	dTDP-4-dehydrorhamnose 3,5-epimerase [EC:5.1.3.13]
Psy302746	MCCC1A14957_chromid	K00067	rfbD	dTDP-4-dehydrorhamnose reductase [EC:1.1.1.133]
Psy300163	MCCC1A14957_chromosome	K01710	rfbB	dTDP-glucose 4,6-dehydratase [EC:4.2.1.46]
Psy301791	MCCC1A14957_chromosome	K00973	rfbA	glucose-1-phosphate thymidylyltransferase [EC:2.7.7.24]
Psy300135	MCCC1A14957_chromosome	K01791	wecB	UDP-N-acetylglucosamine 2-epimerase (non-hydrolysing) [EC:5.1.3.14]
Psy300136	MCCC1A14957_chromosome	K02472	wecC	UDP-N-acetyl-D-mannosaminuronic acid dehydrogenase [EC:1.1.1.336]
Psy301091	MCCC1A14957_chromosome	K00748	lpxB	lipid-A-disaccharide synthase [EC:2.4.1.182]
Psy301093	MCCC1A14957_chromosome	K00677	lpxA	UDP-N-acetylglucosamine acyltransferase [EC:2.3.1.129]
Psy301095	MCCC1A14957_chromosome	K02535	lpxC	UDP-3-O-[3-hydroxymyristoyl] N-acetylglucosamine deacetylase [EC:3.5.1.108]
Psy301427	MCCC1A14957_chromosome	K01928	murE	UDP-N-acetylmuramoyl-L-alanyl-D-glutamate--2,6-diaminopimelate ligase [EC:6.3.2.13]	Lpopolysaccharide
Psy301695	MCCC1A14957_chromosome	K01921	ddl	D-alanine-D-alanine ligase [EC:6.3.2.4]
Psy301696	MCCC1A14957_chromosome	K00075	murB	UDP-N-acetylmuramate dehydrogenase [EC:1.3.1.98]
Psy301697	MCCC1A14957_chromosome	K01924	murC	UDP-N-acetylmuramate--alanine ligase [EC:6.3.2.8]
Psy301698	MCCC1A14957_chromosome	K02563	murG	UDP-N-acetylglucosamine--N-acetylmuramyl-(pentapeptide) pyrophosphoryl-undecaprenol N-acetylglucosamine transferase [EC:2.4.1.227]
Psy301699	MCCC1A14957_chromosome	K01925	murD	UDP-N-acetylmuramoylalanine--D-glutamate ligase [EC:6.3.2.9]
Psy301700	MCCC1A14957_chromosome	K01000	mraY	phospho-N-acetylmuramoyl-pentapeptide-transferase [EC:2.7.8.13]
Psy301701	MCCC1A14957_chromosome	K01929	murF	UDP-N-acetylmuramoyl-tripeptide--D-alanyl-D-alanine ligase [EC:6.3.2.10]
Psy301702	MCCC1A14957_chromosome	K03273	gmhB	D-glycero-D-manno-heptose 1,7-bisphosphate phosphatase [EC:3.1.3.82 3.1.3.83]
Psy301986	MCCC1A14957_chromosome	K00790	murA	UDP-N-acetylglucosamine 1-carboxyvinyltransferase [EC:2.5.1.7]
Psy302308	MCCC1A14957_chromid	K07677	rcsC	two-component system, NarL family, capsular synthesis sensor histidine kinase RcsC [EC:2.7.13.3]
Psy302124	MCCC1A14957_chromosome	K02821	ulaC	PTS system, ascorbate-specific IIA component [EC:2.7.1.194]
Psy302125	MCCC1A14957_chromosome	K02822	ulaB	PTS system, ascorbate-specific IIB component [EC:2.7.1.194]
Psy302126	MCCC1A14957_chromosome	K03475	ulaA	PTS system, ascorbate-specific IIC component
Adhesion and biofilm formation
Gene ID	Location	KO ID	KEGG Name	KO Description
Psy301684	MCCC1A14957_chromosome	K02653	pilC	type IV pilus assembly protein PilC	Type IV pilus
Psy301685	MCCC1A14957_chromosome	K02652	pilB	type IV pilus assembly protein PilB
Psy301690	MCCC1A14957_chromosome	K03111	ssb	single-strand DNA-binding protein
Psy302023	MCCC1A14957_chromosome	K02654	pilD	leader peptidase (prepilin peptidase) / N-methyltransferase [EC:3.4.23.43 2.1.1.-]
Psy302027	MCCC1A14957_chromosome	K02662	pilM	type IV pilus assembly protein PilM
Psy300051	MCCC1A14957_chromosome	K02238	comEC	competence protein ComEC
Psy300119	MCCC1A14957_chromosome	K02237	comEA	competence protein ComEA
Psy300117	MCCC1A14957_chromosome	K02669	pilT	twitching motility protein PilT
Psy302028	MCCC1A14957_chromosome	K02663	pilN	type IV pilus assembly protein PilN
Psy300357	MCCC1A14957_chromosome	K01658	trpG	anthranilate synthase component II [EC:4.1.3.27]	Biofilm Formation
Psy300356	MCCC1A14957_chromosome	K01657	trpE	anthranilate synthase component I [EC:4.1.3.27]
Psy300350	MCCC1A14957_chromosome	K21012	pelG	polysaccharide biosynthesis protein PelG
Psy300349	MCCC1A14957_chromosome	K21011	pelF	polysaccharide biosynthesis protein PelF
Psy300346	MCCC1A14957_chromosome	K21009	pelD	polysaccharide biosynthesis protein PelD
Psy302382	MCCC1A14957_chromid	K10914	crp	CRP/FNR family transcriptional regulator, cyclic AMP receptor protein
Psy300143	MCCC1A14957_chromosome	K00640	cysE	serine O-acetyltransferase [EC:2.3.1.30]
Psy300138	MCCC1A14957_chromosome	K01912	paaK	phenylacetate-CoA ligase [EC:6.2.1.30]
Psy300136	MCCC1A14957_chromosome	K02472	wecC	UDP-N-acetyl-D-mannosaminuronic acid dehydrogenase [EC:1.1.1.336]
Psy300135	MCCC1A14957_chromosome	K01791	wecB	UDP-N-acetylglucosamine 2-epimerase (non-hydrolysing) [EC:5.1.3.14]
Psy302031	MCCC1A14957_chromosome	K02453	gspD	general secretion pathway protein D
Psy300600	MCCC1A14957_chromosome	K02777	crr	PTS system, sugar-specific IIA component [EC:2.7.1.-]
Psy301493	MCCC1A14957_chromosome	K03092	rpoN	RNA polymerase sigma-54 factor
Psy300143	MCCC1A14957_chromosome	K00640	cysE	serine O-acetyltransferase [EC:2.3.1.30]
Psy302382	MCCC1A14957_chromid	K10914	crp	CRP/FNR family transcriptional regulator, cyclic AMP receptor protein
Psy300143	MCCC1A14957_chromosome	K00640	cysE	serine O-acetyltransferase [EC:2.3.1.30]
Psy300600	MCCC1A14957_chromosome	K02777	crr	PTS system, sugar-specific IIA component [EC:2.7.1.-]
Psy300434	MCCC1A14957_chromosome	K00688	glgP	glycogen phosphorylase [EC:2.4.1.1]
Psy300600	MCCC1A14957_chromosome	K02777	crr	PTS system, sugar-specific IIA component [EC:2.7.1.-]
Psy302774	MCCC1A14957_chromid	K00975	glgC	glucose-1-phosphate adenylyltransferase [EC:2.7.7.27]
Psy302774	MCCC1A14957_chromid	K00975	glgC	glucose-1-phosphate adenylyltransferase [EC:2.7.7.27]
Psy302773	MCCC1A14957_chromid	K00703	glgA	starch synthase [EC:2.4.1.21]
Psy300434	MCCC1A14957_chromosome	K00688	glgP	glycogen phosphorylase [EC:2.4.1.1]
Psy302758	MCCC1A14957_chromid	K01991	wza	polysaccharide biosynthesis/export protein
Psy302308	MCCC1A14957_chromid	K07677	rcsC	two-component system, NarL family, capsular synthesis sensor histidine kinase RcsC [EC:2.7.13.3]
Psy302382	MCCC1A14957_chromid	K10914	crp	CRP/FNR family transcriptional regulator, cyclic AMP receptor protein
Psy300600	MCCC1A14957_chromosome	K02777	crr	PTS system, sugar-specific IIA component [EC:2.7.1.-]
Psy300357	MCCC1A14957_chromosome	K01658	trpG	anthranilate synthase component II [EC:4.1.3.27]	Quorum Sensing
Psy300356	MCCC1A14957_chromosome	K01657	trpE	anthranilate synthase component I [EC:4.1.3.27]
Psy300308	MCCC1A14957_chromosome	K03075	secG	preprotein translocase subunit SecG
Psy300130	MCCC1A14957_chromosome	K03106	ffh	signal recognition particle subunit SRP54 [EC:3.6.5.4]
Psy302145	MCCC1A14957_chromosome	K03100	lepB	signal peptidase I [EC:3.4.21.89]
Psy300441	MCCC1A14957_chromosome	K01897	fadD	long-chain acyl-CoA synthetase [EC:6.2.1.3]
Psy300516	MCCC1A14957_chromosome	K10823	oppF	oligopeptide transport system ATP-binding protein
Psy300517	MCCC1A14957_chromosome	K02031	-	peptide/nickel transport system ATP-binding protein
Psy300518	MCCC1A14957_chromosome	K02034	-	peptide/nickel transport system permease protein
Psy300519	MCCC1A14957_chromosome	K02033	-	peptide/nickel transport system permease protein
Psy300520	MCCC1A14957_chromosome	K02035	-	peptide/nickel transport system substrate-binding protein
Psy300517	MCCC1A14957_chromosome	K02031	-	peptide/nickel transport system ATP-binding protein
Psy300516	MCCC1A14957_chromosome	K10823	oppF	oligopeptide transport system ATP-binding protein
Psy301316	MCCC1A14957_chromosome	K03110	ftsY	fused signal recognition particle receptor
Psy301334	MCCC1A14957_chromosome	K15580	oppA	oligopeptide transport system substrate-binding protein
Psy301404	MCCC1A14957_chromosome	K03070	secA	preprotein translocase subunit SecA
Psy301334	MCCC1A14957_chromosome	K15580	oppA	oligopeptide transport system substrate-binding protein
Psy300516	MCCC1A14957_chromosome	K10823	oppF	oligopeptide transport system ATP-binding protein
Psy300900	MCCC1A14957_chromosome	K15583	oppD	oligopeptide transport system ATP-binding protein
Psy301414	MCCC1A14957_chromosome	K15582	oppC	oligopeptide transport system permease protein
Psy301415	MCCC1A14957_chromosome	K15581	oppB	oligopeptide transport system permease protein
Psy301447	MCCC1A14957_chromosome	K03210	yajC	preprotein translocase subunit YajC
Psy300520	MCCC1A14957_chromosome	K02035	-	peptide/nickel transport system substrate-binding protein
Psy300519	MCCC1A14957_chromosome	K02033	-	peptide/nickel transport system permease protein
Psy300518	MCCC1A14957_chromosome	K02034	-	peptide/nickel transport system permease protein
Psy300517	MCCC1A14957_chromosome	K02031	-	peptide/nickel transport system ATP-binding protein
Psy301178	MCCC1A14957_chromosome	K02490	spo0F	two-component system, response regulator, stage 0 sporulation protein F
Psy302237	MCCC1A14957_chromid	K02053	-	putative spermidine/putrescine transport system permease protein
Psy302236	MCCC1A14957_chromid	K02054	-	putative spermidine/putrescine transport system permease protein
Psy302235	MCCC1A14957_chromid	K02055	-	putative spermidine/putrescine transport system substrate-binding protein
Psy302344	MCCC1A14957_chromid	K02032	-	peptide/nickel transport system ATP-binding protein
Psy302357	MCCC1A14957_chromid	K01999	livK	branched-chain amino acid transport system substrate-binding protein
Psy302382	MCCC1A14957_chromid	K10914	crp	CRP/FNR family transcriptional regulator, cyclic AMP receptor protein
Psy300519	MCCC1A14957_chromosome	K02033	-	peptide/nickel transport system permease protein
Psy300518	MCCC1A14957_chromosome	K02034	-	peptide/nickel transport system permease protein
Psy300517	MCCC1A14957_chromosome	K02031	-	peptide/nickel transport system ATP-binding protein
Psy301715	MCCC1A14957_chromosome	K03076	secY	preprotein translocase subunit SecY
Psy300520	MCCC1A14957_chromosome	K02035	-	peptide/nickel transport system substrate-binding protein
Psy302344	MCCC1A14957_chromid	K02032	-	peptide/nickel transport system ATP-binding protein
Psy300517	MCCC1A14957_chromosome	K02031	-	peptide/nickel transport system ATP-binding protein
Psy300518	MCCC1A14957_chromosome	K02034	-	peptide/nickel transport system permease protein
Psy300519	MCCC1A14957_chromosome	K02033	-	peptide/nickel transport system permease protein
Psy302422	MCCC1A14957_chromid	K02052	-	putative spermidine/putrescine transport system ATP-binding protein
Psy302237	MCCC1A14957_chromid	K02053	-	putative spermidine/putrescine transport system permease protein
Psy302236	MCCC1A14957_chromid	K02054	-	putative spermidine/putrescine transport system permease protein
Psy302235	MCCC1A14957_chromid	K02055	-	putative spermidine/putrescine transport system substrate-binding protein
Psy300516	MCCC1A14957_chromosome	K10823	oppF	oligopeptide transport system ATP-binding protein
Psy300900	MCCC1A14957_chromosome	K15583	oppD	oligopeptide transport system ATP-binding protein
Psy300518	MCCC1A14957_chromosome	K02034	-	peptide/nickel transport system permease protein
Psy300519	MCCC1A14957_chromosome	K02033	-	peptide/nickel transport system permease protein
Psy300520	MCCC1A14957_chromosome	K02035	-	peptide/nickel transport system substrate-binding protein
Psy302986	MCCC1A14957_chromid	K11752	ribD	diaminohydroxyphosphoribosylaminopyrimidine deaminase / 5-amino-6-(5-phosphoribosylamino)uracil reductase [EC:3.5.4.26 1.1.1.193]
Psy301879	MCCC1A14957_chromosome	K03217	yidC	YidC/Oxa1 family membrane protein insertase
Psy303081	MCCC1A14957_plasmid	K20344	blpA	ATP-binding cassette, subfamily C, bacteriocin exporter
Psy303080	MCCC1A14957_plasmid	K20345	blpB	membrane fusion protein, peptide pheromone/bacteriocin exporter
Psy300380	MCCC1A14957_chromosome	COG3210	FhaB	filamentous hemagglutinin family outer membrane protein	Adhesin

## Sheet: Table S9
Strain	Gene ID	Family	Family Description	Class	Class Description
B1	MCCC1A14957_chromid_0182	AA4(14-255)	vanillyl-alcohol oxidase (EC 1.1.3.38)	AA	Auxiliary Activities
	MCCC1A14957_chromosome_1179	AA6(3-197)	1,4-benzoquinone reductase (EC. 1.6.5.6)	AA	Auxiliary Activities
	MCCC1A14957_chromid_0568	CBM48(29-106)+GH13_9(177-476)	Modules of approx. 100 residues with glycogen-binding function, appended to GH13 modules. Also found in the beta subunit (glycogen-binding) of AMP-activated protein kinases (AMPK)	CBM	Carbohydrate-Binding Modules
	MCCC1A14957_chromid_0567	CBM48+GH13_9	Modules of approx. 100 residues with glycogen-binding function, appended to GH14 modules. Also found in the beta subunit (glycogen-binding) of AMP-activated protein kinases (AMPK)	CBM	Carbohydrate-Binding Modules
	MCCC1A14957_chromid_0237	CBM5	Modules of approx. 60 residues found in bacterial enzymes. Chitin-binding described in several cases. Distantly related to the CBM12 family.	CBM	Carbohydrate-Binding Modules
	MCCC1A14957_chromosome_0377	CBM50	Modules of approx. 50 residues found attached to various enzymes from families GH18, GH19, GH23, GH24, GH25 and GH73, i.e. enzymes cleaving either chitin or peptidoglycan. Binding to chitopentaose demonstrated in the case of Pteris ryukyuensis chitinase A [Ohnuma T et al. (2008) J. Biol. Chem. 283:5178-87 (PMID: 18083709)]. CBM50 modules are also found in a multitude of other enzymes targeting th…	CBM	Carbohydrate-Binding Modules
	MCCC1A14957_chromosome_0406	CBM50	Modules of approx. 50 residues found attached to various enzymes from families GH18, GH19, GH23, GH24, GH25 and GH73, i.e. enzymes cleaving either chitin or peptidoglycan. Binding to chitopentaose demonstrated in the case of Pteris ryukyuensis chitinase A [Ohnuma T et al. (2008) J. Biol. Chem. 283:5178-87 (PMID: 18083709)]. CBM51 modules are also found in a multitude of other enzymes targeting th…	CBM	Carbohydrate-Binding Modules
	MCCC1A14957_chromosome_1032	CBM50	Modules of approx. 50 residues found attached to various enzymes from families GH18, GH19, GH23, GH24, GH25 and GH73, i.e. enzymes cleaving either chitin or peptidoglycan. Binding to chitopentaose demonstrated in the case of Pteris ryukyuensis chitinase A [Ohnuma T et al. (2008) J. Biol. Chem. 283:5178-87 (PMID: 18083709)]. CBM52 modules are also found in a multitude of other enzymes targeting th…	CBM	Carbohydrate-Binding Modules
	MCCC1A14957_chromosome_1121	CBM50	Modules of approx. 50 residues found attached to various enzymes from families GH18, GH19, GH23, GH24, GH25 and GH73, i.e. enzymes cleaving either chitin or peptidoglycan. Binding to chitopentaose demonstrated in the case of Pteris ryukyuensis chitinase A [Ohnuma T et al. (2008) J. Biol. Chem. 283:5178-87 (PMID: 18083709)]. CBM53 modules are also found in a multitude of other enzymes targeting th…	CBM	Carbohydrate-Binding Modules
	MCCC1A14957_chromosome_1784	CBM50	Modules of approx. 50 residues found attached to various enzymes from families GH18, GH19, GH23, GH24, GH25 and GH73, i.e. enzymes cleaving either chitin or peptidoglycan. Binding to chitopentaose demonstrated in the case of Pteris ryukyuensis chitinase A [Ohnuma T et al. (2008) J. Biol. Chem. 283:5178-87 (PMID: 18083709)]. CBM54 modules are also found in a multitude of other enzymes targeting th…	CBM	Carbohydrate-Binding Modules
	MCCC1A14957_chromosome_1785	CBM50	Modules of approx. 50 residues found attached to various enzymes from families GH18, GH19, GH23, GH24, GH25 and GH73, i.e. enzymes cleaving either chitin or peptidoglycan. Binding to chitopentaose demonstrated in the case of Pteris ryukyuensis chitinase A [Ohnuma T et al. (2008) J. Biol. Chem. 283:5178-87 (PMID: 18083709)]. CBM55 modules are also found in a multitude of other enzymes targeting th…	CBM	Carbohydrate-Binding Modules
	MCCC1A14957_chromosome_1250	CBM50+GH25	Modules of approx. 50 residues found attached to various enzymes from families GH18, GH19, GH23, GH24, GH25 and GH73, i.e. enzymes cleaving either chitin or peptidoglycan. Binding to chitopentaose demonstrated in the case of Pteris ryukyuensis chitinase A [Ohnuma T et al. (2008) J. Biol. Chem. 283:5178-87 (PMID: 18083709)]. CBM56 modules are also found in a multitude of other enzymes targeting th…	CBM	Carbohydrate-Binding Modules
	MCCC1A14957_chromid_0399	CE1(71-334)	acetyl xylan esterase (EC 3.1.1.72); cinnamoyl esterase (EC 3.1.1.-); feruloyl esterase (EC 3.1.1.73); carboxylesterase (EC 3.1.1.1); S-formylglutathione hydrolase (EC 3.1.2.12); diacylglycerol O-acyltransferase (EC 2.3.1.20); trehalose 6-O-mycolyltransferase (EC 2.3.1.122)	CE	Carbohydrate Esterases
	MCCC1A14957_chromosome_1061	CE11	UDP-3-0-acyl N-acetylglucosamine deacetylase (EC 3.5.1.-).	CE	Carbohydrate Esterases
	MCCC1A14957_chromosome_1062	CE11(4-274)	UDP-3-0-acyl N-acetylglucosamine deacetylase (EC 3.5.2.-).	CE	Carbohydrate Esterases
	MCCC1A14957_chromosome_1444	CE16(48-269)	acetylesterase (EC 3.1.1.6) active on various carbohydrate acetyl esters	CE	Carbohydrate Esterases
	MCCC1A14957_chromid_0682	CE19(11-132)	Family created after Bamford and coworkers [PMID=28329766] demonstrated the pectin methylesterase activity of BT1017 protein from Bacteroides thetaiotaomicron VPI-5482	CE	Carbohydrate Esterases
	MCCC1A14957_chromosome_1479	CE3(69-204)	acetyl xylan esterase (EC 3.1.1.72).	CE	Carbohydrate Esterases
	MCCC1A14957_chromosome_0548	CE4(404-543)	acetyl xylan esterase (EC 3.1.1.72); chitin deacetylase (EC 3.5.1.41); chitooligosaccharide deacetylase (EC 3.5.1.-); peptidoglycan GlcNAc deacetylase (EC 3.5.1.-); peptidoglycan N-acetylmuramic acid deacetylase (EC 3.5.1.-).	CE	Carbohydrate Esterases
	MCCC1A14957_chromid_0083	CE9(5-374)	N-acetylglucosamine 6-phosphate deacetylase (EC 3.5.1.25); N-acetylglucosamine 6-phosphate deacetylase (EC 3.5.1.80)	CE	Carbohydrate Esterases
	MCCC1A14957_chromosome_0046	CE9(6-374)	N-acetylglucosamine 6-phosphate deacetylase (EC 3.5.1.25); N-acetylglucosamine 6-phosphate deacetylase (EC 3.5.1.81)	CE	Carbohydrate Esterases
	MCCC1A14957_chromosome_1853	GH1	β-glucosidase (EC 3.2.1.21); β-galactosidase (EC 3.2.1.23); β-mannosidase (EC 3.2.1.25); β-glucuronidase (EC 3.2.1.31); β-xylosidase (EC 3.2.1.37); β-D-fucosidase (EC 3.2.1.38); phlorizin hydrolase (EC 3.2.1.62); exo-β-1,4-glucanase (EC 3.2.1.74); 6-phospho-β-galactosidase (EC 3.2.1.85); 6-phospho-β-glucosidase (EC 3.2.1.86); strictosidine β-glucosidase (EC 3.2.1.105); lactase (EC 3.2.1.108); amy…	GH	Glycoside Hydrolases
	MCCC1A14957_chromosome_1020	GH109(1-155)	alpha-N-acetylgalactosaminidase (EC 3.2.1.49)	GH	Glycoside Hydrolases
	MCCC1A14957_chromid_0081	GH109(2-154)	alpha-N-acetylgalactosaminidase (EC 3.2.1.50)	GH	Glycoside Hydrolases
	MCCC1A14957_chromosome_0345	GH114(186-300)	endo-alpha-1,4-polygalactosaminidase (EC 3.2.1.109)	GH	Glycoside Hydrolases
	MCCC1A14957_chromosome_0975	GH123(11-531)	beta-N-acetylgalactosaminidase (EC 3.2.1.53); glycosphingolipid beta-N-acetylgalactosaminidase (EC 3.2.1.-)	GH	Glycoside Hydrolases
	MCCC1A14957_chromosome_0532	GH13	alpha-amylase (EC 3.2.1.1); pullulanase (EC 3.2.1.41); cyclomaltodextrin glucanotransferase (EC 2.4.1.19); cyclomaltodextrinase (EC 3.2.1.54); trehalose-6-phosphate hydrolase (EC 3.2.1.93); oligo-alpha-glucosidase (EC 3.2.1.10); maltogenic amylase (EC 3.2.1.133); neopullulanase (EC 3.2.1.135); alpha-glucosidase (EC 3.2.1.20); maltotetraose-forming alpha-amylase (EC 3.2.1.60); isoamylase (EC 3.2.1…	GH	Glycoside Hydrolases
	MCCC1A14957_chromosome_0321	GH13_11	GH13's subfamily	GH	Glycoside Hydrolases
	MCCC1A14957_chromosome_1552	GH13_11	GH13's subfamily	GH	Glycoside Hydrolases
	MCCC1A14957_chromid_0025	GH13_14(178-496)	GH13's subfamily	GH	Glycoside Hydrolases
	MCCC1A14957_chromosome_0341	GH13_20(256-590)	GH13's subfamily	GH	Glycoside Hydrolases
	MCCC1A14957_chromosome_1843	GH13_26	GH13's subfamily	GH	Glycoside Hydrolases
	MCCC1A14957_chromosome_1667	GH13_29	GH13's subfamily	GH	Glycoside Hydrolases
	MCCC1A14957_chromosome_1666	GH13_29(26-368)	GH13's subfamily	GH	Glycoside Hydrolases
	MCCC1A14957_chromosome_1154	GH13_29(29-358)	GH13's subfamily	GH	Glycoside Hydrolases
	MCCC1A14957_chromosome_0257	GH13_30	GH13's subfamily	GH	Glycoside Hydrolases
	MCCC1A14957_chromosome_1875	GH13_31	GH13's subfamily	GH	Glycoside Hydrolases
	MCCC1A14957_chromosome_1487	GH13_31(28-375)	GH13's subfamily	GH	Glycoside Hydrolases
	MCCC1A14957_chromid_0049	GH133(300-649)	amylo-alpha-1,6-glucosidase (EC 3.2.1.33);	GH	Glycoside Hydrolases
	MCCC1A14957_chromosome_1028	GH135(28-237)	alpha-1,4-galactosaminogalactan hydrolase (EC 3.2.1.-)	GH	Glycoside Hydrolases
	MCCC1A14957_chromid_0222	GH152	β-1,3-glucanase (EC 3.2.1.39)	GH	Glycoside Hydrolases
	MCCC1A14957_chromosome_1155	GH170(2-340)	6-phospho-N-acetylmuramidase (EC 3.2.1.-)	GH	Glycoside Hydrolases
	MCCC1A14957_chromid_0526	GH170(3-359)	7-phospho-N-acetylmuramidase (EC 3.2.1.-)	GH	Glycoside Hydrolases
	MCCC1A14957_chromosome_0994	GH2(35-888)	beta-galactosidase (EC 3.2.1.23) ; beta-mannosidase (EC 3.2.1.25); beta-glucuronidase (EC 3.2.1.31); alpha-L-arabinofuranosidase (EC 3.2.1.55); mannosylglycoprotein endo-beta-mannosidase (EC 3.2.1.152); exo-beta-glucosaminidase (EC 3.2.1.165)	GH	Glycoside Hydrolases
	MCCC1A14957_chromid_0616	GH20	β-hexosaminidase (EC 3.2.1.52); lacto-N-biosidase (EC 3.2.1.140); β-1,6-N-acetylglucosaminidase (EC 3.2.1.-); β-6-SO3-N-acetylglucosaminidase (EC 3.2.1.-)	GH	Glycoside Hydrolases
	MCCC1A14957_chromosome_1338	GH23	lysozyme type G (EC 3.2.1.17); peptidoglycan lyase (EC 4.2.2.n1) also known in the literature as peptidoglycan lytic transglycosylase; chitinase (EC 3.2.1.14)	GH	Glycoside Hydrolases
	MCCC1A14957_chromosome_1543	GH23(43-150)	lysozyme type G (EC 3.2.1.17); peptidoglycan lyase (EC 4.2.2.n1) also known in the literature as peptidoglycan lytic transglycosylase; chitinase (EC 3.2.1.15)	GH	Glycoside Hydrolases
	MCCC1A14957_chromid_0333	GH24(3-140)	lysozyme (EC 3.2.1.17)	GH	Glycoside Hydrolases
	MCCC1A14957_chromid_0833	GH24(3-140)	lysozyme (EC 3.2.1.17)	GH	Glycoside Hydrolases
	MCCC1A14957_chromosome_0113	GH28	polygalacturonase (EC 3.2.1.15); exo-polygalacturonase (EC 3.2.1.67); exo-polygalacturonosidase (EC 3.2.1.82); rhamnogalacturonase (EC 3.2.1.171); rhamnogalacturonan α-1,2-galacturonohydrolase (EC 3.2.1.173); xylogalacturonan hydrolase (EC 3.2.1.-)	GH	Glycoside Hydrolases
	MCCC1A14957_chromosome_0787	GH28	polygalacturonase (EC 3.2.1.15); exo-polygalacturonase (EC 3.2.1.67); exo-polygalacturonosidase (EC 3.2.1.82); rhamnogalacturonase (EC 3.2.1.171); rhamnogalacturonan α-1,2-galacturonohydrolase (EC 3.2.1.173); xylogalacturonan hydrolase (EC 3.2.2.-)	GH	Glycoside Hydrolases
	MCCC1A14957_chromosome_1158	GH3(106-344)	beta-glucosidase (EC 3.2.1.21); xylan 1,4-beta-xylosidase (EC 3.2.1.37); beta-glucosylceramidase (EC 3.2.1.45); beta-N-acetylhexosaminidase (EC 3.2.1.52); alpha-L-arabinofuranosidase (EC 3.2.1.55); glucan 1,3-beta-glucosidase (EC 3.2.1.58); glucan 1,4-beta-glucosidase (EC 3.2.1.74); isoprimeverose-producing oligoxyloglucan hydrolase (EC 3.2.1.120); coniferin beta-glucosidase (EC 3.2.1.126); exo-1…	GH	Glycoside Hydrolases
	MCCC1A14957_chromosome_1086	GH31(220-663)	alpha-glucosidase (EC 3.2.1.20); alpha-galactosidase (EC 3.2.1.22); alpha-mannosidase (EC 3.2.1.24); alpha-1,3-glucosidase (EC 3.2.1.84); sucrase-isomaltase (EC 3.2.1.48) (EC 3.2.1.10); alpha-xylosidase (EC 3.2.1.177); alpha-glucan lyase (EC 4.2.2.13); isomaltosyltransferase (EC 2.4.1.-); oligosaccharide alpha-1,4-glucosyltransferase (EC 2.4.1.161); sulfoquinovosidase (EC 3.2.1.-)	GH	Glycoside Hydrolases
	MCCC1A14957_chromosome_1831	GH38	α-mannosidase (EC 3.2.1.24); mannosyl-oligosaccharide α-1,2-mannosidase (EC 3.2.1.113); mannosyl-oligosaccharide α-1,3-1,6-mannosidase (EC 3.2.1.114); mannosyl-oligosaccharide α-1,3-mannosidase (EC 3.2.1.-)	GH	Glycoside Hydrolases
	MCCC1A14957_chromosome_1885	GH38	α-mannosidase (EC 3.2.1.24); mannosyl-oligosaccharide α-1,2-mannosidase (EC 3.2.1.113); mannosyl-oligosaccharide α-1,3-1,6-mannosidase (EC 3.2.1.114); mannosyl-oligosaccharide α-1,3-mannosidase (EC 3.2.2.-)	GH	Glycoside Hydrolases
	MCCC1A14957_chromosome_1173	GH39	α-L-iduronidase (EC 3.2.1.76); β-xylosidase (EC 3.2.1.37); α-L-arabinofuranosidase (EC 3.2.1.55); β-glucosidase (EC 3.2.1.21); β-galactosidase (EC 3.2.1.23); exo-β-1,4-glucanase / cellodextrinase (EC 3.2.1.74);	GH	Glycoside Hydrolases
	MCCC1A14957_chromosome_1549	GH4(4-183)	maltose-6-phosphate glucosidase (EC 3.2.1.122); alpha-glucosidase (EC 3.2.1.20); alpha-galactosidase (EC 3.2.1.22); 6-phospho-beta-glucosidase (EC 3.2.1.86); alpha-glucuronidase (EC 3.2.1.139); alpha-galacturonase (EC 3.2.1.67); palatinase (EC 3.2.0.-)	GH	Glycoside Hydrolases
	MCCC1A14957_chromosome_1550	GH4(6-180)	maltose-6-phosphate glucosidase (EC 3.2.1.122); alpha-glucosidase (EC 3.2.1.20); alpha-galactosidase (EC 3.2.1.22); 6-phospho-beta-glucosidase (EC 3.2.1.86); alpha-glucuronidase (EC 3.2.1.139); alpha-galacturonase (EC 3.2.1.67); palatinase (EC 3.2.1.-)	GH	Glycoside Hydrolases
	MCCC1A14957_chromosome_1183	GH5_11	endo-β-1,4-glucanase / cellulase (EC 3.2.1.4); endo-β-1,4-xylanase (EC 3.2.1.8); β-glucosidase (EC 3.2.1.21); β-mannosidase (EC 3.2.1.25); β-glucosylceramidase (EC 3.2.1.45); glucan β-1,3-glucosidase (EC 3.2.1.58); exo-β-1,4-glucanase / cellodextrinase (EC 3.2.1.74); glucan endo-1,6-β-glucosidase (EC 3.2.1.75); mannan endo-β-1,4-mannosidase (EC 3.2.1.78); cellulose β-1,4-cellobiosidase (EC 3.2.1.…	GH	Glycoside Hydrolases
	MCCC1A14957_chromosome_0897	GH73(159-281)	lysozyme (EC 3.2.1.17); mannosyl-glycoprotein endo-beta-N-acetylglucosaminidase (EC 3.2.1.96); peptidoglycan hydrolase with endo-beta-N-acetylglucosaminidase specificity (EC 3.2.1.-)	GH	Glycoside Hydrolases
	MCCC1A14957_chromosome_0430	GH77(10-494)	amylomaltase or 4-alpha-glucanotransferase (EC 2.4.1.25)	GH	Glycoside Hydrolases
	MCCC1A14957_chromosome_0412	GH84	N-acetyl β-glucosaminidase (EC 3.2.1.52); hyaluronidase (EC 3.2.1.35); [protein]-3-O-(GlcNAc)-L-Ser/Thr β-N-acetylglucosaminidase (EC 3.2.1.169)	GH	Glycoside Hydrolases
	MCCC1A14957_chromosome_0135	GT0	Glycosyltransferases not yet assigned to a family	GT	Glycosyl Transferases
	MCCC1A14957_chromosome_1416	GT1	UDP-glucuronosyltransferase (EC 2.4.1.17); zeatin O-β-xylosyltransferase (EC 2.4.2.40); 2-hydroxyacylsphingosine 1-β-galactosyltransferase (EC 2.4.1.45); N-acylsphingosine galactosyltransferase (EC 2.4.1.47); flavonol 3-O-glucosyltransferase (EC 2.4.1.91); anthocyanidin 3-O-glucosyltransferase (EC 2.4.1.115); sinapate 1-glucosyltransferase (EC 2.4.1.120); indole-3-acetate β-glucosyltransferase (E…	GT	Glycosyl Transferases
	MCCC1A14957_chromid_0631	GT1	UDP-glucuronosyltransferase (EC 2.4.1.17); zeatin O-β-xylosyltransferase (EC 2.4.2.40); 2-hydroxyacylsphingosine 1-β-galactosyltransferase (EC 2.4.1.45); N-acylsphingosine galactosyltransferase (EC 2.4.1.47); flavonol 3-O-glucosyltransferase (EC 2.4.1.91); anthocyanidin 3-O-glucosyltransferase (EC 2.4.1.115); sinapate 1-glucosyltransferase (EC 2.4.1.120); indole-3-acetate β-glucosyltransferase (E…	GT	Glycosyl Transferases
	MCCC1A14957_chromosome_1525	GT14(3-248)	beta-1,3-galactosyl-O-glycosyl-glycoprotein beta-1,6-N-acetylglucosaminyltransferase (EC 2.4.1.102); N-acetyllactosaminide beta-1,6-N-acetylglucosaminyltransferase (EC 2.4.1.150); protein O-beta-xylosyltransferase (EC 2.4.2.26); UDP-GlcA:arabinogalactan beta-glucuronosyltransferase (EC 2.4.1.-)	GT	Glycosyl Transferases
	MCCC1A14957_chromosome_1058	GT19(4-330)	lipid-A-disaccharide synthase (EC 2.4.1.182).	GT	Glycosyl Transferases
	MCCC1A14957_chromosome_1008	GT2	cellulose synthase (EC 2.4.1.12); chitin synthase (EC 2.4.1.16); dolichyl-phosphate beta-D-mannosyltransferase (EC 2.4.1.83); dolichyl-phosphate beta-glucosyltransferase (EC 2.4.1.117); N-acetylglucosaminyltransferase (EC 2.4.1.-); N-acetylgalactosaminyltransferase (EC 2.4.1.-); hyaluronan synthase (EC 2.4.1.212); chitin oligosaccharide synthase (EC 2.4.1.-); beta-1,3-glucan synthase (EC 2.4.1.34…	GT	Glycosyl Transferases
	MCCC1A14957_chromosome_1275	GT2	cellulose synthase (EC 2.4.1.12); chitin synthase (EC 2.4.1.16); dolichyl-phosphate beta-D-mannosyltransferase (EC 2.4.1.83); dolichyl-phosphate beta-glucosyltransferase (EC 2.4.1.117); N-acetylglucosaminyltransferase (EC 2.4.1.-); N-acetylgalactosaminyltransferase (EC 2.4.1.-); hyaluronan synthase (EC 2.4.1.212); chitin oligosaccharide synthase (EC 2.4.1.-); beta-1,3-glucan synthase (EC 2.4.1.34…	GT	Glycosyl Transferases
	MCCC1A14957_chromid_0544	GT2_Glyco_tranf_2_3(45-265)	cellulose synthase (EC 2.4.1.12); chitin synthase (EC 2.4.1.16); dolichyl-phosphate beta-D-mannosyltransferase (EC 2.4.1.83); dolichyl-phosphate beta-glucosyltransferase (EC 2.4.1.117); N-acetylglucosaminyltransferase (EC 2.4.1.-); N-acetylgalactosaminyltransferase (EC 2.4.1.-); hyaluronan synthase (EC 2.4.1.212); chitin oligosaccharide synthase (EC 2.4.1.-); beta-1,3-glucan synthase (EC 2.4.1.34…	GT	Glycosyl Transferases
	MCCC1A14957_chromid_0552	GT2_Glycos_transf_2(10-139)	cellulose synthase (EC 2.4.1.12); chitin synthase (EC 2.4.1.16); dolichyl-phosphate beta-D-mannosyltransferase (EC 2.4.1.83); dolichyl-phosphate beta-glucosyltransferase (EC 2.4.1.117); N-acetylglucosaminyltransferase (EC 2.4.1.-); N-acetylgalactosaminyltransferase (EC 2.4.1.-); hyaluronan synthase (EC 2.4.1.212); chitin oligosaccharide synthase (EC 2.4.1.-); beta-1,3-glucan synthase (EC 2.4.1.34…	GT	Glycosyl Transferases
	MCCC1A14957_chromosome_0147	GT2_Glycos_transf_2(3-139)	cellulose synthase (EC 2.4.1.12); chitin synthase (EC 2.4.1.16); dolichyl-phosphate beta-D-mannosyltransferase (EC 2.4.1.83); dolichyl-phosphate beta-glucosyltransferase (EC 2.4.1.117); N-acetylglucosaminyltransferase (EC 2.4.1.-); N-acetylgalactosaminyltransferase (EC 2.4.1.-); hyaluronan synthase (EC 2.4.1.212); chitin oligosaccharide synthase (EC 2.4.1.-); beta-1,3-glucan synthase (EC 2.4.1.34…	GT	Glycosyl Transferases
	MCCC1A14957_chromosome_1727	GT2_Glycos_transf_2(4-116)	cellulose synthase (EC 2.4.1.12); chitin synthase (EC 2.4.1.16); dolichyl-phosphate beta-D-mannosyltransferase (EC 2.4.1.83); dolichyl-phosphate beta-glucosyltransferase (EC 2.4.1.117); N-acetylglucosaminyltransferase (EC 2.4.1.-); N-acetylgalactosaminyltransferase (EC 2.4.1.-); hyaluronan synthase (EC 2.4.1.212); chitin oligosaccharide synthase (EC 2.4.1.-); beta-1,3-glucan synthase (EC 2.4.1.34…	GT	Glycosyl Transferases
	MCCC1A14957_chromid_0543	GT2_Glycos_transf_2(4-130)	cellulose synthase (EC 2.4.1.12); chitin synthase (EC 2.4.1.16); dolichyl-phosphate beta-D-mannosyltransferase (EC 2.4.1.83); dolichyl-phosphate beta-glucosyltransferase (EC 2.4.1.117); N-acetylglucosaminyltransferase (EC 2.4.1.-); N-acetylgalactosaminyltransferase (EC 2.4.1.-); hyaluronan synthase (EC 2.4.1.212); chitin oligosaccharide synthase (EC 2.4.1.-); beta-1,3-glucan synthase (EC 2.4.1.34…	GT	Glycosyl Transferases
	MCCC1A14957_chromosome_0148	GT2_Glycos_transf_2(4-131)	cellulose synthase (EC 2.4.1.12); chitin synthase (EC 2.4.1.16); dolichyl-phosphate beta-D-mannosyltransferase (EC 2.4.1.83); dolichyl-phosphate beta-glucosyltransferase (EC 2.4.1.117); N-acetylglucosaminyltransferase (EC 2.4.1.-); N-acetylgalactosaminyltransferase (EC 2.4.1.-); hyaluronan synthase (EC 2.4.1.212); chitin oligosaccharide synthase (EC 2.4.1.-); beta-1,3-glucan synthase (EC 2.4.1.34…	GT	Glycosyl Transferases
	MCCC1A14957_chromosome_1522	GT2_Glycos_transf_2(4-142)	cellulose synthase (EC 2.4.1.12); chitin synthase (EC 2.4.1.16); dolichyl-phosphate beta-D-mannosyltransferase (EC 2.4.1.83); dolichyl-phosphate beta-glucosyltransferase (EC 2.4.1.117); N-acetylglucosaminyltransferase (EC 2.4.1.-); N-acetylgalactosaminyltransferase (EC 2.4.1.-); hyaluronan synthase (EC 2.4.1.212); chitin oligosaccharide synthase (EC 2.4.1.-); beta-1,3-glucan synthase (EC 2.4.1.34…	GT	Glycosyl Transferases
	MCCC1A14957_chromosome_1723	GT2_Glycos_transf_2(4-144)	cellulose synthase (EC 2.4.1.12); chitin synthase (EC 2.4.1.16); dolichyl-phosphate beta-D-mannosyltransferase (EC 2.4.1.83); dolichyl-phosphate beta-glucosyltransferase (EC 2.4.1.117); N-acetylglucosaminyltransferase (EC 2.4.1.-); N-acetylgalactosaminyltransferase (EC 2.4.1.-); hyaluronan synthase (EC 2.4.1.212); chitin oligosaccharide synthase (EC 2.4.1.-); beta-1,3-glucan synthase (EC 2.4.1.34…	GT	Glycosyl Transferases
	MCCC1A14957_chromosome_0551	GT2_Glycos_transf_2(5-165)	cellulose synthase (EC 2.4.1.12); chitin synthase (EC 2.4.1.16); dolichyl-phosphate beta-D-mannosyltransferase (EC 2.4.1.83); dolichyl-phosphate beta-glucosyltransferase (EC 2.4.1.117); N-acetylglucosaminyltransferase (EC 2.4.1.-); N-acetylgalactosaminyltransferase (EC 2.4.1.-); hyaluronan synthase (EC 2.4.1.212); chitin oligosaccharide synthase (EC 2.4.1.-); beta-1,3-glucan synthase (EC 2.4.1.34…	GT	Glycosyl Transferases
	MCCC1A14957_chromosome_0470	GT2_Glycos_transf_2(6-171)	cellulose synthase (EC 2.4.1.12); chitin synthase (EC 2.4.1.16); dolichyl-phosphate beta-D-mannosyltransferase (EC 2.4.1.83); dolichyl-phosphate beta-glucosyltransferase (EC 2.4.1.117); N-acetylglucosaminyltransferase (EC 2.4.1.-); N-acetylgalactosaminyltransferase (EC 2.4.1.-); hyaluronan synthase (EC 2.4.1.212); chitin oligosaccharide synthase (EC 2.4.1.-); beta-1,3-glucan synthase (EC 2.4.1.34…	GT	Glycosyl Transferases
	MCCC1A14957_chromosome_1722	GT2_Glycos_transf_2(7-145)	cellulose synthase (EC 2.4.1.12); chitin synthase (EC 2.4.1.16); dolichyl-phosphate beta-D-mannosyltransferase (EC 2.4.1.83); dolichyl-phosphate beta-glucosyltransferase (EC 2.4.1.117); N-acetylglucosaminyltransferase (EC 2.4.1.-); N-acetylgalactosaminyltransferase (EC 2.4.1.-); hyaluronan synthase (EC 2.4.1.212); chitin oligosaccharide synthase (EC 2.4.1.-); beta-1,3-glucan synthase (EC 2.4.1.34…	GT	Glycosyl Transferases
	MCCC1A14957_chromid_0541	GT26(61-234)	UDP-ManNAcA: beta-N-acetyl mannosaminuronyltransferase (EC 2.4.1.-); UDP-ManNAc: beta-N-acetyl-mannosaminyltransferase (EC 2.4.1.-); UDP-Glc: beta-1,4-glucosyltransferase (EC 2.4.1.-); beta-1,4-galactosyltransferase (EC 2.4.1.-)	GT	Glycosyl Transferases
	MCCC1A14957_chromosome_1637	GT28(184-339)	1,2-diacylglycerol 3-beta-galactosyltransferase (EC 2.4.1.46); 1,2-diacylglycerol 3-beta-glucosyltransferase (EC 2.4.1.157); UDP-GlcNAc: Und-PP-MurAc-pentapeptide beta-N-acetylglucosaminyltransferase (EC 2.4.1.227); digalactosyldiacylglycerol synthase (EC 2.4.1.241)	GT	Glycosyl Transferases
	MCCC1A14957_chromosome_0307	GT30(14-188)	CMP-beta-KDO: alpha-3-deoxy-D-manno-octulosonic-acid (KDO) transferase (EC 2.4.99.-).	GT	Glycosyl Transferases
	MCCC1A14957_chromosome_0431	GT35(91-792)	glycogen or starch phosphorylase (EC 2.4.1.1).	GT	Glycosyl Transferases
	MCCC1A14957_chromid_0564	GT35(93-798)	glycogen or starch phosphorylase (EC 2.4.1.2).	GT	Glycosyl Transferases
	MCCC1A14957_chromosome_0139	GT4	sucrose synthase (EC 2.4.1.13); sucrose-phosphate synthase (EC 2.4.1.14); alpha-glucosyltransferase (EC 2.4.1.52); lipopolysaccharide N-acetylglucosaminyltransferase (EC 2.4.1.56); phosphatidylinositol alpha-mannosyltransferase (EC 2.4.1.57); GDP-Man: Man1GlcNAc2-PP-dolichol alpha-1,3-mannosyltransferase (EC 2.4.1.132); GDP-Man: Man3GlcNAc2-PP-dolichol/Man4GlcNAc2-PP-dolichol alpha-1,2-mannosyltr…	GT	Glycosyl Transferases
	MCCC1A14957_chromosome_0149	GT4	sucrose synthase (EC 2.4.1.13); sucrose-phosphate synthase (EC 2.4.1.14); alpha-glucosyltransferase (EC 2.4.1.52); lipopolysaccharide N-acetylglucosaminyltransferase (EC 2.4.1.56); phosphatidylinositol alpha-mannosyltransferase (EC 2.4.1.57); GDP-Man: Man1GlcNAc2-PP-dolichol alpha-1,3-mannosyltransferase (EC 2.4.1.132); GDP-Man: Man3GlcNAc2-PP-dolichol/Man4GlcNAc2-PP-dolichol alpha-1,2-mannosyltr…	GT	Glycosyl Transferases
	MCCC1A14957_chromosome_0556	GT4	sucrose synthase (EC 2.4.1.13); sucrose-phosphate synthase (EC 2.4.1.14); alpha-glucosyltransferase (EC 2.4.1.52); lipopolysaccharide N-acetylglucosaminyltransferase (EC 2.4.1.56); phosphatidylinositol alpha-mannosyltransferase (EC 2.4.1.57); GDP-Man: Man1GlcNAc2-PP-dolichol alpha-1,3-mannosyltransferase (EC 2.4.1.132); GDP-Man: Man3GlcNAc2-PP-dolichol/Man4GlcNAc2-PP-dolichol alpha-1,2-mannosyltr…	GT	Glycosyl Transferases
	MCCC1A14957_chromid_0819	GT4	sucrose synthase (EC 2.4.1.13); sucrose-phosphate synthase (EC 2.4.1.14); alpha-glucosyltransferase (EC 2.4.1.52); lipopolysaccharide N-acetylglucosaminyltransferase (EC 2.4.1.56); phosphatidylinositol alpha-mannosyltransferase (EC 2.4.1.57); GDP-Man: Man1GlcNAc2-PP-dolichol alpha-1,3-mannosyltransferase (EC 2.4.1.132); GDP-Man: Man3GlcNAc2-PP-dolichol/Man4GlcNAc2-PP-dolichol alpha-1,2-mannosyltr…	GT	Glycosyl Transferases
	MCCC1A14957_chromosome_1523	GT4(184-331)	sucrose synthase (EC 2.4.1.13); sucrose-phosphate synthase (EC 2.4.1.14); alpha-glucosyltransferase (EC 2.4.1.52); lipopolysaccharide N-acetylglucosaminyltransferase (EC 2.4.1.56); phosphatidylinositol alpha-mannosyltransferase (EC 2.4.1.57); GDP-Man: Man1GlcNAc2-PP-dolichol alpha-1,3-mannosyltransferase (EC 2.4.1.132); GDP-Man: Man3GlcNAc2-PP-dolichol/Man4GlcNAc2-PP-dolichol alpha-1,2-mannosyltr…	GT	Glycosyl Transferases
	MCCC1A14957_chromosome_1236	GT4(185-342)	sucrose synthase (EC 2.4.1.13); sucrose-phosphate synthase (EC 2.4.1.14); alpha-glucosyltransferase (EC 2.4.1.52); lipopolysaccharide N-acetylglucosaminyltransferase (EC 2.4.1.56); phosphatidylinositol alpha-mannosyltransferase (EC 2.4.1.57); GDP-Man: Man1GlcNAc2-PP-dolichol alpha-1,3-mannosyltransferase (EC 2.4.1.132); GDP-Man: Man3GlcNAc2-PP-dolichol/Man4GlcNAc2-PP-dolichol alpha-1,2-mannosyltr…	GT	Glycosyl Transferases
	MCCC1A14957_chromid_0278	GT4(214-323)	sucrose synthase (EC 2.4.1.13); sucrose-phosphate synthase (EC 2.4.1.14); alpha-glucosyltransferase (EC 2.4.1.52); lipopolysaccharide N-acetylglucosaminyltransferase (EC 2.4.1.56); phosphatidylinositol alpha-mannosyltransferase (EC 2.4.1.57); GDP-Man: Man1GlcNAc2-PP-dolichol alpha-1,3-mannosyltransferase (EC 2.4.1.132); GDP-Man: Man3GlcNAc2-PP-dolichol/Man4GlcNAc2-PP-dolichol alpha-1,2-mannosyltr…	GT	Glycosyl Transferases
	MCCC1A14957_chromosome_1721	GT4(214-363)	sucrose synthase (EC 2.4.1.13); sucrose-phosphate synthase (EC 2.4.1.14); alpha-glucosyltransferase (EC 2.4.1.52); lipopolysaccharide N-acetylglucosaminyltransferase (EC 2.4.1.56); phosphatidylinositol alpha-mannosyltransferase (EC 2.4.1.57); GDP-Man: Man1GlcNAc2-PP-dolichol alpha-1,3-mannosyltransferase (EC 2.4.1.132); GDP-Man: Man3GlcNAc2-PP-dolichol/Man4GlcNAc2-PP-dolichol alpha-1,2-mannosyltr…	GT	Glycosyl Transferases
	MCCC1A14957_chromosome_1724	GT4(216-364)	sucrose synthase (EC 2.4.1.13); sucrose-phosphate synthase (EC 2.4.1.14); alpha-glucosyltransferase (EC 2.4.1.52); lipopolysaccharide N-acetylglucosaminyltransferase (EC 2.4.1.56); phosphatidylinositol alpha-mannosyltransferase (EC 2.4.1.57); GDP-Man: Man1GlcNAc2-PP-dolichol alpha-1,3-mannosyltransferase (EC 2.4.1.132); GDP-Man: Man3GlcNAc2-PP-dolichol/Man4GlcNAc2-PP-dolichol alpha-1,2-mannosyltr…	GT	Glycosyl Transferases
	MCCC1A14957_chromid_0547	GT4(220-369)	sucrose synthase (EC 2.4.1.13); sucrose-phosphate synthase (EC 2.4.1.14); alpha-glucosyltransferase (EC 2.4.1.52); lipopolysaccharide N-acetylglucosaminyltransferase (EC 2.4.1.56); phosphatidylinositol alpha-mannosyltransferase (EC 2.4.1.57); GDP-Man: Man1GlcNAc2-PP-dolichol alpha-1,3-mannosyltransferase (EC 2.4.1.132); GDP-Man: Man3GlcNAc2-PP-dolichol/Man4GlcNAc2-PP-dolichol alpha-1,2-mannosyltr…	GT	Glycosyl Transferases
	MCCC1A14957_chromid_0545	GT4(223-370)	sucrose synthase (EC 2.4.1.13); sucrose-phosphate synthase (EC 2.4.1.14); alpha-glucosyltransferase (EC 2.4.1.52); lipopolysaccharide N-acetylglucosaminyltransferase (EC 2.4.1.56); phosphatidylinositol alpha-mannosyltransferase (EC 2.4.1.57); GDP-Man: Man1GlcNAc2-PP-dolichol alpha-1,3-mannosyltransferase (EC 2.4.1.132); GDP-Man: Man3GlcNAc2-PP-dolichol/Man4GlcNAc2-PP-dolichol alpha-1,2-mannosyltr…	GT	Glycosyl Transferases
	MCCC1A14957_chromosome_0349	GT4(282-435)	sucrose synthase (EC 2.4.1.13); sucrose-phosphate synthase (EC 2.4.1.14); alpha-glucosyltransferase (EC 2.4.1.52); lipopolysaccharide N-acetylglucosaminyltransferase (EC 2.4.1.56); phosphatidylinositol alpha-mannosyltransferase (EC 2.4.1.57); GDP-Man: Man1GlcNAc2-PP-dolichol alpha-1,3-mannosyltransferase (EC 2.4.1.132); GDP-Man: Man3GlcNAc2-PP-dolichol/Man4GlcNAc2-PP-dolichol alpha-1,2-mannosyltr…	GT	Glycosyl Transferases
	MCCC1A14957_chromosome_0040	GT4(298-488)	sucrose synthase (EC 2.4.1.13); sucrose-phosphate synthase (EC 2.4.1.14); alpha-glucosyltransferase (EC 2.4.1.52); lipopolysaccharide N-acetylglucosaminyltransferase (EC 2.4.1.56); phosphatidylinositol alpha-mannosyltransferase (EC 2.4.1.57); GDP-Man: Man1GlcNAc2-PP-dolichol alpha-1,3-mannosyltransferase (EC 2.4.1.132); GDP-Man: Man3GlcNAc2-PP-dolichol/Man4GlcNAc2-PP-dolichol alpha-1,2-mannosyltr…	GT	Glycosyl Transferases
	MCCC1A14957_chromosome_0309	GT47	heparan β-glucuronyltransferase (EC 2.4.1.225); xyloglucan β-galactosyltransferase (EC 2.4.1.-); heparan synthase (EC 2.4.1.-); arabinan α-L-arabinosyltransferase (EC 2.4.2.-).	GT	Glycosyl Transferases
	MCCC1A14957_chromid_0565	GT5(2-469)	UDP-Glc: glycogen glucosyltransferase (EC 2.4.1.11); ADP-Glc: starch glucosyltransferase (EC 2.4.1.21); NDP-Glc: starch glucosyltransferase (EC 2.4.1.242); UDP-Glc: alpha-1,3-glucan synthase (EC 2.4.1.183) UDP-Glc: alpha-1,4-glucan synthase (EC 2.4.1.-)	GT	Glycosyl Transferases
	MCCC1A14957_chromosome_1076	GT51(57-232)	murein polymerase (EC 2.4.1.129).	GT	Glycosyl Transferases
	MCCC1A14957_chromosome_1472	GT51(63-234)	murein polymerase (EC 2.4.1.130).	GT	Glycosyl Transferases
	MCCC1A14957_chromosome_2010	GT58	Dol-P-Man: Man5GlcNAc2-PP-Dol α-1,3-mannosyltransferase (EC 2.4.1.258)	GT	Glycosyl Transferases
	MCCC1A14957_chromosome_1717	GT8(6-249)	lipopolysaccharide alpha-1,3-galactosyltransferase (EC 2.4.1.44); UDP-Glc: (glucosyl)lipopolysaccharide alpha-1,2-glucosyltransferase (EC 2.4.1.-); lipopolysaccharide glucosyltransferase 1 (EC 2.4.1.58); glycogenin glucosyltransferase (EC 2.4.1.186); inositol 1-alpha-galactosyltransferase (galactinol synthase) (EC 2.4.1.123); homogalacturonan alpha-1,4-galacturonosyltransferase (EC 2.4.1.43); UDP…	GT	Glycosyl Transferases
	MCCC1A14957_chromosome_1022	GT83	undecaprenyl phosphate-alpha-L-Ara4N: 4-amino-4-deoxy-beta-L-arabinosyltransferase (EC 2.4.2.43); dodecaprenyl phosphate-beta-galacturonic acid: lipopolysaccharide core alpha-galacturonosyl transferase (EC 2.4.1.-)	GT	Glycosyl Transferases
	MCCC1A14957_chromosome_0472	GT83(13-359)	undecaprenyl phosphate-alpha-L-Ara4N: 4-amino-4-deoxy-beta-L-arabinosyltransferase (EC 2.4.2.43); dodecaprenyl phosphate-beta-galacturonic acid: lipopolysaccharide core alpha-galacturonosyl transferase (EC 2.4.2.-)	GT	Glycosyl Transferases
	MCCC1A14957_chromosome_0553	GT83(5-433)	undecaprenyl phosphate-alpha-L-Ara4N: 4-amino-4-deoxy-beta-L-arabinosyltransferase (EC 2.4.2.43); dodecaprenyl phosphate-beta-galacturonic acid: lipopolysaccharide core alpha-galacturonosyl transferase (EC 2.4.3.-)	GT	Glycosyl Transferases
	MCCC1A14957_chromosome_0555	GT83(9-483)	undecaprenyl phosphate-alpha-L-Ara4N: 4-amino-4-deoxy-beta-L-arabinosyltransferase (EC 2.4.2.43); dodecaprenyl phosphate-beta-galacturonic acid: lipopolysaccharide core alpha-galacturonosyl transferase (EC 2.4.4.-)	GT	Glycosyl Transferases
	MCCC1A14957_chromosome_1719	GT9(118-305)	lipopolysaccharide N-acetylglucosaminyltransferase (EC 2.4.1.56); heptosyltransferase (EC 2.4.-.-).	GT	Glycosyl Transferases
	MCCC1A14957_chromosome_1725	GT9(118-343)	lipopolysaccharide N-acetylglucosaminyltransferase (EC 2.4.1.56); heptosyltransferase (EC 2.5.-.-).	GT	Glycosyl Transferases
	MCCC1A14957_chromosome_1726	GT9(67-303)	lipopolysaccharide N-acetylglucosaminyltransferase (EC 2.4.1.56); heptosyltransferase (EC 2.6.-.-).	GT	Glycosyl Transferases
	MCCC1A14957_chromosome_1754	GT9(69-308)	lipopolysaccharide N-acetylglucosaminyltransferase (EC 2.4.1.56); heptosyltransferase (EC 2.7.-.-).	GT	Glycosyl Transferases
	MCCC1A14957_chromosome_1714	GT9(71-307)	lipopolysaccharide N-acetylglucosaminyltransferase (EC 2.4.1.56); heptosyltransferase (EC 2.8.-.-).	GT	Glycosyl Transferases
	MCCC1A14957_chromosome_1711	GT9(75-316)	lipopolysaccharide N-acetylglucosaminyltransferase (EC 2.4.1.56); heptosyltransferase (EC 2.9.-.-).	GT	Glycosyl Transferases
	MCCC1A14957_chromosome_0137	PL12_3(430-564)	heparin-sulfate lyase (EC 4.2.2.8)	PL	Polysaccharide Lyases
HAW-EB21	AUFS01000004.1_86	AA4(42-255)
	AUFS01000003.1_390	CBM48(29-106)+GH13_9(177-476)
	AUFS01000003.1_391	CBM48+GH13_9
	AUFS01000002.1_13	CBM50
	AUFS01000002.1_1378	CBM50
	AUFS01000002.1_14	CBM50
	AUFS01000002.1_1474	CBM50
	AUFS01000002.1_615	CBM50
	AUFS01000002.1_645	CBM50
	AUFS01000002.1_1617	CBM50+GH25
	AUFS01000003.1_763	CE1(71-334)
	AUFS01000002.1_1410	CE11
	AUFS01000002.1_1411	CE11(4-274)
	AUFS01000003.1_602	CE19(11-130)
	AUFS01000002.1_1877	CE3(69-204)
	AUFS01000002.1_794	CE4(404-541)
	AUFS01000002.1_299	CE9(6-374)
	AUFS01000002.1_1668	GH0
	AUFS01000002.1_71	GH1
	AUFS01000002.1_1850	GH1(2-466)
	AUFS01000003.1_29	GH109(1-152)
	AUFS01000002.1_1367	GH109(1-162)
	AUFS01000003.1_22	GH109(2-145)
	AUFS01000002.1_583	GH114(186-300)
	AUFS01000002.1_1312	GH123(11-534)
	AUFS01000002.1_1626	GH129(401-723)
	AUFS01000002.1_776	GH13
	AUFS01000002.1_1968	GH13_11
	AUFS01000002.1_558	GH13_11
	AUFS01000003.1_296	GH13_11
	AUFS01000003.1_97	GH13_14(178-498)
	AUFS01000002.1_577	GH13_20(256-590)
	AUFS01000002.1_61	GH13_26
	AUFS01000002.1_1542	GH13_29
	AUFS01000002.1_1543	GH13_29(25-368)
	AUFS01000002.1_1507	GH13_29(29-358)
	AUFS01000002.1_464	GH13_30
	AUFS01000002.1_93	GH13_31
	AUFS01000002.1_1538	GH13_31(22-353)
	AUFS01000002.1_1898	GH13_31(28-375)
	AUFS01000003.1_124	GH133(246-595)
	AUFS01000002.1_1374	GH135(36-237)
	AUFS01000004.1_44	GH152
	AUFS01000002.1_1508	GH170(1-340)
	AUFS01000003.1_607	GH170(3-359)
	AUFS01000002.1_1340	GH2(34-888)
	AUFS01000003.1_923	GH20
	AUFS01000002.1_1718	GH23
	AUFS01000002.1_1959	GH23(43-150)
	AUFS01000003.1_202	GH24(3-140)
	AUFS01000003.1_827	GH24(3-140)
	AUFS01000002.1_1039	GH28
	AUFS01000002.1_362	GH28
	AUFS01000002.1_1511	GH3(107-344)
	AUFS01000002.1_1539	GH3(66-298)
	AUFS01000002.1_103	GH38
	AUFS01000002.1_49	GH38
	AUFS01000002.1_1524	GH39
	AUFS01000002.1_1023	GH42(6-380)
	AUFS01000002.1_1540	GH5_11
	AUFS01000002.1_890	GH73(166-287)
	AUFS01000002.1_668	GH77(10-493)
	AUFS01000002.1_650	GH84
	AUFS01000002.1_1808	GT1
	AUFS01000003.1_354	GT1
	AUFS01000002.1_1939	GT14(3-248)
	AUFS01000002.1_1407	GT19(4-332)
	AUFS01000002.1_1355	GT2
	AUFS01000002.1_1641	GT2
	AUFS01000002.1_529	GT2
	AUFS01000003.1_580	GT2(10-139)
	AUFS01000003.1_326	GT2(368-499)
	AUFS01000001.1_90	GT2(4-117)
	AUFS01000003.1_589	GT2(4-143)
	AUFS01000003.1_588	GT2(44-265)
	AUFS01000002.1_1936	GT2(5-131)
	AUFS01000002.1_385	GT2(5-160)
	AUFS01000001.1_85	GT2(6-135)
	AUFS01000002.1_710	GT2(6-171)
	AUFS01000003.1_591	GT26(61-234)
	AUFS01000005.1_5	GT28(184-339)
	AUFS01000002.1_514	GT30
	AUFS01000002.1_513	GT30(13-188)
	AUFS01000002.1_669	GT35(91-792)
	AUFS01000003.1_394	GT35(93-798)
	AUFS01000002.1_223	GT4
	AUFS01000002.1_530	GT4
	AUFS01000002.1_1937	GT4(184-331)
	AUFS01000002.1_1602	GT4(196-349)
	AUFS01000003.1_381	GT4(214-324)
	AUFS01000003.1_587	GT4(217-370)
	AUFS01000003.1_585	GT4(225-370)
	AUFS01000002.1_587	GT4(283-437)
	AUFS01000002.1_293	GT4(299-477)
	AUFS01000003.1_638	GT41
	AUFS01000002.1_515	GT47
	AUFS01000003.1_393	GT5(2-469)
	AUFS01000002.1_1426	GT51(57-232)
	AUFS01000002.1_1870	GT51(63-234)
	AUFS01000002.1_225	GT58
	AUFS01000001.1_82	GT8(6-260)
	AUFS01000002.1_1369	GT83
	AUFS01000002.1_712	GT83(13-352)
	AUFS01000001.1_88	GT9(118-326)
	AUFS01000001.1_89	GT9(68-303)
	AUFS01000001.1_117	GT9(70-308)
	AUFS01000001.1_79	GT9(71-307)
	AUFS01000001.1_76	GT9(75-316)
SD5	QUAJ01000041.1_3	AA1(42-472)
	QUAJ01000031.1_20	AA1(63-479)
	QUAJ01000025.1_15	AA4(16-256)
	QUAJ01000003.1_121	AA6(3-197)
	QUAJ01000027.1_16	CBM48(29-106)+GH13_9(177-476)
	QUAJ01000027.1_15	CBM48+GH13_9
	QUAJ01000002.1_107	CBM50
	QUAJ01000002.1_128	CBM50
	QUAJ01000009.1_47	CBM50
	QUAJ01000023.1_19	CBM50
	QUAJ01000037.1_2	CBM50
	QUAJ01000037.1_3	CBM50
	QUAJ01000041.1_4	CBM50
	QUAJ01000003.1_39	CBM50+GH25
	QUAJ01000004.1_4	CE1(71-334)
	QUAJ01000009.1_16	CE11
	QUAJ01000009.1_15	CE11(4-274)
	QUAJ01000015.1_70	CE3(74-209)
	QUAJ01000001.1_242	CE4
	QUAJ01000021.1_25	CE4(405-543)
	QUAJ01000001.1_227	CE9(5-374)
	QUAJ01000020.1_2	GH0
	QUAJ01000035.1_13	GH0
	QUAJ01000032.1_20	GH1
	QUAJ01000008.1_98	GH1(3-474)
	QUAJ01000014.1_40	GH109(1-152)
	QUAJ01000009.1_61	GH109(1-162)
	QUAJ01000014.1_33	GH109(2-145)
	QUAJ01000020.1_44	GH123(11-562)
	QUAJ01000021.1_42	GH13
	QUAJ01000002.1_177	GH13_11
	QUAJ01000054.1_6	GH13_11
	QUAJ01000009.1_8	GH13_11(181-537)
	QUAJ01000006.1_55	GH13_14(178-496)
	QUAJ01000002.1_160	GH13_20(256-583)
	QUAJ01000032.1_10	GH13_26
	QUAJ01000003.1_144	GH13_29(26-355)
	QUAJ01000001.1_57	GH13_30
	QUAJ01000013.1_25	GH13_31
	QUAJ01000015.1_61	GH13_31(28-375)
	QUAJ01000017.1_54	GH130(234-477)
	QUAJ01000017.1_53	GH130(7-305)
	QUAJ01000051.1_10	GH15(282-634)
	QUAJ01000005.1_34	GH152
	QUAJ01000004.1_157	GH20
	QUAJ01000012.1_22	GH23
	QUAJ01000015.1_4	GH23(43-149)
	QUAJ01000004.1_85	GH24(3-140)
	QUAJ01000001.1_164	GH28
	QUAJ01000008.1_29	GH28
	QUAJ01000013.1_35	GH38
	QUAJ01000039.1_2	GH38
	QUAJ01000006.1_30	GH38(3-263)
	QUAJ01000019.1_16	GH38(5-263)
	QUAJ01000003.1_130	GH39
	QUAJ01000003.1_111	GH5_11
	QUAJ01000025.1_5	GH73(171-292)
	QUAJ01000002.1_84	GH77(10-494)
	QUAJ01000002.1_101	GH84
	QUAJ01000033.1_14	GT0
	QUAJ01000033.1_7	GT0
	QUAJ01000016.1_13	GT1
	QUAJ01000029.1_14	GT1
	QUAJ01000008.1_100	GT1(255-421)
	QUAJ01000009.1_19	GT19(4-332)
	QUAJ01000003.1_19	GT2
	QUAJ01000020.1_13	GT2
	QUAJ01000009.1_84	GT2(30-180)
	QUAJ01000011.1_83	GT2(4-113)
	QUAJ01000009.1_83	GT2(4-139)
	QUAJ01000015.1_24	GT2(4-162)
	QUAJ01000009.1_81	GT2(4-164)
	QUAJ01000033.1_19	GT2(5-124)
	QUAJ01000001.1_140	GT2(6-134)
	QUAJ01000002.1_38	GT2(6-171)
	QUAJ01000001.1_138	GT2(7-152)
	QUAJ01000022.1_51	GT28(184-339)
	QUAJ01000001.1_10	GT30
	QUAJ01000001.1_11	GT30(12-188)
	QUAJ01000002.1_83	GT35(91-792)
	QUAJ01000027.1_12	GT35(93-798)
	QUAJ01000006.1_1	GT4
	QUAJ01000011.1_77	GT4
	QUAJ01000017.1_55	GT4
	QUAJ01000033.1_11	GT4
	QUAJ01000033.1_17	GT4
	QUAJ01000033.1_4	GT4
	QUAJ01000036.1_4	GT4
	QUAJ01000017.1_52	GT4(181-316)
	QUAJ01000033.1_20	GT4(183-341)
	QUAJ01000009.1_80	GT4(187-331)
	QUAJ01000009.1_79	GT4(192-329)
	QUAJ01000009.1_85	GT4(195-342)
	QUAJ01000003.1_52	GT4(198-350)
	QUAJ01000027.1_25	GT4(214-324)
	QUAJ01000011.1_78	GT4(216-362)
	QUAJ01000011.1_79	GT4(217-367)
	QUAJ01000009.1_86	GT4(224-373)
	QUAJ01000001.1_233	GT4(299-468)
	QUAJ01000007.1_49	GT41
	QUAJ01000001.1_9	GT47
	QUAJ01000027.1_13	GT5(2-469)
	QUAJ01000063.1_1	GT51(1-130)
	QUAJ01000026.1_34	GT51(57-232)
	QUAJ01000002.1_157	GT51(59-232)
	QUAJ01000015.1_77	GT51(62-234)
	QUAJ01000036.1_2	GT58
	QUAJ01000009.1_55	GT83
	QUAJ01000002.1_36	GT83(12-352)
	QUAJ01000011.1_80	GT9(129-337)
	QUAJ01000011.1_82	GT9(68-302)
	QUAJ01000024.1_18	GT9(69-308)
	QUAJ01000011.1_74	GT9(75-308)
	QUAJ01000011.1_73	GT9(75-316)

## Sheet: Table S10
COG functional categories	CDSs	% of CDSs	Gene ID	Location	COG ID	COG Description	COG Function
INFORMATION STORAGE AND PROCESSING			Psy300106	MCCC1A14957_chromosome	COG1243	Histone acetyltransferase	B
[J] Translation, ribosomal structure and biogenesis	148	4.82714	Psy300023	MCCC1A14957_chromosome	COG1032	radical SAM domain protein	C
[K] Transcription	132	4.30528	Psy300081	MCCC1A14957_chromosome	COG2414	aldehyde ferredoxin oxidoreductase	C
[L] Replication, recombination and repair	134	4.37052	Psy300128	MCCC1A14957_chromosome	COG1301	sodium dicarboxylate symporter	C
[B] Chromatin structure and dynamics	1	0.0326158	Psy300175	MCCC1A14957_chromosome	ENOG410ZY3D	4Fe-4S Ferredoxin iron-sulfur binding domain protein	C
CELLULAR PROCESSES AND SIGNALING			Psy300200	MCCC1A14957_chromosome	COG1757	Na H antiporter	C
[D] Cell cycle control, cell division, chromosome partitioning	28	0.913242	Psy300243	MCCC1A14957_chromosome	COG0716	Low-potential electron donor to a number of redox enzymes (By similarity)	C
[V] Defense mechanisms	43	1.40248	Psy300247	MCCC1A14957_chromosome	COG3053	(citrate (pro-3S)-lyase ligase	C
[T] Signal transduction mechanisms	105	3.42466	Psy300262	MCCC1A14957_chromosome	COG0667	Aldo keto reductase	C
[M] Cell wall/membrane/envelope biogenesis	156	5.08806	Psy300447	MCCC1A14957_chromosome	COG1032	radical SAM domain protein	C
[N] Cell motility	2	0.0652316	Psy300494	MCCC1A14957_chromosome	COG0240	glycerol-3-phosphate dehydrogenase	C
[U] Intracellular trafficking, secretion, and vesicular transport	32	1.04371	Psy300551	MCCC1A14957_chromosome	COG0778	nitroreductase	C
[O] Posttranslational modification, protein turnover, chaperones	79	2.57665	Psy300633	MCCC1A14957_chromosome	COG1052	Dehydrogenase	C
METABOLISM			Psy300701	MCCC1A14957_chromosome	COG1052	Dehydrogenase	C
[C] Energy production and conversion	178	5.80561	Psy300730	MCCC1A14957_chromosome	COG1454	alcohol dehydrogenase	C
[G] Carbohydrate transport and metabolism	153	4.99022	Psy300731	MCCC1A14957_chromosome	COG1012	Dehydrogenase	C
[E] Amino acid transport and metabolism	257	8.38226	Psy300732	MCCC1A14957_chromosome	COG0427	Acetyl-CoA hydrolase	C
[F] Nucleotide transport and metabolism	64	2.08741	Psy300734	MCCC1A14957_chromosome	COG0427	Acetyl-CoA hydrolase	C
[H] Coenzyme transport and metabolism	102	3.32681	Psy300737	MCCC1A14957_chromosome	COG1053	Succinate DeHydrogenase	C
[I] Lipid transport and metabolism	48	1.56556	Psy300738	MCCC1A14957_chromosome	ENOG4111G9H	Ferredoxin	C
[P] Inorganic ion transport and metabolism	151	4.92498	Psy300739	MCCC1A14957_chromosome	COG0543	cytochrome-b5 reductase activity, acting on NAD(P)H	C
[Q] Secondary metabolites biosynthesis, transport and catabolism	14	0.456621	Psy300740	MCCC1A14957_chromosome	COG1145	4Fe-4S ferredoxin, iron-sulfur binding	C
POORLY CHARACTERIZED			Psy300741	MCCC1A14957_chromosome	COG1145	4Fe-4S ferredoxin, iron-sulfur binding	C
[S] Function unknown	707	23.0594	Psy300742	MCCC1A14957_chromosome	COG1908	Methyl-viologen-reducing hydrogenase, delta subunit	C
Total	2534	82.6484	Psy300743	MCCC1A14957_chromosome	COG1148	CoB--CoM heterodisulfide reductase activity	C
			Psy300744	MCCC1A14957_chromosome	COG1150	heterodisulfide reductase, subunit	C
			Psy300745	MCCC1A14957_chromosome	COG2048	heterodisulfide reductase	C
			Psy300766	MCCC1A14957_chromosome	COG0579	malate dehydrogenase (quinone)	C
			Psy300791	MCCC1A14957_chromosome	COG1882	formate acetyltransferase	C
			Psy300797	MCCC1A14957_chromosome	COG1529	Aldehyde oxidase and xanthine dehydrogenase, molybdopterin binding	C
			Psy300798	MCCC1A14957_chromosome	COG2080	(2Fe-2S)-binding domain protein	C
			Psy300799	MCCC1A14957_chromosome	ENOG410YU1D	FAD binding domain in molybdopterin dehydrogenase	C
			Psy300815	MCCC1A14957_chromosome	COG1773	rubredoxin	C
			Psy300831	MCCC1A14957_chromosome	COG2871	2 iron, 2 sulfur cluster binding	C
			Psy300832	MCCC1A14957_chromosome	COG2209	NQR complex catalyzes the reduction of ubiquinone-1 to ubiquinol by two successive reactions, coupled with the transport of Na( ) ions from the cytoplasm to the periplasm. NqrA to NqrE are probably involved in the second step, the conversion of ubisemiquinone to ubiquinol (By similarity)	C
			Psy300833	MCCC1A14957_chromosome	COG1347	NQR complex catalyzes the reduction of ubiquinone-1 to ubiquinol by two successive reactions, coupled with the transport of Na( ) ions from the cytoplasm to the periplasm. NqrA to NqrE are probably involved in the second step, the conversion of ubisemiquinone to ubiquinol (By similarity)	C
			Psy300835	MCCC1A14957_chromosome	COG1805	NQR complex catalyzes the reduction of ubiquinone-1 to ubiquinol by two successive reactions, coupled with the transport of Na( ) ions from the cytoplasm to the periplasm. NqrA to NqrE are probably involved in the second step, the conversion of ubisemiquinone to ubiquinol (By similarity)	C
			Psy300838	MCCC1A14957_chromosome	COG1071	Dehydrogenase	C
			Psy300839	MCCC1A14957_chromosome	COG0022	Dehydrogenase, E1 component	C
			Psy300840	MCCC1A14957_chromosome	COG0508	Dehydrogenase	C
			Psy300841	MCCC1A14957_chromosome	COG1249	dihydrolipoyl dehydrogenase	C
			Psy300944	MCCC1A14957_chromosome	COG2033	Superoxide reductase	C
			Psy300946	MCCC1A14957_chromosome	COG0584	glycerophosphoryl diester phosphodiesterase	C
			Psy300954	MCCC1A14957_chromosome	COG1254	Acylphosphatase (EC 3.6.1.7)	C
			Psy300981	MCCC1A14957_chromosome	COG1757	Na H antiporter	C
			Psy300988	MCCC1A14957_chromosome	COG3894	Ferredoxin	C
			Psy301035	MCCC1A14957_chromosome	COG0778	nitroreductase	C
			Psy301060	MCCC1A14957_chromosome	COG0778	nitroreductase	C
			Psy301117	MCCC1A14957_chromosome	COG0716	Low-potential electron donor to a number of redox enzymes (By similarity)	C
			Psy301129	MCCC1A14957_chromosome	ENOG4111NY9	4fe-4S ferredoxin iron-sulfur binding domain protein	C
			Psy301135	MCCC1A14957_chromosome	COG3051	citrate lyase, alpha	C
			Psy301137	MCCC1A14957_chromosome	COG3052	prosthetic group binding	C
			Psy301157	MCCC1A14957_chromosome	COG1592	Rubrerythrin	C
			Psy301170	MCCC1A14957_chromosome	COG1032	radical SAM domain protein	C
			Psy301255	MCCC1A14957_chromosome	COG3426	Branched-chain carboxylic acid kinase	C
			Psy301256	MCCC1A14957_chromosome	COG0280	phosphate acetyltransferase	C
			Psy301304	MCCC1A14957_chromosome	COG0281	malic enzyme	C
			Psy301313	MCCC1A14957_chromosome	COG0674	Oxidoreductase required for the transfer of electrons from pyruvate to flavodoxin (By similarity)	C
			Psy301314	MCCC1A14957_chromosome	COG0282	acetate kinase activity	C
			Psy301315	MCCC1A14957_chromosome	COG0280	phosphate acetyltransferase	C
			Psy301322	MCCC1A14957_chromosome	COG1032	radical SAM domain protein	C
			Psy301344	MCCC1A14957_chromosome	ENOG410XS3N	NAD NADP octopine nopaline dehydrogenase	C
			Psy301360	MCCC1A14957_chromosome	COG1757	Na H antiporter	C
			Psy301383	MCCC1A14957_chromosome	COG0778	nitroreductase	C
			Psy301408	MCCC1A14957_chromosome	COG1227	Manganese-dependent inorganic pyrophosphatase	C
			Psy301409	MCCC1A14957_chromosome	COG1979	alcohol dehydrogenase	C
			Psy301421	MCCC1A14957_chromosome	COG1142	4Fe-4S Ferredoxin iron-sulfur binding domain protein	C
			Psy301439	MCCC1A14957_chromosome	COG0579	malate dehydrogenase (quinone)	C
			Psy301445	MCCC1A14957_chromosome	COG0584	glycerophosphoryl diester phosphodiesterase	C
			Psy301507	MCCC1A14957_chromosome	COG1053	Succinate DeHydrogenase	C
			Psy301511	MCCC1A14957_chromosome	COG1622	Subunits I and II form the functional core of the enzyme complex. Electrons originating in cytochrome c are transferred via heme a and Cu(A) to the binuclear center formed by heme a3 and Cu(B) (By similarity)	C
			Psy301536	MCCC1A14957_chromosome	COG3493	citrate carrier protein	C
			Psy301550	MCCC1A14957_chromosome	ENOG410XW3B	4Fe-4S ferredoxin, iron-sulfur binding	C
			Psy301556	MCCC1A14957_chromosome	ENOG4112BDE	Nadh dehydrogenase	C
			Psy301557	MCCC1A14957_chromosome	COG4659	Electron transport complex	C
			Psy301558	MCCC1A14957_chromosome	COG4656	Required for nitrogen fixation. May be part of a membrane complex functioning as an intermediate in the electron transport to nitrogenase (By similarity)	C
			Psy301566	MCCC1A14957_chromosome	COG1454	alcohol dehydrogenase	C
			Psy301591	MCCC1A14957_chromosome	COG1773	rubredoxin	C
			Psy301592	MCCC1A14957_chromosome	COG1592	Rubrerythrin	C
			Psy301599	MCCC1A14957_chromosome	COG0426	domain protein	C
			Psy301612	MCCC1A14957_chromosome	COG2878	Electron transport complex	C
			Psy301613	MCCC1A14957_chromosome	COG4657	Electron transport complex	C
			Psy301614	MCCC1A14957_chromosome	COG4660	Electron transport complex	C
			Psy301615	MCCC1A14957_chromosome	COG4659	Electron transport complex	C
			Psy301616	MCCC1A14957_chromosome	COG4658	Electron transport complex	C
			Psy301617	MCCC1A14957_chromosome	COG4656	Required for nitrogen fixation. May be part of a membrane complex functioning as an intermediate in the electron transport to nitrogenase (By similarity)	C
			Psy301630	MCCC1A14957_chromosome	COG0731	radical SAM domain protein	C
			Psy301636	MCCC1A14957_chromosome	COG4624	metallo-sulfur cluster assembly	C
			Psy301637	MCCC1A14957_chromosome	COG1145	4Fe-4S ferredoxin, iron-sulfur binding	C
			Psy301639	MCCC1A14957_chromosome	COG1905	Nadh dehydrogenase	C
			Psy301661	MCCC1A14957_chromosome	COG2086	Electron transfer flavoprotein	C
			Psy301662	MCCC1A14957_chromosome	COG2025	Electron transfer flavoprotein	C
			Psy301675	MCCC1A14957_chromosome	COG1146	metal cluster binding	C
			Psy301757	MCCC1A14957_chromosome	COG1304	Catalyzes the 1,3-allylic rearrangement of the homoallylic substrate isopentenyl (IPP) to its allylic isomer, dimethylallyl diphosphate (DMAPP) (By similarity)	C
			Psy301782	MCCC1A14957_chromosome	COG1146	metal cluster binding	C
			Psy301783	MCCC1A14957_chromosome	COG0674	Oxidoreductase required for the transfer of electrons from pyruvate to flavodoxin (By similarity)	C
			Psy301784	MCCC1A14957_chromosome	COG1013	Oxidoreductase required for the transfer of electrons from pyruvate to flavodoxin (By similarity)	C
			Psy301785	MCCC1A14957_chromosome	COG1014	oxidoreductase	C
			Psy301833	MCCC1A14957_chromosome	COG4624	metallo-sulfur cluster assembly	C
			Psy301834	MCCC1A14957_chromosome	COG1894	Nadh dehydrogenase	C
			Psy301856	MCCC1A14957_chromosome	COG1757	Na H antiporter	C
			Psy301917	MCCC1A14957_chromosome	COG1592	Rubrerythrin	C
			Psy301918	MCCC1A14957_chromosome	COG1773	rubredoxin	C
			Psy301919	MCCC1A14957_chromosome	COG1773	rubredoxin	C
			Psy301923	MCCC1A14957_chromosome	COG0822	sUF system Fes assembly protein, NifU family	C
			Psy301939	MCCC1A14957_chromosome	ENOG410XQ4S	reductase complex component C	C
			Psy301942	MCCC1A14957_chromosome	ENOG4111JMA	In the first step of glycine, betaine and sarcosine reductases, the substrate is bound to component PB via a Schiff base intermediate. Then the PB-activated substrate is nucleophilically attacked by the selenol anion of component PA to transform it to a carboxymethylated selenoether and the respective amine. By action of component PC, acetyl phosphate is formed, leaving component PA in its oxidiz…	C
			Psy301959	MCCC1A14957_chromosome	COG0554	Key enzyme in the regulation of glycerol uptake and metabolism (By similarity)	C
			Psy302004	MCCC1A14957_chromosome	COG3808	pump that utilizes the energy of pyrophosphate hydrolysis as the driving force for	C
			Psy302044	MCCC1A14957_chromosome	COG4656	Required for nitrogen fixation. May be part of a membrane complex functioning as an intermediate in the electron transport to nitrogenase (By similarity)	C
			Psy302081	MCCC1A14957_chromosome	COG1151	Catalyzes the reduction of hydroxylamine to form NH(3) and H(2)O (By similarity)	C
			Psy302083	MCCC1A14957_chromosome	COG1151	Catalyzes the reduction of hydroxylamine to form NH(3) and H(2)O (By similarity)	C
			Psy302156	MCCC1A14957_chromosome	COG0356	it plays a direct role in the translocation of protons across the membrane (By similarity)	C
			Psy302157	MCCC1A14957_chromosome	COG0636	F(1)F(0) ATP synthase produces ATP from ADP in the presence of a proton or sodium gradient. F-type ATPases consist of two structural domains, F(1) containing the extramembraneous catalytic core and F(0) containing the membrane proton channel, linked together by a central stalk and a peripheral stalk. During catalysis, ATP synthesis in the catalytic domain of F(1) is coupled via a rotary mechanism…	C
			Psy302158	MCCC1A14957_chromosome	COG0711	F(1)F(0) ATP synthase produces ATP from ADP in the presence of a proton or sodium gradient. F-type ATPases consist of two structural domains, F(1) containing the extramembraneous catalytic core and F(0) containing the membrane proton channel, linked together by a central stalk and a peripheral stalk. During catalysis, ATP synthesis in the catalytic domain of F(1) is coupled via a rotary mechanism…	C
			Psy302159	MCCC1A14957_chromosome	COG0712	F(1)F(0) ATP synthase produces ATP from ADP in the presence of a proton or sodium gradient. F-type ATPases consist of two structural domains, F(1) containing the extramembraneous catalytic core and F(0) containing the membrane proton channel, linked together by a central stalk and a peripheral stalk. During catalysis, ATP synthesis in the catalytic domain of F(1) is coupled via a rotary mechanism…	C
			Psy302160	MCCC1A14957_chromosome	COG0056	Produces ATP from ADP in the presence of a proton gradient across the membrane. The alpha chain is a regulatory subunit (By similarity)	C
			Psy302161	MCCC1A14957_chromosome	COG0224	Produces ATP from ADP in the presence of a proton gradient across the membrane. The gamma chain is believed to be important in regulating ATPase activity and the flow of protons through the CF(0) complex (By similarity)	C
			Psy302162	MCCC1A14957_chromosome	COG0055	Produces ATP from ADP in the presence of a proton gradient across the membrane. The catalytic sites are hosted primarily by the beta subunits (By similarity)	C
			Psy302163	MCCC1A14957_chromosome	COG0355	Produces ATP from ADP in the presence of a proton gradient across the membrane (By similarity)	C
			Psy300019	MCCC1A14957_chromosome	COG0850	Cell division inhibitor that blocks the formation of polar Z ring septums. Rapidly oscillates between the poles of the cell to destabilize FtsZ filaments that have formed before they mature into polar Z rings. Prevents FtsZ polymerization (By similarity)	D
			Psy300020	MCCC1A14957_chromosome	COG2894	site-determining protein	D
			Psy300021	MCCC1A14957_chromosome	COG0851	Prevents the cell division inhibition by proteins MinC and MinD at internal division sites while permitting inhibition at polar sites. This ensures cell division at the proper site by restricting the formation of a division septum at the midpoint of the long axis of the cell (By similarity)	D
			Psy300448	MCCC1A14957_chromosome	COG2385	SpoIID LytB domain protein	D
			Psy300449	MCCC1A14957_chromosome	COG0037	Ligates lysine onto the cytidine present at position 34 of the AUA codon-specific tRNA(Ile) that contains the anticodon CAU, in an ATP-dependent manner. Cytidine is converted to lysidine, thus changing the amino acid specificity of the tRNA from methionine to isoleucine (By similarity)	D
			Psy300461	MCCC1A14957_chromosome	COG1196	Required for chromosome condensation and partitioning (By similarity)	D
			Psy300467	MCCC1A14957_chromosome	COG0424	Maf-like protein	D
			Psy300468	MCCC1A14957_chromosome	COG1077	Rod shape-determining protein, MreB	D
			Psy300580	MCCC1A14957_chromosome	COG0445	NAD-binding protein involved in the addition of a carboxymethylaminomethyl (cmnm) group at the wobble position (U34) of certain tRNAs, forming tRNA-cmnm(5)s(2)U34 (By similarity)	D
			Psy301268	MCCC1A14957_chromosome	COG0037	Ligates lysine onto the cytidine present at position 34 of the AUA codon-specific tRNA(Ile) that contains the anticodon CAU, in an ATP-dependent manner. Cytidine is converted to lysidine, thus changing the amino acid specificity of the tRNA from methionine to isoleucine (By similarity)	D
			Psy301269	MCCC1A14957_chromosome	COG0037	Ligates lysine onto the cytidine present at position 34 of the AUA codon-specific tRNA(Ile) that contains the anticodon CAU, in an ATP-dependent manner. Cytidine is converted to lysidine, thus changing the amino acid specificity of the tRNA from methionine to isoleucine (By similarity)	D
			Psy301477	MCCC1A14957_chromosome	COG2884	Cell division ATP-binding protein ftsE	D
			Psy301478	MCCC1A14957_chromosome	COG2177	Part of the ABC transporter FtsEX involved in	D
			Psy301479	MCCC1A14957_chromosome	COG4942	peptidase	D
			Psy301692	MCCC1A14957_chromosome	COG0206	Essential cell division protein that forms a contractile ring structure (Z ring) at the future cell division site. The regulation of the ring assembly controls the timing and the location of cell division. One of the functions of the FtsZ ring is to recruit other cell division proteins to the septum to produce a new cell wall between the dividing cells. Binds GTP and shows GTPase activity (By sim…	D
			Psy301693	MCCC1A14957_chromosome	COG0849	This protein may be involved in anomalous filament growth. May be a component of the septum (By similarity)	D
			Psy301845	MCCC1A14957_chromosome	COG1077	Rod shape-determining protein, MreB	D
			Psy301882	MCCC1A14957_chromosome	COG0445	NAD-binding protein involved in the addition of a carboxymethylaminomethyl (cmnm) group at the wobble position (U34) of certain tRNAs, forming tRNA-cmnm(5)s(2)U34 (By similarity)	D
			Psy301982	MCCC1A14957_chromosome	COG0850	Cell division inhibitor that blocks the formation of polar Z ring septums. Rapidly oscillates between the poles of the cell to destabilize FtsZ filaments that have formed before they mature into polar Z rings. Prevents FtsZ polymerization (By similarity)	D
			Psy302106	MCCC1A14957_chromosome	COG0772	Cell Division Protein	D
			Psy301337	MCCC1A14957_chromosome	COG0440	Acetolactate synthase small subunit	E
			Psy301338	MCCC1A14957_chromosome	COG0028	acetolactate synthase	E
			Psy301340	MCCC1A14957_chromosome	COG0137	Citrulline--aspartate ligase	E
			Psy301341	MCCC1A14957_chromosome	COG0078	ornithine carbamoyltransferase	E
			Psy301342	MCCC1A14957_chromosome	COG0834	(ABC) transporter	E
			Psy301343	MCCC1A14957_chromosome	COG0165	argininosuccinate lyase	E
			Psy301345	MCCC1A14957_chromosome	COG0834	(ABC) transporter	E
			Psy301346	MCCC1A14957_chromosome	COG0834	(ABC) transporter	E
			Psy301348	MCCC1A14957_chromosome	COG1126	ABC transporter, (ATP-binding protein)	E
			Psy301349	MCCC1A14957_chromosome	COG0765	amino acid AbC transporter	E
			Psy301359	MCCC1A14957_chromosome	COG0626	cystathionine	E
			Psy301365	MCCC1A14957_chromosome	COG1115	amino acid carrier protein	E
			Psy301366	MCCC1A14957_chromosome	COG1126	ABC transporter, (ATP-binding protein)	E
			Psy301367	MCCC1A14957_chromosome	COG0765	amino acid AbC transporter	E
			Psy301368	MCCC1A14957_chromosome	COG0834	(ABC) transporter	E
			Psy301379	MCCC1A14957_chromosome	COG1126	ABC transporter, (ATP-binding protein)	E
			Psy301400	MCCC1A14957_chromosome	COG0697	membrane	E
			Psy301411	MCCC1A14957_chromosome	COG4166	peptide transport	E
			Psy301412	MCCC1A14957_chromosome	COG4608	(ABC) transporter	E
			Psy301413	MCCC1A14957_chromosome	COG0444	(ABC) transporter	E
			Psy301418	MCCC1A14957_chromosome	COG0591	symporter	E
			Psy301419	MCCC1A14957_chromosome	COG0665	Catalyzes the last two steps in the biosynthesis of 5- methylaminomethyl-2-thiouridine (mnm(5)s(2)U) at the wobble position (U34) in tRNA. Catalyzes the FAD-dependent demodification of cmnm(5)s(2)U34 to nm(5)s(2)U34, followed by the transfer of a methyl group from S-adenosyl-L-methionine to nm(5)s(2)U34, to form mnm(5)s(2)U34 (By similarity)	E
			Psy301428	MCCC1A14957_chromosome	COG2423	Ornithine Cyclodeaminase	E
			Psy301464	MCCC1A14957_chromosome	COG0010	hydrolase activity, acting on carbon-nitrogen (but not peptide) bonds, in linear amidines	E
			Psy301465	MCCC1A14957_chromosome	COG0421	Catalyzes the production of spermidine from putrescine and decarboxylated S-adenosylmethionine (dcSAM), which serves as an aminopropyl donor (By similarity)	E
			Psy301466	MCCC1A14957_chromosome	COG1586	Catalyzes the decarboxylation of S-adenosylmethionine to S-adenosylmethioninamine (dcAdoMet), the propylamine donor required for the synthesis of the polyamines spermine and spermidine from the diamine putrescine (By similarity)	E
			Psy301467	MCCC1A14957_chromosome	COG1982	decarboxylase	E
			Psy301468	MCCC1A14957_chromosome	COG0687	polyamine binding	E
			Psy301471	MCCC1A14957_chromosome	COG3842	Part of the ABC transporter complex PotABCD involved in spermidine putrescine import. Responsible for energy coupling to the transport system (By similarity)	E
			Psy301473	MCCC1A14957_chromosome	COG1473	amidohydrolase	E
			Psy301501	MCCC1A14957_chromosome	COG0697	membrane	E
			Psy301504	MCCC1A14957_chromosome	COG1114	branched-chain amino acid transport system II carrier protein	E
			Psy301508	MCCC1A14957_chromosome	COG3633	Involved in the import of serine and threonine into the cell, with the concomitant import of sodium (symport system) (By similarity)	E
			Psy301512	MCCC1A14957_chromosome	COG3842	Part of the ABC transporter complex PotABCD involved in spermidine putrescine import. Responsible for energy coupling to the transport system (By similarity)	E
			Psy301525	MCCC1A14957_chromosome	COG2755	lipolytic protein G-D-S-L family	E
			Psy301546	MCCC1A14957_chromosome	COG1114	branched-chain amino acid transport system II carrier protein	E
			Psy301577	MCCC1A14957_chromosome	COG1473	amidohydrolase	E
			Psy301578	MCCC1A14957_chromosome	COG0527	Aspartokinase	E
			Psy301579	MCCC1A14957_chromosome	COG0136	Catalyzes the NADPH-dependent formation of L-aspartate- semialdehyde (L-ASA) by the reductive dephosphorylation of L- aspartyl-4-phosphate (By similarity)	E
			Psy301580	MCCC1A14957_chromosome	COG0329	Catalyzes the condensation of (S)-aspartate-beta- semialdehyde (S)-ASA and pyruvate to 4-hydroxy- tetrahydrodipicolinate (HTPA) (By similarity)	E
			Psy301581	MCCC1A14957_chromosome	COG0289	Catalyzes the conversion of 4-hydroxy- tetrahydrodipicolinate (HTPA) to tetrahydrodipicolinate (By similarity)	E
			Psy301582	MCCC1A14957_chromosome	COG2171	Catalyzes the conversion of the cyclic tetrahydrodipicolinate (THDP) into the acyclic N-succinyl-L-2- amino-6-oxopimelate using succinyl-CoA (By similarity)	E
			Psy301583	MCCC1A14957_chromosome	COG0436	aminotransferase	E
			Psy301584	MCCC1A14957_chromosome	COG0253	Catalyzes the stereoinversion of LL-2,6- diaminoheptanedioate (L,L-DAP) to meso-diaminoheptanedioate (meso- DAP), a precursor of L-lysine and an essential component of the bacterial peptidoglycan (By similarity)	E
			Psy301600	MCCC1A14957_chromosome	COG0112	Catalyzes the reversible interconversion of serine and glycine with tetrahydrofolate (THF) serving as the one-carbon carrier. This reaction serves as the major source of one-carbon groups required for the biosynthesis of purines, thymidylate, methionine, and other important biomolecules. Also exhibits THF- independent aldolase activity toward beta-hydroxyamino acids, producing glycine and aldehyd…	E
			Psy301602	MCCC1A14957_chromosome	COG3633	Involved in the import of serine and threonine into the cell, with the concomitant import of sodium (symport system) (By similarity)	E
			Psy301611	MCCC1A14957_chromosome	COG0697	membrane	E
			Psy301665	MCCC1A14957_chromosome	COG0697	membrane	E
			Psy301702	MCCC1A14957_chromosome	COG0241	histidinol-phosphatase activity	E
			Psy301748	MCCC1A14957_chromosome	COG0697	membrane	E
			Psy301769	MCCC1A14957_chromosome	COG1305	transglutaminase domain-containing protein	E
			Psy301771	MCCC1A14957_chromosome	COG1362	M18 family aminopeptidase	E
			Psy301772	MCCC1A14957_chromosome	COG1164	Oligoendopeptidase f	E
			Psy301774	MCCC1A14957_chromosome	COG4608	(ABC) transporter	E
			Psy301775	MCCC1A14957_chromosome	COG0444	(ABC) transporter	E
			Psy301778	MCCC1A14957_chromosome	COG0747	Extracellular solute-binding protein, family 5	E
			Psy301779	MCCC1A14957_chromosome	COG0747	Extracellular solute-binding protein, family 5	E
			Psy301795	MCCC1A14957_chromosome	COG0399	DegT DnrJ EryC1 StrS aminotransferase	E
			Psy301827	MCCC1A14957_chromosome	COG0834	(ABC) transporter	E
			Psy301828	MCCC1A14957_chromosome	COG0765	amino acid AbC transporter	E
			Psy301829	MCCC1A14957_chromosome	COG1126	ABC transporter, (ATP-binding protein)	E
			Psy301837	MCCC1A14957_chromosome	COG2309	aminopeptidase	E
			Psy301866	MCCC1A14957_chromosome	COG0263	Catalyzes the transfer of a phosphate group to glutamate to form glutamate 5-phosphate which rapidly cyclizes to 5- oxoproline (By similarity)	E
			Psy301867	MCCC1A14957_chromosome	COG0014	Catalyzes the NADPH dependent reduction of L-gamma- glutamyl 5-phosphate into L-glutamate 5-semialdehyde and phosphate. The product spontaneously undergoes cyclization to form 1-pyrroline-5-carboxylate (By similarity)	E
			Psy301922	MCCC1A14957_chromosome	COG1104	cysteine desulfurase	E
			Psy301931	MCCC1A14957_chromosome	COG1115	amino acid carrier protein	E
			Psy301960	MCCC1A14957_chromosome	COG0006	peptidase M24	E
			Psy301974	MCCC1A14957_chromosome	COG1114	branched-chain amino acid transport system II carrier protein	E
			Psy302010	MCCC1A14957_chromosome	COG1760	L-serine dehydratase	E
			Psy302032	MCCC1A14957_chromosome	COG2502	asparagine synthetase a	E
			Psy302051	MCCC1A14957_chromosome	COG3938	Proline racemase	E
			Psy302077	MCCC1A14957_chromosome	COG2610	Gluconate	E
			Psy302084	MCCC1A14957_chromosome	COG2317	Carboxypeptidase	E
			Psy302142	MCCC1A14957_chromosome	COG1125	(ABC) transporter	E
			Psy302143	MCCC1A14957_chromosome	COG1174	(ABC) transporter	E
			Psy302181	MCCC1A14957_chromosome	COG0531	amino acid	E
			Psy300050	MCCC1A14957_chromosome	COG0232	deoxyguanosinetriphosphate triphosphohydrolase-like protein	F
			Psy300063	MCCC1A14957_chromosome	COG0213	The enzymes which catalyze the reversible phosphorolysis of pyrimidine nucleosides are involved in the degradation of these compounds and in their utilization as carbon and energy sources, or in the rescue of pyrimidine bases for nucleotide synthesis (By similarity)	F
			Psy300064	MCCC1A14957_chromosome	COG0274	Catalyzes a reversible aldol reaction between acetaldehyde and D-glyceraldehyde 3-phosphate to generate 2-deoxy- D-ribose 5-phosphate (By similarity)	F
			Psy300278	MCCC1A14957_chromosome	COG0496	Nucleotidase that shows phosphatase activity on nucleoside 5'-monophosphates (By similarity)	F
			Psy300302	MCCC1A14957_chromosome	COG0283	Cytidine monophosphate kinase	F
			Psy300307	MCCC1A14957_chromosome	COG0104	Plays an important role in the de novo pathway of purine nucleotide biosynthesis	F
			Psy300370	MCCC1A14957_chromosome	COG0503	Catalyzes a salvage reaction resulting in the formation of AMP, that is energically less costly than de novo synthesis (By similarity)	F
			Psy300406	MCCC1A14957_chromosome	COG2233	permease	F
			Psy300612	MCCC1A14957_chromosome	COG1957	nucleoside hydrolase	F
			Psy300613	MCCC1A14957_chromosome	COG0105	Major role in the synthesis of nucleoside triphosphates other than ATP. The ATP gamma phosphate is transferred to the NDP beta phosphate via a ping-pong mechanism, using a phosphorylated active-site intermediate (By similarity)	F
			Psy300618	MCCC1A14957_chromosome	COG1051	NUDiX hydrolase	F
			Psy300619	MCCC1A14957_chromosome	COG0503	Catalyzes a salvage reaction resulting in the formation of AMP, that is energically less costly than de novo synthesis (By similarity)	F
			Psy300638	MCCC1A14957_chromosome	COG1001	adenine deaminase	F
			Psy300792	MCCC1A14957_chromosome	COG0208	Provides the precursors necessary for DNA synthesis. Catalyzes the biosynthesis of deoxyribonucleotides from the corresponding ribonucleotides (By similarity)	F
			Psy300793	MCCC1A14957_chromosome	COG0209	Provides the precursors necessary for DNA synthesis. Catalyzes the biosynthesis of deoxyribonucleotides from the corresponding ribonucleotides (By similarity)	F
			Psy300800	MCCC1A14957_chromosome	COG2233	permease	F
			Psy300852	MCCC1A14957_chromosome	COG0537	histidine triad (hIT) protein	F
			Psy300970	MCCC1A14957_chromosome	COG0634	hypoxanthine phosphoribosyltransferase	F
			Psy300971	MCCC1A14957_chromosome	COG0634	hypoxanthine phosphoribosyltransferase	F
			Psy301076	MCCC1A14957_chromosome	COG0775	Catalyzes the irreversible cleavage of the glycosidic bond in both 5'-methylthioadenosine (MTA) and S- adenosylhomocysteine (SAH AdoHcy) to adenine and the corresponding thioribose, 5'-methylthioribose and S-ribosylhomocysteine, respectively (By similarity)	F
			Psy301088	MCCC1A14957_chromosome	COG0127	Pyrophosphatase that hydrolyzes non-canonical purine nucleotides such as XTP and ITP dITP to their respective monophosphate derivatives. Might exclude non-canonical purines from DNA precursor pool, thus preventing their incorporation into DNA and avoiding chromosomal lesions (By similarity)	F
			Psy301123	MCCC1A14957_chromosome	COG0775	Catalyzes the irreversible cleavage of the glycosidic bond in both 5'-methylthioadenosine (MTA) and S- adenosylhomocysteine (SAH AdoHcy) to adenine and the corresponding thioribose, 5'-methylthioribose and S-ribosylhomocysteine, respectively (By similarity)	F
			Psy301174	MCCC1A14957_chromosome	COG0005	The purine nucleoside phosphorylases catalyze the phosphorolytic breakdown of the N-glycosidic bond in the beta- (deoxy)ribonucleoside molecules, with the formation of the corresponding free purine bases and pentose-1-phosphate (By similarity)	F
			Psy301263	MCCC1A14957_chromosome	COG0813	purine nucleoside phosphorylase DeoD-type	F
			Psy301264	MCCC1A14957_chromosome	COG0295	cytidine deaminase	F
			Psy301267	MCCC1A14957_chromosome	COG1428	Deoxynucleoside kinase	F
			Psy301277	MCCC1A14957_chromosome	COG0035	Catalyzes the conversion of uracil and 5-phospho-alpha- D-ribose 1-diphosphate (PRPP) to UMP and diphosphate (By similarity)	F
			Psy301524	MCCC1A14957_chromosome	COG0125	Phosphorylation of dTMP to form dTDP in both de novo and salvage pathways of dTTP synthesis (By similarity)	F
			Psy301634	MCCC1A14957_chromosome	COG0462	Phosphoribosyl pyrophosphate synthase	F
			Psy301674	MCCC1A14957_chromosome	COG0563	Catalyzes the reversible transfer of the terminal phosphate group between ATP and AMP. Plays an important role in cellular energy homeostasis and in adenine nucleotide metabolism (By similarity)	F
			Psy301906	MCCC1A14957_chromosome	COG0737	5-Nucleotidase	F
			Psy301907	MCCC1A14957_chromosome	COG0737	5-Nucleotidase	F
			Psy302000	MCCC1A14957_chromosome	COG0194	Essential for recycling GMP and indirectly, cGMP (By similarity)	F
			Psy302072	MCCC1A14957_chromosome	COG0528	UMP kinase activity	F
			Psy302080	MCCC1A14957_chromosome	COG2131	dCMP deaminase activity	F
			Psy302105	MCCC1A14957_chromosome	COG0756	This enzyme is involved in nucleotide metabolism it produces dUMP, the immediate precursor of thymidine nucleotides and it decreases the intracellular concentration of dUTP so that uracil cannot be incorporated into DNA (By similarity)	F
			Psy302149	MCCC1A14957_chromosome	COG0015	adenylosuccinate lyase	F
			Psy300044	MCCC1A14957_chromosome	COG1263	PTS System	G
			Psy300045	MCCC1A14957_chromosome	COG0363	Catalyzes the reversible isomerization-deamination of glucosamine 6-phosphate (GlcN6P) to form fructose 6-phosphate (Fru6P) and ammonium ion (By similarity)	G
			Psy300046	MCCC1A14957_chromosome	COG1820	GlcNAc 6-P deacetylase	G
			Psy300055	MCCC1A14957_chromosome	COG1109	Catalyzes the conversion of glucosamine-6-phosphate to glucosamine-1-phosphate (By similarity)	G
			Psy300182	MCCC1A14957_chromosome	COG2211	symporter activity	G
			Psy300266	MCCC1A14957_chromosome	COG1494	Fructose-1,6-bisphosphatase	G
			Psy300270	MCCC1A14957_chromosome	COG1762	PTS System	G
			Psy300341	MCCC1A14957_chromosome	COG0366	alpha amylase, catalytic	G
			Psy300342	MCCC1A14957_chromosome	COG0149	triosephosphate isomerase	G
			Psy300343	MCCC1A14957_chromosome	COG0696	Catalyzes the interconversion of 2-phosphoglycerate and 3-phosphoglycerate (By similarity)	G
			Psy300345	MCCC1A14957_chromosome	COG2342	TM1410 hypothetical-related protein	G
			Psy300424	MCCC1A14957_chromosome	COG4580	Involved in the transport of maltose and maltodextrins (By similarity)	G
			Psy300426	MCCC1A14957_chromosome	COG1653	transporter activity	G
			Psy300428	MCCC1A14957_chromosome	COG0395	Binding-protein-dependent transport systems inner membrane component	G
			Psy300433	MCCC1A14957_chromosome	COG1640	4-alpha-glucanotransferase	G
			Psy300434	MCCC1A14957_chromosome	COG0058	Phosphorylase is an important allosteric enzyme in carbohydrate metabolism. Enzymes from different sources differ in their regulatory mechanisms and in their natural substrates. However, all known phosphorylases share catalytic and structural properties (By similarity)	G
			Psy300456	MCCC1A14957_chromosome	COG0662	Mannose-1-phosphate guanylyltransferase Mannose-6-phosphate isomerase	G
			Psy300532	MCCC1A14957_chromosome	COG0036	ribulose-phosphate 3-epimerase activity	G
			Psy300571	MCCC1A14957_chromosome	COG1455	pts system	G
			Psy300573	MCCC1A14957_chromosome	COG1940	ROK family	G
			Psy300575	MCCC1A14957_chromosome	COG0697	membrane	G
			Psy300600	MCCC1A14957_chromosome	COG2190	pts system	G
			Psy300748	MCCC1A14957_chromosome	COG1080	General (non sugar-specific) component of the phosphoenolpyruvate-dependent sugar phosphotransferase system (sugar PTS). This major carbohydrate active-transport system catalyzes the phosphorylation of incoming sugar substrates concomitantly with their translocation across the cell membrane. Enzyme I transfers the phosphoryl group from phosphoenolpyruvate (PEP) to the phosphoryl carrier protein (…	G
			Psy300749	MCCC1A14957_chromosome	COG1925	phosphocarrier protein (HPr)	G
			Psy300775	MCCC1A14957_chromosome	ENOG4111IHC	xylose isomerase domaiN-containing protein	G
			Psy300777	MCCC1A14957_chromosome	COG0406	Phosphoglycerate mutase	G
			Psy300783	MCCC1A14957_chromosome	COG1105	1-phosphofructokinase	G
			Psy300784	MCCC1A14957_chromosome	COG1762	PTS System	G
			Psy300852	MCCC1A14957_chromosome	COG0537	histidine triad (hIT) protein	G
			Psy300853	MCCC1A14957_chromosome	COG0698	Isomerase	G
			Psy300854	MCCC1A14957_chromosome	COG0406	Phosphoglycerate mutase	G
			Psy300876	MCCC1A14957_chromosome	COG0697	membrane	G
			Psy300992	MCCC1A14957_chromosome	COG0395	Binding-protein-dependent transport systems inner membrane component	G
			Psy300994	MCCC1A14957_chromosome	COG1653	transporter activity	G
			Psy301010	MCCC1A14957_chromosome	COG0395	Binding-protein-dependent transport systems inner membrane component	G
			Psy301012	MCCC1A14957_chromosome	COG1653	transporter activity	G
			Psy301027	MCCC1A14957_chromosome	COG3250	hydrolase family 2	G
			Psy301029	MCCC1A14957_chromosome	ENOG410XQSR	extracellular solute-binding protein family 1	G
			Psy301033	MCCC1A14957_chromosome	COG0697	membrane	G
			Psy301087	MCCC1A14957_chromosome	COG0524	pfkb domain protein	G
			Psy301120	MCCC1A14957_chromosome	COG1501	hydrolase, family 31	G
			Psy301136	MCCC1A14957_chromosome	COG2301	citrate lyase	G
			Psy301182	MCCC1A14957_chromosome	COG4468	UDP-glucose-hexose-1-phosphate uridylyltransferase	G
			Psy301183	MCCC1A14957_chromosome	COG2017	converts alpha-aldose to the beta-anomer. It is active on D-glucose, L-arabinose, D-xylose, D-galactose, maltose and lactose (By similarity)	G
			Psy301184	MCCC1A14957_chromosome	COG0153	Catalyzes the transfer of the gamma-phosphate of ATP to D-galactose to form alpha-D-galactose-1-phosphate (Gal-1-P) (By similarity)	G
			Psy301185	MCCC1A14957_chromosome	COG1940	ROK family	G
			Psy301186	MCCC1A14957_chromosome	COG0279	D-glycero-D-manno-heptose 7-phosphate metabolic process	G
			Psy301189	MCCC1A14957_chromosome	COG0366	alpha amylase, catalytic	G
			Psy301191	MCCC1A14957_chromosome	COG1263	PTS System	G
			Psy301193	MCCC1A14957_chromosome	COG1472	hydrolase family 3	G
			Psy301228	MCCC1A14957_chromosome	COG2182	extracellular solute-binding protein, family 1	G
			Psy301250	MCCC1A14957_chromosome	COG0406	Phosphoglycerate mutase	G
			Psy301262	MCCC1A14957_chromosome	COG1015	Phosphotransfer between the C1 and C5 carbon atoms of pentose (By similarity)	G
			Psy301386	MCCC1A14957_chromosome	COG1482	mannose-6-phosphate isomerase	G
			Psy301387	MCCC1A14957_chromosome	COG1762	PTS System	G
			Psy301388	MCCC1A14957_chromosome	COG1762	PTS System	G
			Psy301400	MCCC1A14957_chromosome	COG0697	membrane	G
			Psy301430	MCCC1A14957_chromosome	COG1762	PTS System	G
			Psy301435	MCCC1A14957_chromosome	COG1925	phosphocarrier protein (HPr)	G
			Psy301436	MCCC1A14957_chromosome	COG1080	General (non sugar-specific) component of the phosphoenolpyruvate-dependent sugar phosphotransferase system (sugar PTS). This major carbohydrate active-transport system catalyzes the phosphorylation of incoming sugar substrates concomitantly with their translocation across the cell membrane. Enzyme I transfers the phosphoryl group from phosphoenolpyruvate (PEP) to the phosphoryl carrier protein (…	G
			Psy301442	MCCC1A14957_chromosome	COG1593	trap dicarboxylate transporter dctm subunit	G
			Psy301443	MCCC1A14957_chromosome	COG3090	Tripartite ATP-independent periplasmic transporter dctq component	G
			Psy301444	MCCC1A14957_chromosome	COG1638	Trap dicarboxylate transporter, dctp subunit	G
			Psy301449	MCCC1A14957_chromosome	COG2017	converts alpha-aldose to the beta-anomer. It is active on D-glucose, L-arabinose, D-xylose, D-galactose, maltose and lactose (By similarity)	G
			Psy301459	MCCC1A14957_chromosome	COG0574	phosphotransferase activity, paired acceptors	G
			Psy301462	MCCC1A14957_chromosome	COG1762	PTS System	G
			Psy301480	MCCC1A14957_chromosome	COG0061	Catalyzes the phosphorylation of NAD to NADP. Utilizes ATP and other nucleoside triphosphates as well as inorganic polyphosphate as a source of phosphorus (By similarity)	G
			Psy301488	MCCC1A14957_chromosome	COG2721	Dehydratase	G
			Psy301489	MCCC1A14957_chromosome	COG2721	Dehydratase	G
			Psy301501	MCCC1A14957_chromosome	COG0697	membrane	G
			Psy301532	MCCC1A14957_chromosome	COG1263	PTS System	G
			Psy301533	MCCC1A14957_chromosome	COG0366	alpha amylase, catalytic	G
			Psy301534	MCCC1A14957_chromosome	COG1940	ROK family	G
			Psy301597	MCCC1A14957_chromosome	COG1486	glycoside hydrolase family 4	G
			Psy301598	MCCC1A14957_chromosome	COG1486	glycoside hydrolase family 4	G
			Psy301611	MCCC1A14957_chromosome	COG0697	membrane	G
			Psy301665	MCCC1A14957_chromosome	COG0697	membrane	G
			Psy301740	MCCC1A14957_chromosome	COG0366	alpha amylase, catalytic	G
			Psy301741	MCCC1A14957_chromosome	COG1263	PTS System	G
			Psy301748	MCCC1A14957_chromosome	COG0697	membrane	G
			Psy301753	MCCC1A14957_chromosome	COG1172	(ABC) transporter	G
			Psy301754	MCCC1A14957_chromosome	COG1172	(ABC) transporter	G
			Psy301862	MCCC1A14957_chromosome	COG0166	glucose-6-phosphate isomerase activity	G
			Psy301928	MCCC1A14957_chromosome	COG0057	glyceraldehyde3phosphate dehydrogenase	G
			Psy301929	MCCC1A14957_chromosome	COG0126	phosphoglycerate kinase	G
			Psy301949	MCCC1A14957_chromosome	COG1299	pts system	G
			Psy301958	MCCC1A14957_chromosome	COG0580	Channel that permits osmotically driven movement of water in both directions. It is involved in the osmoregulation and in the maintenance of cell turgor during volume expansion in rapidly growing cells. It mediates rapid entry or exit of water in response to abrupt changes in osmolarity (By similarity)	G
			Psy302009	MCCC1A14957_chromosome	COG1299	pts system	G
			Psy302022	MCCC1A14957_chromosome	COG0148	Catalyzes the reversible conversion of 2- phosphoglycerate into phosphoenolpyruvate. It is essential for the degradation of carbohydrates via glycolysis (By similarity)	G
			Psy302039	MCCC1A14957_chromosome	COG2271	transporter	G
			Psy302053	MCCC1A14957_chromosome	COG0057	glyceraldehyde3phosphate dehydrogenase	G
			Psy302077	MCCC1A14957_chromosome	COG2610	Gluconate	G
			Psy302078	MCCC1A14957_chromosome	COG1929	Glycerate kinase	G
			Psy302111	MCCC1A14957_chromosome	COG0205	phosphohexokinase	G
			Psy302112	MCCC1A14957_chromosome	COG0469	Pyruvate kinase	G
			Psy302123	MCCC1A14957_chromosome	COG1762	PTS System	G
			Psy302124	MCCC1A14957_chromosome	COG1762	PTS System	G
			Psy302125	MCCC1A14957_chromosome	COG3414	PTS System	G
			Psy302126	MCCC1A14957_chromosome	COG3037	PTS system ascorbate-specific transporter subunit IIC	G
			Psy302128	MCCC1A14957_chromosome	COG1803	Methylglyoxal synthase	G
			Psy302130	MCCC1A14957_chromosome	COG0524	pfkb domain protein	G
			Psy302131	MCCC1A14957_chromosome	COG1869	Catalyzes the interconversion of beta-pyran and beta- furan forms of D-ribose (By similarity)	G
			Psy302133	MCCC1A14957_chromosome	COG1172	(ABC) transporter	G
			Psy302134	MCCC1A14957_chromosome	COG1879	Periplasmic binding protein LacI transcriptional regulator	G
			Psy302135	MCCC1A14957_chromosome	COG1940	ROK family	G
			Psy302136	MCCC1A14957_chromosome	COG0176	Transaldolase is important for the balance of metabolites in the pentose-phosphate pathway (By similarity)	G
			Psy302137	MCCC1A14957_chromosome	COG3959	Transketolase	G
			Psy302138	MCCC1A14957_chromosome	COG3958	Transketolase	G
			Psy302151	MCCC1A14957_chromosome	COG1109	Catalyzes the conversion of glucosamine-6-phosphate to glucosamine-1-phosphate (By similarity)	G
			Psy301606	MCCC1A14957_chromosome	COG1060	Catalyzes the radical-mediated transfer of the hydroxybenzyl group from 4-hydroxyphenylpyruvate (HPP) to 5-amino- 6-ribitylamino-2,4(1H,3H)-pyrimidinedione to form 7,8-didemethyl- 8-hydroxy-5-deazariboflavin (FO) (By similarity)	H
			Psy301626	MCCC1A14957_chromosome	COG0192	Catalyzes the formation of S-adenosylmethionine from methionine and ATP	H
			Psy301749	MCCC1A14957_chromosome	COG0157	nicotinate-nucleotide diphosphorylase (carboxylating) activity	H
			Psy301750	MCCC1A14957_chromosome	COG0029	L-aspartate oxidase	H
			Psy301751	MCCC1A14957_chromosome	COG0379	Catalyzes the condensation of iminoaspartate with dihydroxyacetone phosphate to form quinolinate (By similarity)	H
			Psy301965	MCCC1A14957_chromosome	COG0502	Catalyzes the conversion of dethiobiotin (DTB) to biotin by the insertion of a sulfur atom into dethiobiotin via a radical- based mechanism (By similarity)	H
			Psy302002	MCCC1A14957_chromosome	COG1477	(LipO)protein	H
			Psy302043	MCCC1A14957_chromosome	COG0142	synthase	H
			Psy302170	MCCC1A14957_chromosome	COG0237	Catalyzes the phosphorylation of the 3'-hydroxyl group of dephosphocoenzyme A to form coenzyme A (By similarity)	H
			Psy302172	MCCC1A14957_chromosome	COG1058	competence damage-inducible protein	H
			Psy300099	MCCC1A14957_chromosome	COG0416	Catalyzes the reversible formation of acyl-phosphate (acyl-PO(4)) from acyl- acyl-carrier-protein (acyl-ACP). This enzyme utilizes acyl-ACP as fatty acyl donor, but not acyl-CoA (By similarity)	I
			Psy300100	MCCC1A14957_chromosome	COG0332	Catalyzes the condensation reaction of fatty acid synthesis by the addition to an acyl acceptor of two carbons from malonyl-ACP. Catalyzes the first condensation reaction which initiates fatty acid synthesis and may therefore play a role in governing the total rate of fatty acid production. Possesses both acetoacetyl-ACP synthase and acetyl transacylase activities. Its substrate specificity deter…	I
			Psy300101	MCCC1A14957_chromosome	COG0331	Malonyl coA-acyl carrier protein transacylase	I
			Psy300103	MCCC1A14957_chromosome	COG0236	Carrier of the growing fatty acid chain in fatty acid biosynthesis (By similarity)	I
			Psy300104	MCCC1A14957_chromosome	COG0304	Catalyzes the condensation reaction of fatty acid synthesis by the addition to an acyl acceptor of two carbons from malonyl-ACP (By similarity)	I
			Psy300246	MCCC1A14957_chromosome	COG3697	prosthetic group biosynthetic process	I
			Psy300257	MCCC1A14957_chromosome	COG0439	acetyl-CoA carboxylase biotin carboxylase	I
			Psy300312	MCCC1A14957_chromosome	COG0821	4-hydroxy-3-methylbut-2-en-1-yl diphosphate synthase activity	I
			Psy300383	MCCC1A14957_chromosome	COG2030	maoc domain protein dehydratase	I
			Psy300384	MCCC1A14957_chromosome	COG2057	Key enzyme for ketone body catabolism. Transfers the CoA moiety from succinate to acetoacetate. Formation of the enzyme-CoA intermediate proceeds via an unstable anhydride species formed between the carboxylate groups of the enzyme and substrate (By similarity)	I
			Psy300385	MCCC1A14957_chromosome	COG1788	Key enzyme for ketone body catabolism. Transfers the CoA moiety from succinate to acetoacetate. Formation of the enzyme-CoA intermediate proceeds via an unstable anhydride species formed between the carboxylate groups of the enzyme and substrate (By similarity)	I
			Psy300386	MCCC1A14957_chromosome	COG2031	Short chain fatty acid transporter	I
			Psy300441	MCCC1A14957_chromosome	COG1022	Amp-dependent synthetase and ligase	I
			Psy300464	MCCC1A14957_chromosome	COG2267	alpha beta hydrolase fold	I
			Psy300476	MCCC1A14957_chromosome	COG0671	PHOsphatase	I
			Psy300486	MCCC1A14957_chromosome	COG0511	Acetyl-CoA carboxylase, biotin carboxyl carrier protein	I
			Psy300488	MCCC1A14957_chromosome	COG0558	cdp-diacylglycerol-glycerol-3-phosphate 3-phosphatidyltransferase	I
			Psy300665	MCCC1A14957_chromosome	COG3000	fatty acid hydroxylase	I
			Psy300712	MCCC1A14957_chromosome	COG0657	alpha beta hydrolase fold-3 domain protein	I
			Psy300985	MCCC1A14957_chromosome	COG1924	coA-substrate-specific enzyme activase	I
			Psy301094	MCCC1A14957_chromosome	COG0764	Involved in unsaturated fatty acids biosynthesis. Catalyzes the dehydration of short chain beta-hydroxyacyl-ACPs and long chain saturated and unsaturated beta-hydroxyacyl-ACPs (By similarity)	I
			Psy301105	MCCC1A14957_chromosome	COG1183	Cdp-diacylglycerol--serine o-phosphatidyltransferase	I
			Psy301143	MCCC1A14957_chromosome	COG2185	Methylmalonyl-coA mutase	I
			Psy301275	MCCC1A14957_chromosome	COG1182	Catalyzes the reductive cleavage of azo bond in aromatic azo compounds to the corresponding amines. Requires NADH, but not NADPH, as an electron donor for its activity (By similarity)	I
			Psy301306	MCCC1A14957_chromosome	ENOG410XPNS	Converts stearoyl-ACP to oleoyl-ACP by introduction of a cis double bond between carbons Delta(9) and Delta(10) of the acyl chain	I
			Psy301307	MCCC1A14957_chromosome	ENOG410XPNS	Converts stearoyl-ACP to oleoyl-ACP by introduction of a cis double bond between carbons Delta(9) and Delta(10) of the acyl chain	I
			Psy301326	MCCC1A14957_chromosome	COG0671	PHOsphatase	I
			Psy301432	MCCC1A14957_chromosome	COG2267	alpha beta hydrolase fold	I
			Psy301434	MCCC1A14957_chromosome	COG0761	Converts 1-hydroxy-2-methyl-2-(E)-butenyl 4-diphosphate into isopentenyl diphosphate (IPP) and dimethylallyl diphosphate (DMAPP) (By similarity)	I
			Psy301527	MCCC1A14957_chromosome	COG0743	Catalyzes the NADP-dependent rearrangement and reduction of 1-deoxy-D-xylulose-5-phosphate (DXP) to 2-C-methyl-D-erythritol 4-phosphate (MEP) (By similarity)	I
			Psy301528	MCCC1A14957_chromosome	COG0575	phosphatidate Cytidylyltransferase	I
			Psy301529	MCCC1A14957_chromosome	COG0020	Catalyzes the condensation of isopentenyl diphosphate (IPP) with allylic pyrophosphates generating different type of terpenoids (By similarity)	I
			Psy301562	MCCC1A14957_chromosome	COG0736	Transfers the 4'-phosphopantetheine moiety from coenzyme A to a Ser of acyl-carrier-protein (By similarity)	I
			Psy301619	MCCC1A14957_chromosome	COG0245	Involved in the biosynthesis of isopentenyl diphosphate (IPP) and dimethylallyl diphosphate (DMAPP), two major building blocks of isoprenoid compounds. Catalyzes the conversion of 4- diphosphocytidyl-2-C-methyl-D-erythritol 2-phosphate (CDP-ME2P) to 2-C-methyl-D-erythritol 2,4-cyclodiphosphate (ME-CPP) with a corresponding release of cytidine 5-monophosphate (CMP) (By similarity)	I
			Psy301658	MCCC1A14957_chromosome	COG0183	acetyl-coa acetyltransferase	I
			Psy301660	MCCC1A14957_chromosome	COG1960	acyl-CoA dehydrogenase	I
			Psy301850	MCCC1A14957_chromosome	COG1211	Catalyzes the formation of 4-diphosphocytidyl-2-C- methyl-D-erythritol from CTP and 2-C-methyl-D-erythritol 4- phosphate (MEP) (By similarity)	I
			Psy301870	MCCC1A14957_chromosome	COG1947	Catalyzes the phosphorylation of the position 2 hydroxy group of 4-diphosphocytidyl-2C-methyl-D-erythritol (By similarity)	I
			Psy302109	MCCC1A14957_chromosome	COG0777	Component of the acetyl coenzyme A carboxylase (ACC) complex. Biotin carboxylase (BC) catalyzes the carboxylation of biotin on its carrier protein (BCCP) and then the CO(2) group is transferred by the transcarboxylase to acetyl-CoA to form malonyl- CoA (By similarity)	I
			Psy302110	MCCC1A14957_chromosome	COG0825	Component of the acetyl coenzyme A carboxylase (ACC) complex. First, biotin carboxylase catalyzes the carboxylation of biotin on its carrier protein (BCCP) and then the CO(2) group is transferred by the carboxyltransferase to acetyl-CoA to form malonyl-CoA (By similarity)	I
			Psy302171	MCCC1A14957_chromosome	COG1267	phosphatidylglycerophosphatase a	I
			Psy301670	MCCC1A14957_chromosome	COG0099	Located at the top of the head of the 30S subunit, it contacts several helices of the 16S rRNA. In the 70S ribosome it contacts the 23S rRNA (bridge B1a) and protein L5 of the 50S subunit (bridge B1b), connecting the 2 subunits	J
			Psy301671	MCCC1A14957_chromosome	COG0257	50S ribosomal protein L36	J
			Psy301672	MCCC1A14957_chromosome	COG0361	however, it seems to stimulate more or less all the activities of the other two initiation factors, IF-2 and IF-3 (By similarity)	J
			Psy301673	MCCC1A14957_chromosome	COG0024	Removes the N-terminal methionine from nascent proteins (By similarity)	J
			Psy301689	MCCC1A14957_chromosome	COG0238	Binds as a heterodimer with protein S6 to the central domain of the 16S rRNA, where it helps stabilize the platform of the 30S subunit (By similarity)	J
			Psy301691	MCCC1A14957_chromosome	COG0360	Binds together with S18 to 16S ribosomal RNA (By similarity)	J
			Psy301716	MCCC1A14957_chromosome	COG0200	Binds to the 23S rRNA (By similarity)	J
			Psy301717	MCCC1A14957_chromosome	COG1841	ribosomal large subunit biogenesis	J
			Psy301718	MCCC1A14957_chromosome	COG0098	Located at the back of the 30S subunit body where it stabilizes the conformation of the head with respect to the body (By similarity)	J
			Psy301719	MCCC1A14957_chromosome	COG0256	This is one of the proteins that binds and probably mediates the attachment of the 5S RNA into the large ribosomal subunit, where it forms part of the central protuberance (By similarity)	J
			Psy301720	MCCC1A14957_chromosome	COG0097	This protein binds to the 23S rRNA, and is important in its secondary structure. It is located near the subunit interface in the base of the L7 L12 stalk, and near the tRNA binding site of the peptidyltransferase center (By similarity)	J
			Psy301721	MCCC1A14957_chromosome	COG0096	One of the primary rRNA binding proteins, it binds directly to 16S rRNA central domain where it helps coordinate assembly of the platform of the 30S subunit (By similarity)	J
			Psy301722	MCCC1A14957_chromosome	COG0199	Binds 16S rRNA, required for the assembly of 30S particles and may also be responsible for determining the conformation of the 16S rRNA at the A site (By similarity)	J
			Psy301723	MCCC1A14957_chromosome	COG0094	This is 1 of the proteins that binds and probably mediates the attachment of the 5S RNA into the large ribosomal subunit, where it forms part of the central protuberance. In the 70S ribosome it contacts protein S13 of the 30S subunit (bridge B1b), connecting the 2 subunits	J
			Psy301724	MCCC1A14957_chromosome	COG0198	One of the proteins that surrounds the polypeptide exit tunnel on the outside of the subunit (By similarity)	J
			Psy301725	MCCC1A14957_chromosome	COG0093	Binds to 23S rRNA. Forms part of two intersubunit bridges in the 70S ribosome (By similarity)	J
			Psy301726	MCCC1A14957_chromosome	COG0186	One of the primary rRNA binding proteins, it binds specifically to the 5'-end of 16S ribosomal	J
			Psy301727	MCCC1A14957_chromosome	COG0255	50s ribosomal protein l29	J
			Psy301728	MCCC1A14957_chromosome	COG0197	Binds 23S rRNA and is also seen to make contacts with the A and possibly P site tRNAs (By similarity)	J
			Psy301729	MCCC1A14957_chromosome	COG0092	Binds the lower part of the 30S subunit head. Binds mRNA in the 70S ribosome, positioning it for translation (By similarity)	J
			Psy301730	MCCC1A14957_chromosome	COG0091	The globular domain of the protein is located near the polypeptide exit tunnel on the outside of the subunit, while an extended beta-hairpin is found that lines the wall of the exit tunnel in the center of the 70S ribosome (By similarity)	J
			Psy301731	MCCC1A14957_chromosome	COG0185	Protein S19 forms a complex with S13 that binds strongly to the 16S ribosomal RNA (By similarity)	J
			Psy301732	MCCC1A14957_chromosome	COG0090	One of the primary rRNA binding proteins. Required for association of the 30S and 50S subunits to form the 70S ribosome, for tRNA binding and peptide bond formation. It has been suggested to have peptidyltransferase activity	J
			Psy301733	MCCC1A14957_chromosome	COG0089	One of the early assembly proteins it binds 23S rRNA. One of the proteins that surrounds the polypeptide exit tunnel on the outside of the ribosome. Forms the main docking site for trigger factor binding to the ribosome (By similarity)	J
			Psy301734	MCCC1A14957_chromosome	COG0088	One of the primary rRNA binding proteins, this protein initially binds near the 5'-end of the 23S rRNA. It is important during the early stages of 50S assembly. It makes multiple contacts with different domains of the 23S rRNA in the assembled 50S subunit and ribosome (By similarity)	J
			Psy301735	MCCC1A14957_chromosome	COG0087	One of the primary rRNA binding proteins, it binds directly near the 3'-end of the 23S rRNA, where it nucleates assembly of the 50S subunit (By similarity)	J
			Psy301736	MCCC1A14957_chromosome	COG0051	tRNA binding	J
			Psy301759	MCCC1A14957_chromosome	COG0073	Is required not only for elongation of protein synthesis but also for the initiation of all mRNA translation through initiator tRNA(fMet) aminoacylation (By similarity)	J
			Psy301760	MCCC1A14957_chromosome	COG0016	phenylalanyL-tRNA synthetase, alpha subunit	J
			Psy301780	MCCC1A14957_chromosome	COG0251	Endoribonuclease LPSP	J
			Psy301847	MCCC1A14957_chromosome	COG0215	Cysteinyl-tRNA synthetase	J
			Psy301852	MCCC1A14957_chromosome	COG0227	50s ribosomal protein L28	J
			Psy301871	MCCC1A14957_chromosome	COG1188	heat shock protein	J
			Psy301877	MCCC1A14957_chromosome	COG0230	50s ribosomal protein l34	J
			Psy301878	MCCC1A14957_chromosome	COG0594	RNaseP catalyzes the removal of the 5'-leader sequence from pre-tRNA to produce the mature 5'-terminus. It can also cleave other RNA substrates such as 4.5S RNA. The protein component plays an auxiliary but essential role in vivo by binding to the 5'-leader sequence and broadening the substrate specificity of the ribozyme (By similarity)	J
			Psy301913	MCCC1A14957_chromosome	COG0101	Formation of pseudouridine at positions 38, 39 and 40 in the anticodon stem and loop of transfer RNAs (By similarity)	J
			Psy301927	MCCC1A14957_chromosome	COG0564	pseudouridine synthase activity	J
			Psy301930	MCCC1A14957_chromosome	COG1544	sigma 54 modulation protein ribosomal protein S30ea	J
			Psy301970	MCCC1A14957_chromosome	COG0048	Interacts with and stabilizes bases of the 16S rRNA that are involved in tRNA selection in the A site and with the mRNA backbone. Located at the interface of the 30S and 50S subunits, it traverses the body of the 30S subunit contacting proteins on the other side and probably holding the rRNA structure together. The combined cluster of proteins S8, S12 and S17 appears to hold together the shoulder…	J
			Psy301971	MCCC1A14957_chromosome	COG0049	One of the primary rRNA binding proteins, it binds directly to 16S rRNA where it nucleates assembly of the head domain of the 30S subunit. Is located at the subunit interface close to the decoding center, probably blocks exit of the E-site tRNA (By similarity)	J
			Psy301972	MCCC1A14957_chromosome	COG0480	Catalyzes the GTP-dependent ribosomal translocation step during translation elongation. During this step, the ribosome changes from the pre-translocational (PRE) to the post- translocational (POST) state as the newly formed A-site-bound peptidyl-tRNA and P-site-bound deacylated tRNA move to the P and E sites, respectively. Catalyzes the coordinated movement of the two tRNA molecules, the mRNA and…	J
			Psy301973	MCCC1A14957_chromosome	COG0050	This protein promotes the GTP-dependent binding of aminoacyl-tRNA to the A-site of ribosomes during protein biosynthesis (By similarity)	J
			Psy301987	MCCC1A14957_chromosome	COG0566	Methyltransferase	J
			Psy301989	MCCC1A14957_chromosome	COG0495	Leucyl-trna synthetase	J
			Psy301991	MCCC1A14957_chromosome	COG0267	50S ribosomal protein L33	J
			Psy301994	MCCC1A14957_chromosome	COG0080	This protein binds directly to 23S ribosomal RNA (By similarity)	J
			Psy301995	MCCC1A14957_chromosome	COG0081	Binds directly to 23S rRNA. The L1 stalk is quite mobile in the ribosome, and is involved in E site tRNA release (By similarity)	J
			Psy301996	MCCC1A14957_chromosome	COG0244	50s ribosomal protein L10	J
			Psy301997	MCCC1A14957_chromosome	COG0222	Seems to be the binding site for several of the factors involved in protein synthesis and appears to be essential for accurate translation (By similarity)	J
			Psy302033	MCCC1A14957_chromosome	COG0216	Peptide chain release factor 1 directs the termination of translation in response to the peptide chain termination codons UAG and UAA (By similarity)	J
			Psy302034	MCCC1A14957_chromosome	COG2890	Methylates the class 1 translation termination release factors RF1 PrfA and RF2 PrfB on the glutamine residue of the universally conserved GGQ motif (By similarity)	J
			Psy302037	MCCC1A14957_chromosome	COG0809	Transfers and isomerizes the ribose moiety from AdoMet to the 7-aminomethyl group of 7-deazaguanine (preQ1-tRNA) to give epoxyqueuosine (oQ-tRNA) (By similarity)	J
			Psy302061	MCCC1A14957_chromosome	COG0290	IF-3 binds to the 30S ribosomal subunit and shifts the equilibrum between 70S ribosomes and their 50S and 30S subunits in favor of the free subunits, thus enhancing the availability of 30S subunits on which protein synthesis initiation begins (By similarity)	J
			Psy302062	MCCC1A14957_chromosome	ENOG410ZXJV	50S ribosomal protein L35	J
			Psy302063	MCCC1A14957_chromosome	COG0292	Binds directly to 23S ribosomal RNA and is necessary for the in vitro assembly process of the 50S ribosomal subunit. It is not involved in the protein synthesizing functions of that subunit (By similarity)	J
			Psy302070	MCCC1A14957_chromosome	COG0052	30S ribosomal protein S2	J
			Psy302071	MCCC1A14957_chromosome	COG0264	Associates with the EF-Tu.GDP complex and induces the exchange of GDP to GTP. It remains bound to the aminoacyl-tRNA.EF- Tu.GTP complex up to the GTP hydrolysis stage on the ribosome (By similarity)	J
			Psy302073	MCCC1A14957_chromosome	COG0233	Responsible for the release of ribosomes from messenger RNA at the termination of protein biosynthesis. May increase the efficiency of translation by recycling ribosomes from one round of translation to another (By similarity)	J
			Psy302092	MCCC1A14957_chromosome	COG0042	Catalyzes the synthesis of dihydrouridine a modified base found in the D-loop of most tRNAs (By similarity)	J
			Psy302096	MCCC1A14957_chromosome	COG0013	Catalyzes the attachment of alanine to tRNA(Ala) in a two-step reaction alanine is first activated by ATP to form Ala- AMP and then transferred to the acceptor end of tRNA(Ala). Also edits incorrectly charged Ser-tRNA(Ala) and Gly-tRNA(Ala) via its editing domain (By similarity)	J
			Psy302122	MCCC1A14957_chromosome	COG0335	This protein is located at the 30S-50S ribosomal subunit interface and may play a role in the structure and function of the aminoacyl-tRNA binding site (By similarity)	J
			Psy300002	MCCC1A14957_chromosome	COG1959	Transcriptional regulator, BadM Rrf2 family	K
			Psy300026	MCCC1A14957_chromosome	COG4978	nucleic acid binding transcription factor activity	K
			Psy300027	MCCC1A14957_chromosome	COG0217	transcriptional regulatory protein	K
			Psy300029	MCCC1A14957_chromosome	COG0557	3'-5' exoribonuclease that releases 5'-nucleoside monophosphates and is involved in maturation of structured RNAs (By similarity)	K
			Psy300039	MCCC1A14957_chromosome	ENOG410ZZCG	XRE family Transcriptional regulator	K
			Psy300060	MCCC1A14957_chromosome	COG1846	Transcriptional regulator	K
			Psy300094	MCCC1A14957_chromosome	COG1309	Transcriptional regulator	K
			Psy300105	MCCC1A14957_chromosome	COG0571	Digests double-stranded RNA. Involved in the processing of primary rRNA transcript to yield the immediate precursors to the large and small rRNAs (23S and 16S). Also processes some mRNAs, and tRNAs when they are encoded in the rRNA operon (By similarity)	K
			Psy300106	MCCC1A14957_chromosome	COG1243	Histone acetyltransferase	K
			Psy300125	MCCC1A14957_chromosome	COG1278	Cold shock protein	K
			Psy300179	MCCC1A14957_chromosome	COG1521	Catalyzes the phosphorylation of pantothenate (Pan), the first step in CoA biosynthesis (By similarity)	K
			Psy300219	MCCC1A14957_chromosome	ENOG410XUDK	Transcriptional regulator	K
			Psy300235	MCCC1A14957_chromosome	ENOG4111UFY	arsR family transcriptional regulator	K
			Psy300261	MCCC1A14957_chromosome	COG0781	DNA-dependent transcription, termination	K
			Psy300264	MCCC1A14957_chromosome	COG0640	Transcriptional regulator, arsr family	K
			Psy300269	MCCC1A14957_chromosome	COG1327	Negatively regulates transcription of bacterial ribonucleotide reductase nrd genes and operons by binding to NrdR- boxes (By similarity)	K
			Psy300316	MCCC1A14957_chromosome	COG1595	RNA Polymerase	K
			Psy300375	MCCC1A14957_chromosome	COG1158	Facilitates transcription termination by a mechanism that involves Rho binding to the nascent RNA, activation of Rho's RNA-dependent ATPase activity, and release of the mRNA from the DNA template (By similarity)	K
			Psy300417	MCCC1A14957_chromosome	COG2183	domain protein	K
			Psy300425	MCCC1A14957_chromosome	COG1609	Transcriptional regulator	K
			Psy300470	MCCC1A14957_chromosome	COG1386	Participates in chromosomal partition during cell division. May act via the formation of a condensin-like complex containing Smc and ScpA that pull DNA away from mid-cell into both cell halves (By similarity)	K
			Psy300483	MCCC1A14957_chromosome	COG2344	Modulates transcription in response to changes in cellular NADH NAD( ) redox state (By similarity)	K
			Psy300495	MCCC1A14957_chromosome	COG0568	Sigma factors are initiation factors that promote the attachment of RNA polymerase to specific initiation sites and are then released (By similarity)	K
			Psy300533	MCCC1A14957_chromosome	ENOG4111N9R	Transcriptional regulator, MarR Family	K
			Psy300534	MCCC1A14957_chromosome	COG1293	Fibronectin-binding A domain protein	K
			Psy300586	MCCC1A14957_chromosome	ENOG4111UT8	Transcriptional regulator, MarR Family	K
			Psy300614	MCCC1A14957_chromosome	ENOG410ZYVD	CBS	K
			Psy300620	MCCC1A14957_chromosome	COG0317	In eubacteria ppGpp (guanosine 3'-diphosphate 5-' diphosphate) is a mediator of the stringent response that coordinates a variety of cellular activities in response to changes in nutritional abundance (By similarity)	K
			Psy300624	MCCC1A14957_chromosome	COG0789	Transcriptional regulator	K
			Psy300635	MCCC1A14957_chromosome	ENOG410ZCVB	transcriptional regulator), MarR family	K
			Psy300650	MCCC1A14957_chromosome	COG0454	acetyltransferase	K
			Psy300664	MCCC1A14957_chromosome	COG1733	transcription, DNA-dependent	K
			Psy300672	MCCC1A14957_chromosome	COG1396	Transcriptional regulator	K
			Psy300677	MCCC1A14957_chromosome	ENOG410XUDK	Transcriptional regulator	K
			Psy300684	MCCC1A14957_chromosome	COG1481	May be required for sporulation (By similarity)	K
			Psy300713	MCCC1A14957_chromosome	COG0640	Transcriptional regulator, arsr family	K
			Psy300782	MCCC1A14957_chromosome	COG1349	transcriptional regulator DeoR family	K
			Psy300804	MCCC1A14957_chromosome	ENOG410XUDK	Transcriptional regulator	K
			Psy300879	MCCC1A14957_chromosome	COG0454	acetyltransferase	K
			Psy300898	MCCC1A14957_chromosome	COG1278	Cold shock protein	K
			Psy300937	MCCC1A14957_chromosome	ENOG4111GGV	Transcriptional regulator	K
			Psy300959	MCCC1A14957_chromosome	COG0454	acetyltransferase	K
			Psy301019	MCCC1A14957_chromosome	ENOG410ZX4P	Transcriptional regulator	K
			Psy301026	MCCC1A14957_chromosome	COG1609	Transcriptional regulator	K
			Psy301043	MCCC1A14957_chromosome	COG2740	Nucleic-acid-binding protein implicated in transcription termination	K
			Psy301044	MCCC1A14957_chromosome	COG0195	Transcription elongation factor NusA	K
			Psy301072	MCCC1A14957_chromosome	COG0583	Transcriptional regulator	K
			Psy301131	MCCC1A14957_chromosome	COG0454	acetyltransferase	K
			Psy301147	MCCC1A14957_chromosome	ENOG410XUDK	Transcriptional regulator	K
			Psy301166	MCCC1A14957_chromosome	COG1802	GntR Family Transcriptional Regulator	K
			Psy301187	MCCC1A14957_chromosome	COG0583	Transcriptional regulator	K
			Psy301195	MCCC1A14957_chromosome	COG0583	Transcriptional regulator	K
			Psy301224	MCCC1A14957_chromosome	COG0846	NAD-dependent protein deacetylase which modulates the activities of several enzymes which are inactive in their acetylated form	K
			Psy301261	MCCC1A14957_chromosome	ENOG410XUF9	TetR family transcriptional Regulator	K
			Psy301288	MCCC1A14957_chromosome	COG4978	nucleic acid binding transcription factor activity	K
			Psy301308	MCCC1A14957_chromosome	COG1737	Transcriptional regulator	K
			Psy301327	MCCC1A14957_chromosome	COG1737	Transcriptional regulator	K
			Psy301328	MCCC1A14957_chromosome	COG2207	Transcriptional Regulator AraC Family	K
			Psy301369	MCCC1A14957_chromosome	COG1959	Transcriptional regulator, BadM Rrf2 family	K
			Psy301378	MCCC1A14957_chromosome	COG1695	Transcriptional regulator	K
			Psy301381	MCCC1A14957_chromosome	ENOG41121UH	transcriptional regulator ArsR family	K
			Psy301410	MCCC1A14957_chromosome	COG0789	Transcriptional regulator	K
			Psy301424	MCCC1A14957_chromosome	ENOG4111ZMY	GntR domain protein	K
			Psy301450	MCCC1A14957_chromosome	COG0454	acetyltransferase	K
			Psy301453	MCCC1A14957_chromosome	COG1420	Negative regulator of class I heat shock genes (grpE- dnaK-dnaJ and groELS operons). Prevents heat-shock induction of these operons (By similarity)	K
			Psy301460	MCCC1A14957_chromosome	COG2186	GntR family transcriptional regulator	K
			Psy301472	MCCC1A14957_chromosome	COG1396	Transcriptional regulator	K
			Psy301485	MCCC1A14957_chromosome	ENOG410XQRG	Transcriptional regulator	K
			Psy301492	MCCC1A14957_chromosome	COG3829	Transcriptional regulator	K
			Psy301493	MCCC1A14957_chromosome	COG1508	Sigma factors are initiation factors that promote the attachment of RNA polymerase to specific initiation sites and are then released (By similarity)	K
			Psy301500	MCCC1A14957_chromosome	COG0583	Transcriptional regulator	K
			Psy301506	MCCC1A14957_chromosome	COG1846	Transcriptional regulator	K
			Psy301535	MCCC1A14957_chromosome	COG1609	Transcriptional regulator	K
			Psy301568	MCCC1A14957_chromosome	COG1733	transcription, DNA-dependent	K
			Psy301586	MCCC1A14957_chromosome	COG0568	Sigma factors are initiation factors that promote the attachment of RNA polymerase to specific initiation sites and are then released (By similarity)	K
			Psy301596	MCCC1A14957_chromosome	COG2188	GntR family transcriptional regulator	K
			Psy301651	MCCC1A14957_chromosome	COG0378	Facilitates the functional incorporation of the urease nickel metallocenter. This process requires GTP hydrolysis, probably effectuated by UreG (By similarity)	K
			Psy301663	MCCC1A14957_chromosome	COG1309	Transcriptional regulator	K
			Psy301667	MCCC1A14957_chromosome	COG0202	DNA-dependent RNA polymerase catalyzes the transcription of DNA into RNA using the four ribonucleoside triphosphates as substrates (By similarity)	K
			Psy301676	MCCC1A14957_chromosome	COG0640	Transcriptional regulator, arsr family	K
			Psy301742	MCCC1A14957_chromosome	COG1609	Transcriptional regulator	K
			Psy301864	MCCC1A14957_chromosome	COG0583	Transcriptional regulator	K
			Psy301915	MCCC1A14957_chromosome	COG0735	Ferric uptake regulator, Fur family	K
			Psy301957	MCCC1A14957_chromosome	COG1954	glycerol-3-phosphate responsive antiterminator	K
			Psy301962	MCCC1A14957_chromosome	COG1278	Cold shock protein	K
			Psy301988	MCCC1A14957_chromosome	COG1595	RNA Polymerase	K
			Psy301993	MCCC1A14957_chromosome	COG0250	Participates in transcription elongation, termination and antitermination (By similarity)	K
			Psy301998	MCCC1A14957_chromosome	COG0085	DNA-dependent RNA polymerase catalyzes the transcription of DNA into RNA using the four ribonucleoside triphosphates as substrates (By similarity)	K
			Psy301999	MCCC1A14957_chromosome	COG0086	DNA-dependent RNA polymerase catalyzes the transcription of DNA into RNA using the four ribonucleoside triphosphates as substrates (By similarity)	K
			Psy302001	MCCC1A14957_chromosome	ENOG4110YYB	Promotes RNA polymerase assembly. Latches the N- and C- terminal regions of the beta' subunit thereby facilitating its interaction with the beta and alpha subunits (By similarity)	K
			Psy302006	MCCC1A14957_chromosome	COG0568	Sigma factors are initiation factors that promote the attachment of RNA polymerase to specific initiation sites and are then released (By similarity)	K
			Psy302007	MCCC1A14957_chromosome	COG1396	Transcriptional regulator	K
			Psy302011	MCCC1A14957_chromosome	COG0568	Sigma factors are initiation factors that promote the attachment of RNA polymerase to specific initiation sites and are then released (By similarity)	K
			Psy302015	MCCC1A14957_chromosome	COG1309	Transcriptional regulator	K
			Psy302129	MCCC1A14957_chromosome	COG1609	Transcriptional regulator	K
			Psy302168	MCCC1A14957_chromosome	COG1725	Transcriptional regulator, GntR family	K
			Psy302173	MCCC1A14957_chromosome	COG1396	Transcriptional regulator	K
			Psy302185	MCCC1A14957_chromosome	COG1278	Cold shock protein	K
			Psy300001	MCCC1A14957_chromosome	COG2255	The RuvA-RuvB complex in the presence of ATP renatures cruciform structure in supercoiled DNA with palindromic sequence, indicating that it may promote strand exchange reactions in homologous recombination. RuvAB is a helicase that mediates the Holliday junction migration by localized denaturation and reannealing (By similarity)	L
			Psy300035	MCCC1A14957_chromosome	COG0553	helicase	L
			Psy300110	MCCC1A14957_chromosome	COG1623	Participates in a DNA-damage check-point. DisA forms globular foci that rapidly scan along the chromosomes searching for lesions (By similarity)	L
			Psy300119	MCCC1A14957_chromosome	COG1555	Competence protein	L
			Psy300151	MCCC1A14957_chromosome	COG1484	IstB domain protein ATP-binding protein	L
			Psy300152	MCCC1A14957_chromosome	COG2801	Retrotransposon protein	L
			Psy300153	MCCC1A14957_chromosome	COG2963	transposase	L
			Psy300207	MCCC1A14957_chromosome	COG3593	ATP-dependent endonuclease of the OLD	L
			Psy300209	MCCC1A14957_chromosome	COG1961	Resolvase	L
			Psy300213	MCCC1A14957_chromosome	COG2003	DNA repair protein (RadC	L
			Psy300225	MCCC1A14957_chromosome	COG0553	helicase	L
			Psy300228	MCCC1A14957_chromosome	COG2189	DNA methylase	L
			Psy300241	MCCC1A14957_chromosome	COG1573	uracil-dna glycosylase	L
			Psy300255	MCCC1A14957_chromosome	COG0587	DNA polymerase III (alpha subunit)	L
			Psy300271	MCCC1A14957_chromosome	COG1381	Involved in DNA repair and RecF pathway recombination (By similarity)	L
			Psy300298	MCCC1A14957_chromosome	COG4974	Site-specific tyrosine recombinase, which acts by catalyzing the cutting and rejoining of the recombining DNA molecules. The XerC-XerD complex is essential to convert dimers of the bacterial chromosome into monomers to permit their segregation at cell division. It also contributes to the segregational stability of plasmids (By similarity)	L
			Psy300309	MCCC1A14957_chromosome	COG2256	Recombination factor protein RarA	L
			Psy300335	MCCC1A14957_chromosome	COG0164	Endonuclease that specifically degrades the RNA of RNA- DNA hybrids (By similarity)	L
			Psy300337	MCCC1A14957_chromosome	COG0792	UPF0102 protein	L
			Psy300372	MCCC1A14957_chromosome	COG1059	Responsible for removing an oxidatively damaged form of guanine (7,8-dihydro-8-oxoguanine 7-oxoG) from DNA. Also nicks DNA at apurinic apyrimidinic sites (AP sites) (By similarity)	L
			Psy300389	MCCC1A14957_chromosome	COG1193	muts2 protein	L
			Psy300445	MCCC1A14957_chromosome	COG0513	purine NTP-dependent helicase activity	L
			Psy300454	MCCC1A14957_chromosome	COG0692	Excises uracil residues from the DNA which can arise as a result of misincorporation of dUMP residues by DNA polymerase or due to deamination of cytosine (By similarity)	L
			Psy300480	MCCC1A14957_chromosome	COG1198	Primosomal protein n'	L
			Psy300496	MCCC1A14957_chromosome	COG0592	DNA polymerase processivity factor activity	L
			Psy300504	MCCC1A14957_chromosome	COG2812	dna polymerase iii subunits gamma and tau	L
			Psy300507	MCCC1A14957_chromosome	COG0305	Replicative dna helicase	L
			Psy300527	MCCC1A14957_chromosome	COG0210	helicase	L
			Psy300596	MCCC1A14957_chromosome	COG0648	Endonuclease IV plays a role in DNA repair. It cleaves phosphodiester bonds at apurinic or apyrimidinic sites (AP sites) to produce new 5'-ends that are base-free deoxyribose 5-phosphate residues. It preferentially attacks modified AP sites created by bleomycin and neocarzinostatin (By similarity)	L
			Psy300599	MCCC1A14957_chromosome	COG2176	Required for replicative DNA synthesis. This DNA polymerase also exhibits 3' to 5' exonuclease activity (By similarity)	L
			Psy300606	MCCC1A14957_chromosome	ENOG410YJDJ	dna polymerase iii delta	L
			Psy300607	MCCC1A14957_chromosome	COG1533	radical SAM domain protein	L
			Psy300608	MCCC1A14957_chromosome	COG1658	ribonuclease M5 activity	L
			Psy300678	MCCC1A14957_chromosome	COG0513	purine NTP-dependent helicase activity	L
			Psy300683	MCCC1A14957_chromosome	COG0258	Structure-specific nuclease with 5'-flap endonuclease and 5'-3' exonuclease activities involved in DNA replication and repair. During DNA replication, cleaves the 5'-overhanging flap structure that is generated by displacement synthesis when DNA polymerase encounters the 5'-end of a downstream Okazaki fragment. It enters the flap from the 5'-end and then tracks to cleave the flap base, leaving a …	L
			Psy300694	MCCC1A14957_chromosome	COG3328	transposase	L
			Psy300707	MCCC1A14957_chromosome	COG2801	Retrotransposon protein	L
			Psy300708	MCCC1A14957_chromosome	COG2801	Retrotransposon protein	L
			Psy300709	MCCC1A14957_chromosome	COG3328	transposase	L
			Psy300764	MCCC1A14957_chromosome	COG3328	transposase	L
			Psy300769	MCCC1A14957_chromosome	COG0494	Nudix hydrolase	L
			Psy300773	MCCC1A14957_chromosome	COG0582	Integrase	L
			Psy300789	MCCC1A14957_chromosome	COG3328	transposase	L
			Psy300859	MCCC1A14957_chromosome	COG0692	Excises uracil residues from the DNA which can arise as a result of misincorporation of dUMP residues by DNA polymerase or due to deamination of cytosine (By similarity)	L
			Psy300860	MCCC1A14957_chromosome	COG0494	Nudix hydrolase	L
			Psy300865	MCCC1A14957_chromosome	COG0420	Exonuclease	L
			Psy300866	MCCC1A14957_chromosome	COG0419	Involved in DNA double-strand break repair (DSBR). The Rad50 Mre11 complex possesses single-strand endonuclease activity and ATP-dependent double-strand-specific 3'-5' exonuclease activity. Rad50 provides an ATP-dependent control of Mre11 by unwinding and or repositioning DNA ends into the Mre11 active site (By similarity)	L
			Psy300872	MCCC1A14957_chromosome	ENOG410ZS6C	crispr-associated protein cas5	L
			Psy300873	MCCC1A14957_chromosome	COG1857	CRISPR-associated autoregulator DevR family	L
			Psy300874	MCCC1A14957_chromosome	ENOG410ZHRD	CRISPR-associated protein Csx8	L
			Psy300875	MCCC1A14957_chromosome	ENOG4111MM9	CRISPR-associated protein cas6	L
			Psy300890	MCCC1A14957_chromosome	COG3328	transposase	L
			Psy300939	MCCC1A14957_chromosome	COG3328	transposase	L
			Psy301040	MCCC1A14957_chromosome	COG0608	Single-stranded-DNA-specific exonuclease (RecJ)	L
			Psy301096	MCCC1A14957_chromosome	COG0210	helicase	L
			Psy301098	MCCC1A14957_chromosome	COG2094	3-methyladenine DNA glycosylase	L
			Psy301113	MCCC1A14957_chromosome	COG2818	DNA-3-methyladenine glycosylase activity	L
			Psy301134	MCCC1A14957_chromosome	COG0513	purine NTP-dependent helicase activity	L
			Psy301179	MCCC1A14957_chromosome	COG0322	The UvrABC repair system catalyzes the recognition and processing of DNA lesions. UvrC both incises the 5' and 3' sides of the lesion. The N-terminal half is responsible for the 3' incision and the C-terminal half is responsible for the 5' incision (By similarity)	L
			Psy301245	MCCC1A14957_chromosome	COG1199	helicase	L
			Psy301248	MCCC1A14957_chromosome	COG2003	DNA repair protein (RadC	L
			Psy301260	MCCC1A14957_chromosome	COG0178	The UvrABC repair system catalyzes the recognition and processing of DNA lesions. UvrA is an ATPase and a DNA-binding protein. A damage recognition complex composed of 2 UvrA and 2 UvrB subunits scans DNA for abnormalities. When the presence of a lesion has been verified by UvrB, the UvrA molecules dissociate (By similarity)	L
			Psy301266	MCCC1A14957_chromosome	COG0632	The RuvA-RuvB complex in the presence of ATP renatures cruciform structure in supercoiled DNA with palindromic sequence, indicating that it may promote strand exchange reactions in homologous recombination. RuvAB is a helicase that mediates the Holliday junction migration by localized denaturation and reannealing. RuvA stimulates, in the presence of DNA, the weak ATPase activity of RuvB (By simil…	L
			Psy301273	MCCC1A14957_chromosome	COG0494	Nudix hydrolase	L
			Psy301294	MCCC1A14957_chromosome	COG1200	ATP-dependent DNA helicase recG	L
			Psy301311	MCCC1A14957_chromosome	COG0353	May play a role in DNA repair. It seems to be involved in an RecBC-independent recombinational process of DNA repair. It may act with RecF and RecO (By similarity)	L
			Psy301376	MCCC1A14957_chromosome	COG0323	This protein is involved in the repair of mismatches in DNA. It is required for dam-dependent methyl-directed DNA mismatch repair. May act as a molecular matchmaker , a protein that promotes the formation of a stable complex between two or more DNA-binding proteins in an ATP-dependent manner without itself being part of a final effector complex (By similarity)	L
			Psy301384	MCCC1A14957_chromosome	COG0608	Single-stranded-DNA-specific exonuclease (RecJ)	L
			Psy301393	MCCC1A14957_chromosome	COG0550	Releases the supercoiling and torsional tension of DNA, which is introduced during the DNA replication and transcription, by transiently cleaving and rejoining one strand of the DNA duplex. Introduces a single-strand break via transesterification at a target site in duplex DNA. The scissile phosphodiester is attacked by the catalytic tyrosine of the enzyme, resulting in the formation of a DNA-(5'…	L
			Psy301394	MCCC1A14957_chromosome	COG0758	DNA protecting protein DprA	L
			Psy301396	MCCC1A14957_chromosome	COG1570	Bidirectionally degrades single-stranded DNA into large acid-insoluble oligonucleotides, which are then degraded further into small acid-soluble oligonucleotides (By similarity)	L
			Psy301399	MCCC1A14957_chromosome	COG0556	damaged site, the DNA wraps around one UvrB monomer. DNA wrap is dependent on ATP binding by UvrB and probably causes local melting of the DNA helix, facilitating insertion of UvrB beta-hairpin between the DNA strands. Then UvrB probes one DNA strand for the presence of a lesion. If a lesion is found the UvrA subunits dissociate and the UvrB-DNA preincision complex is formed. This complex is subs…	L
			Psy301407	MCCC1A14957_chromosome	COG0272	DNA ligase (NAD+) activity	L
			Psy301476	MCCC1A14957_chromosome	COG0550	Releases the supercoiling and torsional tension of DNA, which is introduced during the DNA replication and transcription, by transiently cleaving and rejoining one strand of the DNA duplex. Introduces a single-strand break via transesterification at a target site in duplex DNA. The scissile phosphodiester is attacked by the catalytic tyrosine of the enzyme, resulting in the formation of a DNA-(5'…	L
			Psy301481	MCCC1A14957_chromosome	COG0497	May be involved in recombinational repair of damaged DNA (By similarity)	L
			Psy301482	MCCC1A14957_chromosome	COG4974	Site-specific tyrosine recombinase, which acts by catalyzing the cutting and rejoining of the recombining DNA molecules. The XerC-XerD complex is essential to convert dimers of the bacterial chromosome into monomers to permit their segregation at cell division. It also contributes to the segregational stability of plasmids (By similarity)	L
			Psy301505	MCCC1A14957_chromosome	COG0494	Nudix hydrolase	L
			Psy301564	MCCC1A14957_chromosome	COG0084	tatd family	L
			Psy301573	MCCC1A14957_chromosome	ENOG410Y256	exonuclease rnase t and DNA polymerase iii	L
			Psy301587	MCCC1A14957_chromosome	COG0817	Nuclease that resolves Holliday junction intermediates in genetic recombination. Cleaves the cruciform structure in supercoiled DNA by nicking to strands with the same polarity at sites symmetrically opposed at the junction in the homologous arms and leaves a 5'-terminal phosphate and a 3'-terminal hydroxyl group (By similarity)	L
			Psy301610	MCCC1A14957_chromosome	COG0514	atp-dependent dna helicase	L
			Psy301618	MCCC1A14957_chromosome	COG0758	DNA protecting protein DprA	L
			Psy301655	MCCC1A14957_chromosome	COG0776	This protein is one of the two subunits of integration host factor, a specific DNA-binding protein that functions in genetic recombination as well as in transcriptional and translational control (By similarity)	L
			Psy301690	MCCC1A14957_chromosome	COG0629	single-stranded DNA-binding protein	L
			Psy301739	MCCC1A14957_chromosome	COG0468	Can catalyze the hydrolysis of ATP in the presence of single-stranded DNA, the ATP-dependent uptake of single-stranded DNA by duplex DNA, and the ATP-dependent hybridization of homologous single-stranded DNAs. It interacts with LexA causing its activation and leading to its autocatalytic cleavage (By similarity)	L
			Psy301763	MCCC1A14957_chromosome	COG0188	DNA gyrase negatively supercoils closed circular double- stranded DNA in an ATP-dependent manner and also catalyzes the interconversion of other topological isomers of double-stranded DNA rings, including catenanes and knotted rings (By similarity)	L
			Psy301764	MCCC1A14957_chromosome	COG0187	DNA gyrase negatively supercoils closed circular double- stranded DNA in an ATP-dependent manner and also catalyzes the interconversion of other topological isomers of double-stranded DNA rings, including catenanes and knotted rings (By similarity)	L
			Psy301766	MCCC1A14957_chromosome	COG1195	it is required for DNA replication and normal SOS inducibility. RecF binds preferentially to single-stranded, linear DNA. It also seems to bind ATP (By similarity)	L
			Psy301825	MCCC1A14957_chromosome	COG0210	helicase	L
			Psy301830	MCCC1A14957_chromosome	COG2827	Excinuclease abc c subunit domain protein	L
			Psy301844	MCCC1A14957_chromosome	COG0470	DNA polymerase III subunit delta'	L
			Psy301851	MCCC1A14957_chromosome	COG1193	muts2 protein	L
			Psy301860	MCCC1A14957_chromosome	COG3328	transposase	L
			Psy301868	MCCC1A14957_chromosome	COG3328	transposase	L
			Psy301874	MCCC1A14957_chromosome	COG1197	transcriptioN-repair coupling factor	L
			Psy301876	MCCC1A14957_chromosome	ENOG4110Z5B	Chromosomal replication initiator protein dnaA	L
			Psy301921	MCCC1A14957_chromosome	COG0177	endonuclease III	L
			Psy302005	MCCC1A14957_chromosome	COG0358	DNA primase activity	L
			Psy302038	MCCC1A14957_chromosome	COG0742	Methyltransferase	L
			Psy302042	MCCC1A14957_chromosome	COG1722	Bidirectionally degrades single-stranded DNA into large acid-insoluble oligonucleotides, which are then degraded further into small acid-soluble oligonucleotides (By similarity)	L
			Psy302093	MCCC1A14957_chromosome	COG0249	that it carries out the mismatch recognition step. This protein has a weak ATPase activity (By similarity)	L
			Psy302097	MCCC1A14957_chromosome	COG0816	Could be a nuclease that resolves Holliday junction intermediates in genetic recombination (By similarity)	L
			Psy302184	MCCC1A14957_chromosome	COG1074	The heterodimer acts as both an ATP-dependent DNA helicase and an ATP-dependent, dual-direction single-stranded exonuclease. Recognizes the chi site generating a DNA molecule suitable for the initiation of homologous recombination. The AddA nuclease domain is required for chi fragment generation	L
			Psy300008	MCCC1A14957_chromosome	COG0768	penicillin-binding protein	M
			Psy300032	MCCC1A14957_chromosome	COG0860	n-acetylmuramoyl-l-alanine amidase	M
			Psy300033	MCCC1A14957_chromosome	COG2885	Ompa motb domain protein	M
			Psy300040	MCCC1A14957_chromosome	ENOG4111JGW	group 1 glycosyl transferase	M
			Psy300085	MCCC1A14957_chromosome	COG2870	Catalyzes the ADP transfer to D-glycero-D-manno-heptose 1-phosphate, yielding ADP-D,D-heptose (By similarity)	M
			Psy300093	MCCC1A14957_chromosome	ENOG410XT9Z	Membrane	M
			Psy300095	MCCC1A14957_chromosome	COG0797	rare lipoprotein A	M
			Psy300115	MCCC1A14957_chromosome	COG0451	Nad-dependent epimerase dehydratase	M
			Psy300134	MCCC1A14957_chromosome	COG2148	sugar transferase	M
			Psy300135	MCCC1A14957_chromosome	COG0381	UDP-N-acetylglucosamine 2-epimerase	M
			Psy300136	MCCC1A14957_chromosome	COG0677	Dehydrogenase	M
			Psy300139	MCCC1A14957_chromosome	ENOG4111Q3W	glycosyl transferase group 1	M
			Psy300141	MCCC1A14957_chromosome	COG2244	Polysaccharide biosynthesis protein	M
			Psy300146	MCCC1A14957_chromosome	ENOG410XT85	glycosyl transferase group 1	M
			Psy300147	MCCC1A14957_chromosome	COG0463	Glycosyl transferase, family 2	M
			Psy300148	MCCC1A14957_chromosome	COG0463	Glycosyl transferase, family 2	M
			Psy300149	MCCC1A14957_chromosome	COG1004	UDP-glucose 6-dehydrogenase	M
			Psy300163	MCCC1A14957_chromosome	COG1088	dTDP-glucose 4-6-dehydratase	M
			Psy300191	MCCC1A14957_chromosome	COG0787	Catalyzes the interconversion of L-alanine and D- alanine. May also act on other amino acids (By similarity)	M
			Psy300203	MCCC1A14957_chromosome	COG4948	mandelate racemase muconate lactonizing	M
			Psy300273	MCCC1A14957_chromosome	COG1792	regulation of cell shape	M
			Psy300305	MCCC1A14957_chromosome	COG1519	3-Deoxy-D-manno-octulosonic-acid transferase	M
			Psy300325	MCCC1A14957_chromosome	COG0810	TonB family	M
			Psy300349	MCCC1A14957_chromosome	COG0438	Glycosyl transferase (Group 1	M
			Psy300376	MCCC1A14957_chromosome	COG0739	peptidase'	M
			Psy300382	MCCC1A14957_chromosome	COG2885	Ompa motb domain protein	M
			Psy300416	MCCC1A14957_chromosome	COG1210	utp--glucose-1-phosphate uridylyltransferase	M
			Psy300420	MCCC1A14957_chromosome	COG0597	This protein specifically catalyzes the removal of signal peptides from prolipoproteins (By similarity)	M
			Psy300452	MCCC1A14957_chromosome	COG0729	Surface Antigen	M
			Psy300459	MCCC1A14957_chromosome	COG1663	Transfers the gamma-phosphate of ATP to the 4'-position of a tetraacyldisaccharide 1-phosphate intermediate (termed DS-1- P) to form tetraacyldisaccharide 1,4'-bis-phosphate (lipid IVA) (By similarity)	M
			Psy300473	MCCC1A14957_chromosome	COG0463	Glycosyl transferase, family 2	M
			Psy300475	MCCC1A14957_chromosome	COG1807	glycosyl transferase, family 39	M
			Psy300479	MCCC1A14957_chromosome	COG0768	penicillin-binding protein	M
			Psy300490	MCCC1A14957_chromosome	COG0275	Specifically methylates the N4 position of cytidine in position 1402 (C1402) of 16S rRNA (By similarity)	M
			Psy300502	MCCC1A14957_chromosome	COG0810	TonB family	M
			Psy300544	MCCC1A14957_chromosome	COG0729	Surface Antigen	M
			Psy300547	MCCC1A14957_chromosome	COG4591	lipoprotein releasing system transmembrane protein	M
			Psy300552	MCCC1A14957_chromosome	COG0438	Glycosyl transferase (Group 1	M
			Psy300556	MCCC1A14957_chromosome	COG0463	Glycosyl transferase, family 2	M
			Psy300557	MCCC1A14957_chromosome	COG3952	lipid A biosynthesis	M
			Psy300558	MCCC1A14957_chromosome	COG1807	glycosyl transferase, family 39	M
			Psy300559	MCCC1A14957_chromosome	COG0451	Nad-dependent epimerase dehydratase	M
			Psy300560	MCCC1A14957_chromosome	COG1807	glycosyl transferase, family 39	M
			Psy300561	MCCC1A14957_chromosome	COG1004	UDP-glucose 6-dehydrogenase	M
			Psy300581	MCCC1A14957_chromosome	COG0357	Specifically methylates the N7 position of a guanine in 16S rRNA (By similarity)	M
			Psy300583	MCCC1A14957_chromosome	COG4775	Gram-negative-bacterium-type cell outer membrane assembly	M
			Psy300584	MCCC1A14957_chromosome	ENOG4111TPU	outer membrane protein OmpH	M
			Psy300585	MCCC1A14957_chromosome	COG1044	Catalyzes the N-acylation of UDP-3-O-acylglucosamine using 3-hydroxyacyl-ACP as the acyl donor. Is involved in the biosynthesis of lipid A, a phosphorylated glycolipid that anchors the lipopolysaccharide to the outer membrane of the cell (By similarity)	M
			Psy300652	MCCC1A14957_chromosome	COG0668	Mechanosensitive ion channel	M
			Psy300728	MCCC1A14957_chromosome	COG3713	MltA-interacting MipA family protein	M
			Psy300762	MCCC1A14957_chromosome	COG2885	Ompa motb domain protein	M
			Psy300765	MCCC1A14957_chromosome	COG1560	lipid a biosynthesis	M
			Psy300805	MCCC1A14957_chromosome	COG0481	Required for accurate and efficient protein synthesis under certain stress conditions. May act as a fidelity factor of the translation reaction, by catalyzing a one-codon backward translocation of tRNAs on improperly translocated ribosomes. Back- translocation proceeds from a post-translocation (POST) complex to a pre-translocation (PRE) complex, thus giving elongation factor G a second chance to…	M
			Psy300823	MCCC1A14957_chromosome	COG4591	lipoprotein releasing system transmembrane protein	M
			Psy300911	MCCC1A14957_chromosome	COG1538	Membrane	M
			Psy300912	MCCC1A14957_chromosome	COG0845	Efflux transporter rnd family, mfp subunit	M
			Psy300922	MCCC1A14957_chromosome	COG0597	This protein specifically catalyzes the removal of signal peptides from prolipoproteins (By similarity)	M
			Psy300945	MCCC1A14957_chromosome	COG0668	Mechanosensitive ion channel	M
			Psy300953	MCCC1A14957_chromosome	COG2885	Ompa motb domain protein	M
			Psy301015	MCCC1A14957_chromosome	COG1212	Activates KDO (a required 8-carbon sugar) for incorporation into bacterial lipopolysaccharide in Gram-negative bacteria (By similarity)	M
			Psy301018	MCCC1A14957_chromosome	COG2853	(LipO)protein	M
			Psy301020	MCCC1A14957_chromosome	ENOG410ZVXW	Outer membrane efflux protein	M
			Psy301021	MCCC1A14957_chromosome	COG0845	Efflux transporter rnd family, mfp subunit	M
			Psy301065	MCCC1A14957_chromosome	COG0739	peptidase'	M
			Psy301084	MCCC1A14957_chromosome	COG1462	Curli production assembly transport component CsgG	M
			Psy301091	MCCC1A14957_chromosome	COG0763	Condensation of UDP-2,3-diacylglucosamine and 2,3- diacylglucosamine-1-phosphate to form lipid A disaccharide, a precursor of lipid A, a phosphorylated glycolipid that anchors the lipopolysaccharide to the outer membrane of the cell (By similarity)	M
			Psy301093	MCCC1A14957_chromosome	COG1043	Involved in the biosynthesis of lipid A, a phosphorylated glycolipid that anchors the lipopolysaccharide to the outer membrane of the cell (By similarity)	M
			Psy301095	MCCC1A14957_chromosome	COG0774	involved in the biosynthesis of lipid A, a phosphorylated glycolipid that anchors the lipopolysaccharide to the outer membrane of the cell (By similarity)	M
			Psy301110	MCCC1A14957_chromosome	COG0744	penicillin-binding protein	M
			Psy301139	MCCC1A14957_chromosome	COG0796	Provides the (R)-glutamate required for cell wall biosynthesis (By similarity)	M
			Psy301150	MCCC1A14957_chromosome	COG0793	protease	M
			Psy301168	MCCC1A14957_chromosome	COG0796	Provides the (R)-glutamate required for cell wall biosynthesis (By similarity)	M
			Psy301235	MCCC1A14957_chromosome	COG1087	udp-glucose 4-epimerase	M
			Psy301242	MCCC1A14957_chromosome	COG0818	Diacylglycerol kinase	M
			Psy301258	MCCC1A14957_chromosome	COG4591	lipoprotein releasing system transmembrane protein	M
			Psy301271	MCCC1A14957_chromosome	ENOG410XNZB	glycosyl transferase group 1	M
			Psy301272	MCCC1A14957_chromosome	COG2148	sugar transferase	M
			Psy301329	MCCC1A14957_chromosome	COG1538	Membrane	M
			Psy301333	MCCC1A14957_chromosome	COG0796	Provides the (R)-glutamate required for cell wall biosynthesis (By similarity)	M
			Psy301377	MCCC1A14957_chromosome	COG0741	transglycosylase	M
			Psy301425	MCCC1A14957_chromosome	COG2877	Phospho-2-dehydro-3-deoxyoctonate aldolase	M
			Psy301427	MCCC1A14957_chromosome	COG0769	Catalyzes the addition of meso-diaminopimelic acid to the nucleotide precursor UDP-N-acetylmuramoyl-L-alanyl-D-glutamate (UMAG) in the biosynthesis of bacterial cell-wall peptidoglycan (By similarity)	M
			Psy301474	MCCC1A14957_chromosome	COG2027	D-alanyl-D-alanine carboxypeptidase	M
			Psy301491	MCCC1A14957_chromosome	COG4948	mandelate racemase muconate lactonizing	M
			Psy301516	MCCC1A14957_chromosome	COG0744	penicillin-binding protein	M
			Psy301523	MCCC1A14957_chromosome	COG0750	Membrane-associated zinc metalloprotease	M
			Psy301569	MCCC1A14957_chromosome	COG0463	Glycosyl transferase, family 2	M
			Psy301570	MCCC1A14957_chromosome	COG0438	Glycosyl transferase (Group 1	M
			Psy301571	MCCC1A14957_chromosome	COG2244	Polysaccharide biosynthesis protein	M
			Psy301575	MCCC1A14957_chromosome	COG0836	mannose-1-phosphate guanylyltransferase activity	M
			Psy301590	MCCC1A14957_chromosome	COG0741	transglycosylase	M
			Psy301620	MCCC1A14957_chromosome	COG2870	Catalyzes the ADP transfer to D-glycero-D-manno-heptose 1-phosphate, yielding ADP-D,D-heptose (By similarity)	M
			Psy301622	MCCC1A14957_chromosome	COG3713	MltA-interacting MipA family protein	M
			Psy301635	MCCC1A14957_chromosome	COG1207	Catalyzes the last two sequential reactions in the de novo biosynthetic pathway for UDP-N-acetylglucosamine (UDP- GlcNAc). The C-terminal domain catalyzes the transfer of acetyl group from acetyl coenzyme A to glucosamine-1-phosphate (GlcN-1-P) to produce N-acetylglucosamine-1-phosphate (GlcNAc-1-P), which is converted into UDP-GlcNAc by the transfer of uridine 5- monophosphate (from uridine 5-tr…	M
			Psy301678	MCCC1A14957_chromosome	COG1181	cell wall formation (By similarity)	M
			Psy301694	MCCC1A14957_chromosome	COG1589	Essential cell division protein. May link together the upstream cell division proteins, which are predominantly cytoplasmic, with the downstream cell division proteins, which are predominantly periplasmic. May control correct divisome assembly (By similarity)	M
			Psy301695	MCCC1A14957_chromosome	COG1181	cell wall formation (By similarity)	M
			Psy301696	MCCC1A14957_chromosome	COG0812	cell wall formation (By similarity)	M
			Psy301697	MCCC1A14957_chromosome	COG0773	cell wall formation (By similarity)	M
			Psy301698	MCCC1A14957_chromosome	COG0707	Cell wall formation. Catalyzes the transfer of a GlcNAc subunit on undecaprenyl-pyrophosphoryl-MurNAc-pentapeptide (lipid intermediate I) to form undecaprenyl-pyrophosphoryl-MurNAc- (pentapeptide)GlcNAc (lipid intermediate II) (By similarity)	M
			Psy301699	MCCC1A14957_chromosome	COG0771	Cell wall formation. Catalyzes the addition of glutamate to the nucleotide precursor UDP-N-acetylmuramoyl-L-alanine (UMA) (By similarity)	M
			Psy301700	MCCC1A14957_chromosome	COG0472	phospho-N-acetylmuramoyl-pentapeptide-transferase activity	M
			Psy301701	MCCC1A14957_chromosome	COG0770	UDP-N-acetylmuramoylalanyl-D-glutamyl-2,6-diaminopimelate-D-alanyl-D-alanine ligase activity	M
			Psy301786	MCCC1A14957_chromosome	COG1368	Sulfatase	M
			Psy301789	MCCC1A14957_chromosome	ENOG4111F7R	lipopolysaccharide core biosynthesis protein	M
			Psy301790	MCCC1A14957_chromosome	COG0859	heptosyltransferase	M
			Psy301791	MCCC1A14957_chromosome	COG1209	Catalyzes the formation of dTDP-glucose, from dTTP and glucose 1-phosphate, as well as its pyrophosphorolysis (By similarity)	M
			Psy301792	MCCC1A14957_chromosome	ENOG4111F7R	lipopolysaccharide core biosynthesis protein	M
			Psy301793	MCCC1A14957_chromosome	COG0859	heptosyltransferase	M
			Psy301799	MCCC1A14957_chromosome	COG3307	O-Antigen Polymerase	M
			Psy301800	MCCC1A14957_chromosome	COG0438	Glycosyl transferase (Group 1	M
			Psy301801	MCCC1A14957_chromosome	COG0463	Glycosyl transferase, family 2	M
			Psy301802	MCCC1A14957_chromosome	COG0463	Glycosyl transferase, family 2	M
			Psy301803	MCCC1A14957_chromosome	COG0438	Glycosyl transferase (Group 1	M
			Psy301804	MCCC1A14957_chromosome	COG0859	heptosyltransferase	M
			Psy301805	MCCC1A14957_chromosome	COG0859	heptosyltransferase	M
			Psy301806	MCCC1A14957_chromosome	COG0463	Glycosyl transferase, family 2	M
			Psy301843	MCCC1A14957_chromosome	COG1368	Sulfatase	M
			Psy301855	MCCC1A14957_chromosome	COG0859	heptosyltransferase	M
			Psy301869	MCCC1A14957_chromosome	COG2088	Could be involved in septation (By similarity)	M
			Psy301924	MCCC1A14957_chromosome	COG1686	Carboxypeptidase	M
			Psy301964	MCCC1A14957_chromosome	COG3248	nucleoside-specific channel-forming protein	M
			Psy301981	MCCC1A14957_chromosome	COG0668	Mechanosensitive ion channel	M
			Psy301986	MCCC1A14957_chromosome	COG0766	Cell wall formation. Adds enolpyruvyl to UDP-N- acetylglucosamine (By similarity)	M
			Psy302016	MCCC1A14957_chromosome	COG1538	Membrane	M
			Psy302017	MCCC1A14957_chromosome	COG0845	Efflux transporter rnd family, mfp subunit	M
			Psy302040	MCCC1A14957_chromosome	COG3713	MltA-interacting MipA family protein	M
			Psy302064	MCCC1A14957_chromosome	COG0449	Catalyzes the first step in hexosamine metabolism, converting fructose-6P into glucosamine-6P using glutamine as a nitrogen source (By similarity)	M
			Psy302144	MCCC1A14957_chromosome	COG3023	n-acetylmuramoyl-l-alanine amidase	M
			Psy300117	MCCC1A14957_chromosome	COG2805	twitching motility protein	N
			Psy302023	MCCC1A14957_chromosome	COG1989	Cleaves type-4 fimbrial leader sequence and methylates the N-terminal (generally Phe) residue (By similarity)	N
			Psy300087	MCCC1A14957_chromosome	COG1214	Peptidase M22 Glycoprotease	O
			Psy300109	MCCC1A14957_chromosome	COG1066	May play a role in the repair of endogenous alkylation damage (By similarity)	O
			Psy300114	MCCC1A14957_chromosome	COG0526	Thioredoxin	O
			Psy300205	MCCC1A14957_chromosome	COG0606	Mg chelatase subunit ChlI	O
			Psy300230	MCCC1A14957_chromosome	COG0606	Mg chelatase subunit ChlI	O
			Psy300299	MCCC1A14957_chromosome	COG5405	Protease subunit of a proteasome-like degradation complex believed to be a general protein degrading machinery (By similarity)	O
			Psy300397	MCCC1A14957_chromosome	COG1180	activating enzyme	O
			Psy300412	MCCC1A14957_chromosome	COG0616	Signal peptide peptidase, SppA	O
			Psy300437	MCCC1A14957_chromosome	COG1047	peptidylprolyl cistrans isomerase	O
			Psy300450	MCCC1A14957_chromosome	COG0465	Acts as a processive, ATP-dependent zinc metallopeptidase for both cytoplasmic and membrane proteins. Plays a role in the quality control of integral membrane proteins (By similarity)	O
			Psy300462	MCCC1A14957_chromosome	COG1220	this subunit has chaperone activity. The binding of ATP and its subsequent hydrolysis by HslU are essential for unfolding of protein substrates subsequently hydrolyzed by HslV. HslU recognizes the N-terminal part of its protein substrates and unfolds these before they are guided to HslV for hydrolysis (By similarity)	O
			Psy300508	MCCC1A14957_chromosome	COG0826	Peptidase U32	O
			Psy300509	MCCC1A14957_chromosome	COG0826	Peptidase U32	O
			Psy300515	MCCC1A14957_chromosome	COG0459	Prevents misfolding and promotes the refolding and proper assembly of unfolded polypeptides generated under stress conditions (By similarity)	O
			Psy300590	MCCC1A14957_chromosome	COG2077	Has antioxidant activity. Could remove peroxides or H(2)O(2) (By similarity)	O
			Psy300779	MCCC1A14957_chromosome	COG0501	Protease HtpX homolog	O
			Psy300790	MCCC1A14957_chromosome	COG1180	activating enzyme	O
			Psy300794	MCCC1A14957_chromosome	ENOG4110Z44	Glutaredoxin	O
			Psy300925	MCCC1A14957_chromosome	COG0826	Peptidase U32	O
			Psy300926	MCCC1A14957_chromosome	COG0309	Hydrogenase expression formation protein HypE	O
			Psy301036	MCCC1A14957_chromosome	COG0466	ATP-dependent serine protease that mediates the selective degradation of mutant and abnormal proteins as well as certain short-lived regulatory proteins. Required for cellular homeostasis and for survival from DNA damage and developmental changes induced by stress. Degrades polypeptides processively to yield small peptide fragments that are 5 to 10 amino acids long. Binds to DNA in a double-stran…	O
			Psy301037	MCCC1A14957_chromosome	COG1219	ATP-dependent specificity component of the Clp protease. It directs the protease to specific substrates. Can perform chaperone functions in the absence of ClpP (By similarity)	O
			Psy301038	MCCC1A14957_chromosome	COG0740	Cleaves peptides in various proteins in a process that requires ATP hydrolysis. Has a chymotrypsin-like activity. Plays a major role in the degradation of misfolded proteins (By similarity)	O
			Psy301039	MCCC1A14957_chromosome	COG0544	Involved in protein export. Acts as a chaperone by maintaining the newly synthesized protein in an open conformation	O
			Psy301066	MCCC1A14957_chromosome	COG1975	xanthine dehydrogenase	O
			Psy301069	MCCC1A14957_chromosome	COG1975	xanthine dehydrogenase	O
			Psy301320	MCCC1A14957_chromosome	COG0526	Thioredoxin	O
			Psy301339	MCCC1A14957_chromosome	COG0234	Binds to cpn60 in the presence of Mg-ATP and suppresses the ATPase activity of the latter (By similarity)	O
			Psy301448	MCCC1A14957_chromosome	COG0484	ATP binding to DnaK triggers the release of the substrate protein, thus completing the reaction cycle. Several rounds of ATP-dependent interactions between DnaJ, DnaK and GrpE are required for fully efficient folding. Also involved, together with DnaK and GrpE, in the DNA replication of plasmids through activation of initiation proteins (By similarity)	O
			Psy301451	MCCC1A14957_chromosome	COG0443	Heat shock protein	O
			Psy301452	MCCC1A14957_chromosome	COG0576	Participates actively in the response to hyperosmotic and heat shock by preventing the aggregation of stress-denatured proteins, in association with DnaK and GrpE. It is the nucleotide exchange factor for DnaK and may function as a thermosensor. Unfolded proteins bind initially to DnaJ	O
			Psy301495	MCCC1A14957_chromosome	COG0691	Binds specifically to the SsrA RNA (tmRNA) and is required for stable association of SsrA with ribosomes (By similarity)	O
			Psy301541	MCCC1A14957_chromosome	COG0526	Thioredoxin	O
			Psy301565	MCCC1A14957_chromosome	COG1281	Redox regulated molecular chaperone. Protects both thermally unfolding and oxidatively damaged proteins from irreversible aggregation. Plays an important role in the bacterial defense system toward oxidative stress (By similarity)	O
			Psy301640	MCCC1A14957_chromosome	COG0484	ATP binding to DnaK triggers the release of the substrate protein, thus completing the reaction cycle. Several rounds of ATP-dependent interactions between DnaJ, DnaK and GrpE are required for fully efficient folding. Also involved, together with DnaK and GrpE, in the DNA replication of plasmids through activation of initiation proteins (By similarity)	O
			Psy301651	MCCC1A14957_chromosome	COG0378	Facilitates the functional incorporation of the urease nickel metallocenter. This process requires GTP hydrolysis, probably effectuated by UreG (By similarity)	O
			Psy301656	MCCC1A14957_chromosome	COG0492	thioredoxin reductase	O
			Psy301873	MCCC1A14957_chromosome	COG0760	peptidyl-prolyl cis-trans isomerase	O
			Psy301945	MCCC1A14957_chromosome	COG0526	Thioredoxin	O
			Psy301946	MCCC1A14957_chromosome	COG0492	thioredoxin reductase	O
			Psy301967	MCCC1A14957_chromosome	COG0526	Thioredoxin	O
			Psy301968	MCCC1A14957_chromosome	COG0785	Cytochrome c biogenesis protein	O
			Psy301983	MCCC1A14957_chromosome	COG0533	Required for the formation of a threonylcarbamoyl group on adenosine at position 37 (t(6)A37) in tRNAs that read codons beginning with adenine (By similarity)	O
			Psy302021	MCCC1A14957_chromosome	COG0760	peptidyl-prolyl cis-trans isomerase	O
			Psy302023	MCCC1A14957_chromosome	COG1989	Cleaves type-4 fimbrial leader sequence and methylates the N-terminal (generally Phe) residue (By similarity)	O
			Psy302035	MCCC1A14957_chromosome	COG0330	Band 7 protein	O
			Psy302036	MCCC1A14957_chromosome	COG0330	Band 7 protein	O
			Psy302054	MCCC1A14957_chromosome	COG0225	Has an important function as a repair enzyme for proteins that have been inactivated by oxidation. Catalyzes the reversible oxidation-reduction of methionine sulfoxide in proteins to methionine (By similarity)	O
			Psy302104	MCCC1A14957_chromosome	COG0612	peptidase'	O
			Psy302121	MCCC1A14957_chromosome	COG1180	activating enzyme	O
			Psy302141	MCCC1A14957_chromosome	COG1026	peptidase	O
			Psy302177	MCCC1A14957_chromosome	COG1585	Membrane	O
			Psy302178	MCCC1A14957_chromosome	COG0330	Band 7 protein	O
			Psy302179	MCCC1A14957_chromosome	COG1225	alkyl hydroperoxide reductase Thiol specific antioxidant Mal allergen	O
			Psy300037	MCCC1A14957_chromosome	COG0607	Rhodanese domain protein	P
			Psy300069	MCCC1A14957_chromosome	COG4662	binding-protein-dependent transport systems inner membrane Component	P
			Psy300070	MCCC1A14957_chromosome	COG1117	Part of the ABC transporter complex PstSACB involved in phosphate import. Responsible for energy coupling to the transport system (By similarity)	P
			Psy300172	MCCC1A14957_chromosome	ENOG410ZZ3Y	feoA family	P
			Psy300173	MCCC1A14957_chromosome	COG0370	Ferrous iron transport protein b	P
			Psy300180	MCCC1A14957_chromosome	COG2239	magnesium ion transmembrane transporter activity	P
			Psy300327	MCCC1A14957_chromosome	COG0614	Periplasmic binding protein	P
			Psy300352	MCCC1A14957_chromosome	COG1120	(ABC) transporter	P
			Psy300353	MCCC1A14957_chromosome	COG0609	permease protein	P
			Psy300354	MCCC1A14957_chromosome	COG1629	receptor	P
			Psy300374	MCCC1A14957_chromosome	COG0530	exchanger	P
			Psy300402	MCCC1A14957_chromosome	COG0614	Periplasmic binding protein	P
			Psy300403	MCCC1A14957_chromosome	COG0609	permease protein	P
			Psy300404	MCCC1A14957_chromosome	COG1120	(ABC) transporter	P
			Psy300427	MCCC1A14957_chromosome	COG1175	binding-protein-dependent transport systems inner membrane Component	P
			Psy300444	MCCC1A14957_chromosome	COG1283	Na Pi-cotransporter	P
			Psy300517	MCCC1A14957_chromosome	COG0444	(ABC) transporter	P
			Psy300518	MCCC1A14957_chromosome	COG1173	Binding-protein-dependent transport systems inner membrane component	P
			Psy300519	MCCC1A14957_chromosome	COG0601	Binding-protein-dependent transport systems inner membrane component	P
			Psy300522	MCCC1A14957_chromosome	COG2059	Chromate	P
			Psy300523	MCCC1A14957_chromosome	COG2059	Chromate	P
			Psy300566	MCCC1A14957_chromosome	COG0601	Binding-protein-dependent transport systems inner membrane component	P
			Psy300567	MCCC1A14957_chromosome	COG1173	Binding-protein-dependent transport systems inner membrane component	P
			Psy300568	MCCC1A14957_chromosome	COG0444	(ABC) transporter	P
			Psy300572	MCCC1A14957_chromosome	COG3142	copper homeostasis protein cutc	P
			Psy300578	MCCC1A14957_chromosome	COG0168	Low-affinity potassium transport system. Interacts with Trk system potassium uptake protein TrkA (By similarity)	P
			Psy300579	MCCC1A14957_chromosome	COG0569	Potassium uptake protein	P
			Psy300601	MCCC1A14957_chromosome	COG0530	exchanger	P
			Psy300615	MCCC1A14957_chromosome	COG1253	CBS Domain protein	P
			Psy300630	MCCC1A14957_chromosome	ENOG4111QQI	cation efflux	P
			Psy300661	MCCC1A14957_chromosome	COG1840	extracellular solute-binding protein, family 1	P
			Psy300662	MCCC1A14957_chromosome	COG0038	chloride channel	P
			Psy300695	MCCC1A14957_chromosome	COG3263	Potassium proton antiporter	P
			Psy300696	MCCC1A14957_chromosome	COG3263	Potassium proton antiporter	P
			Psy300710	MCCC1A14957_chromosome	COG2897	sulfurtransferase	P
			Psy300714	MCCC1A14957_chromosome	COG0798	arsenical-resistance protein	P
			Psy300718	MCCC1A14957_chromosome	COG0581	phosphate abc transporter	P
			Psy300719	MCCC1A14957_chromosome	COG0573	phosphate abc transporter	P
			Psy300720	MCCC1A14957_chromosome	COG0226	phosphate abc transporter	P
			Psy300721	MCCC1A14957_chromosome	COG1117	Part of the ABC transporter complex PstSACB involved in phosphate import. Responsible for energy coupling to the transport system (By similarity)	P
			Psy300722	MCCC1A14957_chromosome	COG1117	Part of the ABC transporter complex PstSACB involved in phosphate import. Responsible for energy coupling to the transport system (By similarity)	P
			Psy300733	MCCC1A14957_chromosome	COG2985	transport protein	P
			Psy300781	MCCC1A14957_chromosome	COG2897	sulfurtransferase	P
			Psy300808	MCCC1A14957_chromosome	COG0715	(ABC) transporter	P
			Psy300809	MCCC1A14957_chromosome	ENOG410ZFR9	abc transporter permease protein	P
			Psy300810	MCCC1A14957_chromosome	COG1116	(ABC) transporter	P
			Psy300863	MCCC1A14957_chromosome	COG2824	Alkylphosphonate utilization operon protein PhnA	P
			Psy300900	MCCC1A14957_chromosome	COG0444	(ABC) transporter	P
			Psy300901	MCCC1A14957_chromosome	COG1173	Binding-protein-dependent transport systems inner membrane component	P
			Psy300902	MCCC1A14957_chromosome	COG0601	Binding-protein-dependent transport systems inner membrane component	P
			Psy300913	MCCC1A14957_chromosome	COG0841	acriflavin resistance protein	P
			Psy300929	MCCC1A14957_chromosome	COG2217	p-type ATPase	P
			Psy300973	MCCC1A14957_chromosome	COG2897	sulfurtransferase	P
			Psy300977	MCCC1A14957_chromosome	COG0619	Cobalt transport protein	P
			Psy300979	MCCC1A14957_chromosome	COG1122	ATPase activity	P
			Psy300980	MCCC1A14957_chromosome	COG1122	ATPase activity	P
			Psy300984	MCCC1A14957_chromosome	COG2897	sulfurtransferase	P
			Psy300993	MCCC1A14957_chromosome	COG1175	binding-protein-dependent transport systems inner membrane Component	P
			Psy300999	MCCC1A14957_chromosome	COG1116	(ABC) transporter	P
			Psy301001	MCCC1A14957_chromosome	COG0600	Binding-protein-dependent transport systems inner membrane component	P
			Psy301004	MCCC1A14957_chromosome	COG0715	(ABC) transporter	P
			Psy301011	MCCC1A14957_chromosome	COG1175	binding-protein-dependent transport systems inner membrane Component	P
			Psy301022	MCCC1A14957_chromosome	COG0841	acriflavin resistance protein	P
			Psy301025	MCCC1A14957_chromosome	COG0530	exchanger	P
			Psy301030	MCCC1A14957_chromosome	COG1175	binding-protein-dependent transport systems inner membrane Component	P
			Psy301031	MCCC1A14957_chromosome	ENOG410XR8K	binding-protein-dependent transport systems inner membrane Component	P
			Psy301046	MCCC1A14957_chromosome	COG0733	Transporter	P
			Psy301047	MCCC1A14957_chromosome	COG0733	Transporter	P
			Psy301049	MCCC1A14957_chromosome	COG0733	Transporter	P
			Psy301067	MCCC1A14957_chromosome	COG0725	ABC transporter, periplasmic molybdate-binding protein	P
			Psy301068	MCCC1A14957_chromosome	COG4149	molybdate abc transporter	P
			Psy301097	MCCC1A14957_chromosome	COG0053	cation diffusion facilitator family transporter	P
			Psy301102	MCCC1A14957_chromosome	COG2239	magnesium ion transmembrane transporter activity	P
			Psy301133	MCCC1A14957_chromosome	COG0428	zinc transporter	P
			Psy301155	MCCC1A14957_chromosome	COG2217	p-type ATPase	P
			Psy301211	MCCC1A14957_chromosome	COG1840	extracellular solute-binding protein, family 1	P
			Psy301213	MCCC1A14957_chromosome	COG1178	ABC transporter (permease)	P
			Psy301221	MCCC1A14957_chromosome	COG1178	ABC transporter (permease)	P
			Psy301226	MCCC1A14957_chromosome	COG3833	carbohydrate transport	P
			Psy301227	MCCC1A14957_chromosome	ENOG410Y7BF	Binding-protein-dependent transport systems inner membrane component	P
			Psy301331	MCCC1A14957_chromosome	ENOG410XNN3	drug resistance transporter emrb qaca subfamily	P
			Psy301361	MCCC1A14957_chromosome	COG2824	Alkylphosphonate utilization operon protein PhnA	P
			Psy301382	MCCC1A14957_chromosome	COG0607	Rhodanese domain protein	P
			Psy301405	MCCC1A14957_chromosome	COG0038	chloride channel	P
			Psy301413	MCCC1A14957_chromosome	COG0444	(ABC) transporter	P
			Psy301414	MCCC1A14957_chromosome	COG1173	Binding-protein-dependent transport systems inner membrane component	P
			Psy301415	MCCC1A14957_chromosome	COG0601	Binding-protein-dependent transport systems inner membrane component	P
			Psy301463	MCCC1A14957_chromosome	COG1055	arsenical pump membrane protein	P
			Psy301469	MCCC1A14957_chromosome	COG1177	Binding-protein-dependent transport systems inner membrane component	P
			Psy301470	MCCC1A14957_chromosome	COG1176	transporter activity	P
			Psy301490	MCCC1A14957_chromosome	COG1292	Transporter	P
			Psy301513	MCCC1A14957_chromosome	COG1178	ABC transporter (permease)	P
			Psy301514	MCCC1A14957_chromosome	COG1840	extracellular solute-binding protein, family 1	P
			Psy301624	MCCC1A14957_chromosome	COG1122	ATPase activity	P
			Psy301625	MCCC1A14957_chromosome	COG0619	Cobalt transport protein	P
			Psy301650	MCCC1A14957_chromosome	COG1840	extracellular solute-binding protein, family 1	P
			Psy301755	MCCC1A14957_chromosome	COG1129	(ABC) transporter	P
			Psy301775	MCCC1A14957_chromosome	COG0444	(ABC) transporter	P
			Psy301776	MCCC1A14957_chromosome	COG1173	Binding-protein-dependent transport systems inner membrane component	P
			Psy301777	MCCC1A14957_chromosome	COG0601	Binding-protein-dependent transport systems inner membrane component	P
			Psy301858	MCCC1A14957_chromosome	COG0607	Rhodanese domain protein	P
			Psy301883	MCCC1A14957_chromosome	COG0025	Sodium hydrogen exchanger	P
			Psy301916	MCCC1A14957_chromosome	COG1528	Stores iron in a soluble, non-toxic, readily available form. Important for iron homeostasis (By similarity)	P
			Psy302018	MCCC1A14957_chromosome	COG0841	acriflavin resistance protein	P
			Psy302115	MCCC1A14957_chromosome	COG1464	(Lipo)protein	P
			Psy302116	MCCC1A14957_chromosome	COG2011	ABC transporter (permease)	P
			Psy302118	MCCC1A14957_chromosome	COG1135	Part of the ABC transporter complex MetNIQ involved in methionine import. Responsible for energy coupling to the transport system (By similarity)	P
			Psy302127	MCCC1A14957_chromosome	COG1393	arsenate reductase (glutaredoxin) activity	P
			Psy302132	MCCC1A14957_chromosome	COG1129	(ABC) transporter	P
			Psy300138	MCCC1A14957_chromosome	COG1541	Phenylacetate-CoA ligase	Q
			Psy300736	MCCC1A14957_chromosome	COG2368	4-hydroxyphenylacetate	Q
			Psy300821	MCCC1A14957_chromosome	COG0500	Methyltransferase	Q
			Psy300928	MCCC1A14957_chromosome	COG1228	amidohydrolase	Q
			Psy301127	MCCC1A14957_chromosome	COG0500	Methyltransferase	Q
			Psy301455	MCCC1A14957_chromosome	COG0179	Fumarylacetoacetate hydrolase	Q
			Psy301563	MCCC1A14957_chromosome	COG0500	Methyltransferase	Q
			Psy302152	MCCC1A14957_chromosome	COG0500	Methyltransferase	Q
			Psy300003	MCCC1A14957_chromosome	COG1385	Specifically methylates the N3 position of the uracil ring of uridine 1498 (m3U1498) in 16S rRNA. Acts on the fully assembled 30S ribosomal subunit (By similarity)	S
			Psy300005	MCCC1A14957_chromosome	ENOG410ZDGV	-	S
			Psy300006	MCCC1A14957_chromosome	COG0799	Functions as a ribosomal silencing factor. Interacts with ribosomal protein L14 (rplN), blocking formation of intersubunit bridge B8. Prevents association of the 30S and 50S ribosomal subunits and the formation of functional ribosomes, thus repressing translation (By similarity)	S
			Psy300009	MCCC1A14957_chromosome	COG0595	Metallo-Beta-Lactamase	S
			Psy300012	MCCC1A14957_chromosome	COG3481	Metal Dependent Phosphohydrolase	S
			Psy300014	MCCC1A14957_chromosome	COG0313	Catalyzes the 2'-O-methylation of the ribose of cytidine 1402 (C1402) in 16S rRNA (By similarity)	S
			Psy300015	MCCC1A14957_chromosome	COG1161	Required for a late step of 50S ribosomal subunit assembly. Has GTPase activity (By similarity)	S
			Psy300018	MCCC1A14957_chromosome	ENOG410Y82P	-	S
			Psy300022	MCCC1A14957_chromosome	COG1160	GTPase that plays an essential role in the late steps of ribosome biogenesis (By similarity)	S
			Psy300024	MCCC1A14957_chromosome	COG2964	YheO domain protein	S
			Psy300036	MCCC1A14957_chromosome	ENOG41124BK	-	S
			Psy300038	MCCC1A14957_chromosome	COG1823	sodium dicarboxylate symporter	S
			Psy300049	MCCC1A14957_chromosome	COG3152	Membrane	S
			Psy300051	MCCC1A14957_chromosome	COG0658	DNA internalization-related competence protein ComEC Rec2	S
			Psy300052	MCCC1A14957_chromosome	COG1994	metalloendopeptidase activity	S
			Psy300053	MCCC1A14957_chromosome	COG2860	Membrane	S
			Psy300054	MCCC1A14957_chromosome	COG1739	protein family UPF0029, Impact, N-terminal protein	S
			Psy300058	MCCC1A14957_chromosome	COG1744	basic membrane	S
			Psy300065	MCCC1A14957_chromosome	COG1418	Endoribonuclease that initiates mRNA decay (By similarity)	S
			Psy300073	MCCC1A14957_chromosome	COG2258	mosc domain containing protein	S
			Psy300075	MCCC1A14957_chromosome	ENOG4111YXR	-	S
			Psy300076	MCCC1A14957_chromosome	ENOG410XPG4	-	S
			Psy300078	MCCC1A14957_chromosome	ENOG4111QEV	-	S
			Psy300079	MCCC1A14957_chromosome	ENOG4111J1G	Predicted permease	S
			Psy300080	MCCC1A14957_chromosome	ENOG4111NB1	Methyltransferase, type	S
			Psy300086	MCCC1A14957_chromosome	COG0802	protein family UPF0079, ATPase	S
			Psy300089	MCCC1A14957_chromosome	COG0446	pyridine nucleotide-disulfide oxidoreductase	S
			Psy300090	MCCC1A14957_chromosome	ENOG4110Z2D	-	S
			Psy300096	MCCC1A14957_chromosome	COG1160	GTPase that plays an essential role in the late steps of ribosome biogenesis (By similarity)	S
			Psy300097	MCCC1A14957_chromosome	ENOG4110Z0K	Uncharacterized ACR, COG1399	S
			Psy300102	MCCC1A14957_chromosome	ENOG410XNW1	)-reductase	S
			Psy300113	MCCC1A14957_chromosome	ENOG410XVJ5	-	S
			Psy300116	MCCC1A14957_chromosome	COG3981	acetyltransferase	S
			Psy300120	MCCC1A14957_chromosome	ENOG4110Z4W	-	S
			Psy300124	MCCC1A14957_chromosome	COG2262	GTPase that associates with the 50S ribosomal subunit and may have a role during protein synthesis or ribosome biogenesis (By similarity)	S
			Psy300126	MCCC1A14957_chromosome	COG3610	Membrane	S
			Psy300127	MCCC1A14957_chromosome	COG2966	Membrane	S
			Psy300129	MCCC1A14957_chromosome	COG2739	Might take part in the signal recognition particle (SRP) pathway. This is inferred from the conservation of its genetic proximity to ftsY ffh. May be a regulatory protein (By similarity)	S
			Psy300137	MCCC1A14957_chromosome	COG5360	heparinase II III family protein	S
			Psy300145	MCCC1A14957_chromosome	ENOG410XUBN	-	S
			Psy300150	MCCC1A14957_chromosome	ENOG4111URC	CHP02436-containing protein	S
			Psy300155	MCCC1A14957_chromosome	ENOG4111YUK	HEPN domain	S
			Psy300158	MCCC1A14957_chromosome	ENOG41122N1	DNA polymerase beta domain protein region	S
			Psy300159	MCCC1A14957_chromosome	COG2445	Protein of unknown function DUF86	S
			Psy300160	MCCC1A14957_chromosome	ENOG41122N1	DNA polymerase beta domain protein region	S
			Psy300161	MCCC1A14957_chromosome	COG2445	Protein of unknown function DUF86	S
			Psy300166	MCCC1A14957_chromosome	COG1496	Multi-copper polyphenol oxidoreductase laccase	S
			Psy300167	MCCC1A14957_chromosome	ENOG410Z0NU	Orthopoxvirus protein of unknown function (DUF830)	S
			Psy300178	MCCC1A14957_chromosome	COG1237	beta-lactamase domain protein	S
			Psy300181	MCCC1A14957_chromosome	COG1323	UPF0348 protein	S
			Psy300184	MCCC1A14957_chromosome	COG1744	basic membrane	S
			Psy300185	MCCC1A14957_chromosome	COG1744	basic membrane	S
			Psy300187	MCCC1A14957_chromosome	COG0325	alanine racemase domain protein	S
			Psy300188	MCCC1A14957_chromosome	COG1799	Cell division protein that is part of the divisome complex and is recruited early to the Z-ring. Probably stimulates Z-ring formation, perhaps through the cross-linking of FtsZ protofilaments. Its function overlaps with FtsA (By similarity)	S
			Psy300192	MCCC1A14957_chromosome	COG3804	dihydrodipicolinate reductase	S
			Psy300193	MCCC1A14957_chromosome	ENOG411241U	-	S
			Psy300194	MCCC1A14957_chromosome	ENOG410XSQM	pyridoxal-5'-phosphate-dependent protein beta subunit	S
			Psy300196	MCCC1A14957_chromosome	ENOG4111S56	D-ornithine aminomutase S component	S
			Psy300197	MCCC1A14957_chromosome	ENOG410XSK3	cobalamin binding	S
			Psy300198	MCCC1A14957_chromosome	ENOG410XRSI	glutamate mutase, mutL	S
			Psy300202	MCCC1A14957_chromosome	COG4895	Uncharacterized conserved protein (DUF2196)	S
			Psy300206	MCCC1A14957_chromosome	ENOG41121RM	UvrD REP helicase	S
			Psy300210	MCCC1A14957_chromosome	COG4712	DNA recombination	S
			Psy300212	MCCC1A14957_chromosome	ENOG410XQPN	DNA repair protein	S
			Psy300215	MCCC1A14957_chromosome	ENOG4111ZXY	phage protein	S
			Psy300217	MCCC1A14957_chromosome	COG4267	Putative trans-membrane protein	S
			Psy300226	MCCC1A14957_chromosome	COG4694	-	S
			Psy300231	MCCC1A14957_chromosome	COG0596	Alpha beta hydrolase	S
			Psy300234	MCCC1A14957_chromosome	COG0491	Beta-lactamase domain protein	S
			Psy300242	MCCC1A14957_chromosome	COG1235	domain protein	S
			Psy300254	MCCC1A14957_chromosome	COG2509	fad dependent oxidoreductase	S
			Psy300258	MCCC1A14957_chromosome	COG1302	alkaline shock protein	S
			Psy300259	MCCC1A14957_chromosome	ENOG4110Z6I	-	S
			Psy300265	MCCC1A14957_chromosome	ENOG4110Z2G	-	S
			Psy300268	MCCC1A14957_chromosome	COG2035	Membrane	S
			Psy300272	MCCC1A14957_chromosome	ENOG410ZBFJ	-	S
			Psy300275	MCCC1A14957_chromosome	ENOG410XP8H	O-Antigen Polymerase	S
			Psy300276	MCCC1A14957_chromosome	COG1161	Required for a late step of 50S ribosomal subunit assembly. Has GTPase activity (By similarity)	S
			Psy300279	MCCC1A14957_chromosome	COG1692	metallophosphoesterase	S
			Psy300280	MCCC1A14957_chromosome	COG1418	Endoribonuclease that initiates mRNA decay (By similarity)	S
			Psy300283	MCCC1A14957_chromosome	ENOG410ZG8Y	-	S
			Psy300289	MCCC1A14957_chromosome	COG0536	An essential GTPase which binds GTP, GDP and possibly (p)ppGpp with moderate affinity, with high nucleotide exchange rates and a fairly low GTP hydrolysis rate (By similarity). It may play a role in control of the cell cycle, stress response, ribosome biogenesis and in those bacteria that undergo differentiation, in morphogenesis control	S
			Psy300293	MCCC1A14957_chromosome	ENOG411227E	NADH ubiquinone oxidoreductase 24 kD	S
			Psy300294	MCCC1A14957_chromosome	COG2000	domain protein	S
			Psy300296	MCCC1A14957_chromosome	COG3872	Metal-dependent enzyme	S
			Psy300300	MCCC1A14957_chromosome	ENOG4111UID	-	S
			Psy300301	MCCC1A14957_chromosome	ENOG4111UID	-	S
			Psy300303	MCCC1A14957_chromosome	COG2861	polysaccharide de-acetylase	S
			Psy300304	MCCC1A14957_chromosome	ENOG410ZNCT	EamA-like transporter family	S
			Psy300306	MCCC1A14957_chromosome	COG0220	Catalyzes the formation of N(7)-methylguanine at position 46 (m7G46) in tRNA (By similarity)	S
			Psy300311	MCCC1A14957_chromosome	COG0666	Ankyrin Repeat	S
			Psy300313	MCCC1A14957_chromosome	ENOG4111UID	-	S
			Psy300317	MCCC1A14957_chromosome	ENOG4110Z2H	-	S
			Psy300318	MCCC1A14957_chromosome	ENOG4110Z1Q	-	S
			Psy300320	MCCC1A14957_chromosome	COG1489	Sugar fermentation stimulation protein homolog	S
			Psy300321	MCCC1A14957_chromosome	COG2158	Cysteine-rich small domain protein	S
			Psy300330	MCCC1A14957_chromosome	COG2855	Membrane	S
			Psy300334	MCCC1A14957_chromosome	COG2852	DNA (cytosine-5-)-methyltransferase	S
			Psy300338	MCCC1A14957_chromosome	COG3478	nucleic-acid-binding protein containing a zn-ribbon domain	S
			Psy300339	MCCC1A14957_chromosome	COG1040	Competence protein	S
			Psy300340	MCCC1A14957_chromosome	ENOG4110Z6A	methyl-accepting chemotaxis protein	S
			Psy300346	MCCC1A14957_chromosome	ENOG410XWVS	-	S
			Psy300347	MCCC1A14957_chromosome	COG4878	Uncharacterized protein conserved in bacteria (DUF2194)	S
			Psy300348	MCCC1A14957_chromosome	ENOG4110Z7G	-	S
			Psy300350	MCCC1A14957_chromosome	COG4267	Putative trans-membrane protein	S
			Psy300351	MCCC1A14957_chromosome	ENOG410ZHU9	-	S
			Psy300355	MCCC1A14957_chromosome	COG2096	cob(I)yrinic acid a,c-diamide adenosyltransferase activity	S
			Psy300387	MCCC1A14957_chromosome	COG5012	cobalamin b12-binding domain protein	S
			Psy300388	MCCC1A14957_chromosome	ENOG410XSK3	cobalamin binding	S
			Psy300390	MCCC1A14957_chromosome	ENOG4111FNV	-	S
			Psy300392	MCCC1A14957_chromosome	ENOG410XSBZ	L-erythro-3,5-diaminohexanoate dehydrogenase activity	S
			Psy300393	MCCC1A14957_chromosome	COG3246	3-keto-5-aminohexanoate cleavage enzyme	S
			Psy300394	MCCC1A14957_chromosome	ENOG4111IUJ	beta-alanyl-CoA ammonia lyase	S
			Psy300396	MCCC1A14957_chromosome	COG2078	ammecr1 domain-containing protein	S
			Psy300398	MCCC1A14957_chromosome	COG1355	UPF0103 protein	S
			Psy300407	MCCC1A14957_chromosome	COG5496	thioesterase	S
			Psy300408	MCCC1A14957_chromosome	COG1284	membrane	S
			Psy300413	MCCC1A14957_chromosome	COG0718	Binds to DNA and alters its conformation. May be involved in regulation of gene expression, nucleoid organization and DNA protection (By similarity)	S
			Psy300414	MCCC1A14957_chromosome	COG2121	Domain of unknown function (DUF374)	S
			Psy300435	MCCC1A14957_chromosome	ENOG41121PC	-	S
			Psy300436	MCCC1A14957_chromosome	COG3326	Cold-shock dna-binding domain protein	S
			Psy300439	MCCC1A14957_chromosome	COG4122	O-methyltransferase	S
			Psy300446	MCCC1A14957_chromosome	COG1559	Aminodeoxychorismate lyase	S
			Psy300451	MCCC1A14957_chromosome	ENOG4111NY2	HutP family	S
			Psy300455	MCCC1A14957_chromosome	COG0446	pyridine nucleotide-disulfide oxidoreductase	S
			Psy300458	MCCC1A14957_chromosome	ENOG410ZB37	-	S
			Psy300460	MCCC1A14957_chromosome	COG3044	ABC transporter ATPase	S
			Psy300465	MCCC1A14957_chromosome	ENOG410Z3N0	Phospholipase D endonuclease domain-containing protein	S
			Psy300472	MCCC1A14957_chromosome	ENOG410ZZDI	Gtra family	S
			Psy300489	MCCC1A14957_chromosome	ENOG410ZUJN	YGGT family	S
			Psy300493	MCCC1A14957_chromosome	COG0344	Catalyzes the transfer of an acyl group from acyl- phosphate (acyl-PO(4)) to glycerol-3-phosphate (G3P) to form lysophosphatidic acid (LPA). This enzyme utilizes acyl-phosphate as fatty acyl donor, but not acyl-CoA or acyl-ACP (By similarity)	S
			Psy300497	MCCC1A14957_chromosome	COG1852	Protein of unknown function DUF116	S
			Psy300498	MCCC1A14957_chromosome	ENOG4110YY9	Tetratricopeptide repeat family protein	S
			Psy300505	MCCC1A14957_chromosome	ENOG4110YZV	-	S
			Psy300510	MCCC1A14957_chromosome	COG2110	appr-1-p processing domain protein	S
			Psy300525	MCCC1A14957_chromosome	COG0300	Dehydrogenase	S
			Psy300528	MCCC1A14957_chromosome	ENOG4110Z4U	-	S
			Psy300531	MCCC1A14957_chromosome	COG1162	May play a role in 30S ribosomal subunit biogenesis. Unusual circulary permuted GTPase that catalyzes rapid hydrolysis of GTP with a slow catalytic turnover (By similarity)	S
			Psy300537	MCCC1A14957_chromosome	COG5438	YibE F family protein	S
			Psy300539	MCCC1A14957_chromosome	ENOG410XR5V	-	S
			Psy300540	MCCC1A14957_chromosome	COG1101	ABC transporter, (ATP-binding protein)	S
			Psy300541	MCCC1A14957_chromosome	COG4120	ABC transporter (permease)	S
			Psy300542	MCCC1A14957_chromosome	COG2984	(ABC) transporter	S
			Psy300545	MCCC1A14957_chromosome	ENOG4111JT5	-	S
			Psy300546	MCCC1A14957_chromosome	ENOG410XRJQ	FtsX-like permease family	S
			Psy300550	MCCC1A14957_chromosome	COG3544	Secreted protein	S
			Psy300553	MCCC1A14957_chromosome	ENOG410YVIP	-	S
			Psy300555	MCCC1A14957_chromosome	COG0586	SNARE associated Golgi	S
			Psy300564	MCCC1A14957_chromosome	ENOG410YYXJ	Initiator RepB protein	S
			Psy300570	MCCC1A14957_chromosome	COG5476	microcystin LR degradation protein MlrC-like protein	S
			Psy300574	MCCC1A14957_chromosome	ENOG410XQZV	Pfam:DUF540	S
			Psy300576	MCCC1A14957_chromosome	COG3758	HutD	S
			Psy300582	MCCC1A14957_chromosome	ENOG410ZJHM	-	S
			Psy300587	MCCC1A14957_chromosome	ENOG41126EN	integral membrane protein	S
			Psy300592	MCCC1A14957_chromosome	COG2070	2-Nitropropane dioxygenase	S
			Psy300594	MCCC1A14957_chromosome	COG1288	c4-dicarboxylate anaerobic carrier	S
			Psy300595	MCCC1A14957_chromosome	ENOG410XNTK	Isoaspartyl dipeptidase	S
			Psy300605	MCCC1A14957_chromosome	COG1636	DNA integration recombination invertion protein	S
			Psy300616	MCCC1A14957_chromosome	COG2928	conserved protein	S
			Psy300617	MCCC1A14957_chromosome	COG0457	repeat-containing protein	S
			Psy300628	MCCC1A14957_chromosome	COG2334	Homoserine Kinase	S
			Psy300634	MCCC1A14957_chromosome	ENOG410YRAE	-	S
			Psy300639	MCCC1A14957_chromosome	COG0457	repeat-containing protein	S
			Psy300641	MCCC1A14957_chromosome	ENOG41127QI	repeat protein	S
			Psy300644	MCCC1A14957_chromosome	COG4887	metal-binding protein	S
			Psy300645	MCCC1A14957_chromosome	ENOG4111GI4	-	S
			Psy300646	MCCC1A14957_chromosome	COG1434	conserved protein	S
			Psy300647	MCCC1A14957_chromosome	ENOG410Y3WP	Peptidase family S51	S
			Psy300649	MCCC1A14957_chromosome	ENOG4111NX1	whole genome shotgun sequence	S
			Psy300651	MCCC1A14957_chromosome	ENOG410XSJB	nucleoside recognition domain-containing protein	S
			Psy300653	MCCC1A14957_chromosome	COG2357	relA SpoT domain protein	S
			Psy300655	MCCC1A14957_chromosome	COG4221	serine 3-dehydrogenase activity	S
			Psy300663	MCCC1A14957_chromosome	ENOG410XT43	Glyoxalase Bleomycin resistance protein (Dioxygenase	S
			Psy300669	MCCC1A14957_chromosome	COG1878	Cyclase family	S
			Psy300670	MCCC1A14957_chromosome	ENOG4111SAD	Autotransporter beta-domain	S
			Psy300673	MCCC1A14957_chromosome	ENOG4111WZ8	-	S
			Psy300674	MCCC1A14957_chromosome	COG2984	(ABC) transporter	S
			Psy300675	MCCC1A14957_chromosome	COG4120	ABC transporter (permease)	S
			Psy300676	MCCC1A14957_chromosome	COG1101	ABC transporter, (ATP-binding protein)	S
			Psy300686	MCCC1A14957_chromosome	COG1354	Participates in chromosomal partition during cell division. May act via the formation of a condensin-like complex containing Smc and ScpB that pull DNA away from mid-cell into both cell halves (By similarity)	S
			Psy300687	MCCC1A14957_chromosome	COG0728	Integral membrane protein (MviN	S
			Psy300692	MCCC1A14957_chromosome	ENOG410XPEQ	Domain of Unknown Function (DUF748)	S
			Psy300693	MCCC1A14957_chromosome	ENOG410YQ1X	-	S
			Psy300702	MCCC1A14957_chromosome	COG0679	Auxin Efflux Carrier	S
			Psy300706	MCCC1A14957_chromosome	ENOG410YYF1	DisA bacterial checkpoint controller nucleotide-binding	S
			Psy300723	MCCC1A14957_chromosome	ENOG410XZ24	Protein of unknown function (DUF3343)	S
			Psy300724	MCCC1A14957_chromosome	ENOG4111NCC	selenium metabolism protein yedf	S
			Psy300725	MCCC1A14957_chromosome	ENOG410XPA5	-	S
			Psy300735	MCCC1A14957_chromosome	ENOG4112280	nifU domain-containing protein	S
			Psy300747	MCCC1A14957_chromosome	COG1853	flavin reductase domain protein, FMN-binding	S
			Psy300750	MCCC1A14957_chromosome	COG3007	reductase (By	S
			Psy300751	MCCC1A14957_chromosome	COG1295	ribonuclease BN	S
			Psy300753	MCCC1A14957_chromosome	COG2509	fad dependent oxidoreductase	S
			Psy300754	MCCC1A14957_chromosome	ENOG4112BVS	short-chain dehydrogenase	S
			Psy300756	MCCC1A14957_chromosome	ENOG410XUTB	-	S
			Psy300776	MCCC1A14957_chromosome	COG1242	radical SAM protein	S
			Psy300778	MCCC1A14957_chromosome	ENOG410ZICG	META domain	S
			Psy300780	MCCC1A14957_chromosome	COG3129	Specifically methylates the adenine in position 1618 of 23S rRNA (By similarity)	S
			Psy300785	MCCC1A14957_chromosome	COG2503	5'-nucleotidase, lipoprotein e(p4) family	S
			Psy300795	MCCC1A14957_chromosome	COG2068	4-diphosphocytidyl-2c-methyl-d-erythritol synthase	S
			Psy300796	MCCC1A14957_chromosome	ENOG4111VFN	selenium-dependent hydroxylase accessory protein yqec	S
			Psy300812	MCCC1A14957_chromosome	COG2431	membrAne	S
			Psy300813	MCCC1A14957_chromosome	COG2431	membrAne	S
			Psy300818	MCCC1A14957_chromosome	COG0613	DNA-directed DNA polymerase activity	S
			Psy300820	MCCC1A14957_chromosome	ENOG4111QQR	Ham1 family	S
			Psy300824	MCCC1A14957_chromosome	COG1683	conserved protein	S
			Psy300827	MCCC1A14957_chromosome	ENOG4111JPK	-	S
			Psy300828	MCCC1A14957_chromosome	ENOG410XWEZ	-	S
			Psy300834	MCCC1A14957_chromosome	ENOG4112937	fmN-binding domain protein	S
			Psy300842	MCCC1A14957_chromosome	COG2606	YbaK ebsC protein	S
			Psy300846	MCCC1A14957_chromosome	COG1357	pathogenesis	S
			Psy300858	MCCC1A14957_chromosome	ENOG4110YY3	-	S
			Psy300862	MCCC1A14957_chromosome	ENOG4111TW4	acetyltransferase	S
			Psy300867	MCCC1A14957_chromosome	ENOG410XPEQ	Domain of Unknown Function (DUF748)	S
			Psy300870	MCCC1A14957_chromosome	COG4997	-	S
			Psy300871	MCCC1A14957_chromosome	COG0561	,hydrolase	S
			Psy300877	MCCC1A14957_chromosome	ENOG41127QI	repeat protein	S
			Psy300880	MCCC1A14957_chromosome	ENOG4111TPW	acetyltransferase	S
			Psy300888	MCCC1A14957_chromosome	ENOG410Y4K3	-	S
			Psy300889	MCCC1A14957_chromosome	ENOG4111QQR	Ham1 family	S
			Psy300893	MCCC1A14957_chromosome	ENOG4111ZNX	-	S
			Psy300896	MCCC1A14957_chromosome	ENOG41126DB	thioesterase domain-containing protein	S
			Psy300905	MCCC1A14957_chromosome	ENOG410YRGK	iron-sulfur flavoprotein	S
			Psy300906	MCCC1A14957_chromosome	COG0488	(ABC) transporter	S
			Psy300908	MCCC1A14957_chromosome	COG2936	X-Pro dipeptidyl-peptidase C-terminal non-catalytic domain	S
			Psy300910	MCCC1A14957_chromosome	COG1073	Hydrolase	S
			Psy300921	MCCC1A14957_chromosome	COG1451	metaL-dependent hydrolase	S
			Psy300923	MCCC1A14957_chromosome	COG2992	BAX protein	S
			Psy300924	MCCC1A14957_chromosome	ENOG4111IH1	Methyltransferase	S
			Psy300927	MCCC1A14957_chromosome	COG0457	repeat-containing protein	S
			Psy300930	MCCC1A14957_chromosome	COG2852	DNA (cytosine-5-)-methyltransferase	S
			Psy300931	MCCC1A14957_chromosome	COG4807	Protein of unknown function (DUF1456)	S
			Psy300936	MCCC1A14957_chromosome	COG1289	Fusaric acid resistance protein	S
			Psy300938	MCCC1A14957_chromosome	COG2364	Membrane	S
			Psy300943	MCCC1A14957_chromosome	ENOG410ZIK9	Protein of unknown function (DUF503)	S
			Psy300952	MCCC1A14957_chromosome	ENOG410XQQI	Nad-dependent epimerase dehydratase	S
			Psy300956	MCCC1A14957_chromosome	COG2013	conserved protein	S
			Psy300960	MCCC1A14957_chromosome	ENOG4111JYT	lipoprotein transmembrane	S
			Psy300962	MCCC1A14957_chromosome	COG4752	Specifically methylates guanosine-37 in various tRNAs (By similarity)	S
			Psy300963	MCCC1A14957_chromosome	COG0663	Transferase	S
			Psy300966	MCCC1A14957_chromosome	COG1837	UPF0109 protein	S
			Psy300967	MCCC1A14957_chromosome	COG0824	Thioesterase	S
			Psy300968	MCCC1A14957_chromosome	ENOG410ZCWY	-	S
			Psy300972	MCCC1A14957_chromosome	COG3942	domain protein	S
			Psy300975	MCCC1A14957_chromosome	COG5418	Protein of unknown function (DUF523)	S
			Psy300976	MCCC1A14957_chromosome	ENOG4111GMZ	Signal transduction histidine kinase, lyts	S
			Psy300990	MCCC1A14957_chromosome	COG5012	cobalamin b12-binding domain protein	S
			Psy300991	MCCC1A14957_chromosome	COG0523	cobalamin synthesis protein	S
			Psy300998	MCCC1A14957_chromosome	ENOG41121BM	Alkylmercury lyase	S
			Psy301002	MCCC1A14957_chromosome	ENOG4111XFF	-	S
			Psy301005	MCCC1A14957_chromosome	ENOG411296H	-	S
			Psy301006	MCCC1A14957_chromosome	COG0701	Predicted permease	S
			Psy301007	MCCC1A14957_chromosome	ENOG4112814	-	S
			Psy301008	MCCC1A14957_chromosome	ENOG410Y4S2	-	S
			Psy301009	MCCC1A14957_chromosome	ENOG4112AW5	-	S
			Psy301014	MCCC1A14957_chromosome	ENOG410ZIS5	LysM	S
			Psy301017	MCCC1A14957_chromosome	ENOG410XP77	-	S
			Psy301023	MCCC1A14957_chromosome	ENOG410XUH6	acetyltransferase	S
			Psy301034	MCCC1A14957_chromosome	COG0218	Necessary for normal cell division and for the maintenance of normal septation (By similarity)	S
			Psy301045	MCCC1A14957_chromosome	COG0779	Required for maturation of 30S ribosomal subunits (By similarity)	S
			Psy301050	MCCC1A14957_chromosome	COG0488	(ABC) transporter	S
			Psy301052	MCCC1A14957_chromosome	COG4443	conserved domain protein	S
			Psy301053	MCCC1A14957_chromosome	COG0673	oxidoreductase	S
			Psy301054	MCCC1A14957_chromosome	ENOG4111JYT	lipoprotein transmembrane	S
			Psy301062	MCCC1A14957_chromosome	COG0312	peptidase U62 modulator of DNA gyrase	S
			Psy301063	MCCC1A14957_chromosome	COG0312	peptidase U62 modulator of DNA gyrase	S
			Psy301075	MCCC1A14957_chromosome	ENOG4111T8G	-	S
			Psy301080	MCCC1A14957_chromosome	COG1284	membrane	S
			Psy301082	MCCC1A14957_chromosome	COG1683	conserved protein	S
			Psy301083	MCCC1A14957_chromosome	COG0618	phosphoesterase RecJ domain protein	S
			Psy301085	MCCC1A14957_chromosome	ENOG410Y8SE	-	S
			Psy301086	MCCC1A14957_chromosome	COG1799	Cell division protein that is part of the divisome complex and is recruited early to the Z-ring. Probably stimulates Z-ring formation, perhaps through the cross-linking of FtsZ protofilaments. Its function overlaps with FtsA (By similarity)	S
			Psy301092	MCCC1A14957_chromosome	COG3494	Protein of unknown function (DUF1009)	S
			Psy301108	MCCC1A14957_chromosome	ENOG4111FK0	radical SAM domain protein	S
			Psy301109	MCCC1A14957_chromosome	COG1738	Membrane	S
			Psy301112	MCCC1A14957_chromosome	COG2872	synthetase	S
			Psy301114	MCCC1A14957_chromosome	ENOG410ZYZ4	-	S
			Psy301115	MCCC1A14957_chromosome	ENOG4110SIQ	Nucleotidyltransferase domain protein	S
			Psy301116	MCCC1A14957_chromosome	ENOG410XRCP	acetyltransferase, (GNAT) family	S
			Psy301121	MCCC1A14957_chromosome	ENOG4111V1E	acetyltransferase	S
			Psy301122	MCCC1A14957_chromosome	COG1011	Hydrolase	S
			Psy301124	MCCC1A14957_chromosome	COG0546	had-superfamily hydrolase, subfamily ia, variant	S
			Psy301125	MCCC1A14957_chromosome	COG3981	acetyltransferase	S
			Psy301130	MCCC1A14957_chromosome	ENOG410XUJM	CAAX amino terminal protease family	S
			Psy301132	MCCC1A14957_chromosome	COG2108	radical SAM domain protein	S
			Psy301142	MCCC1A14957_chromosome	ENOG410XRSI	glutamate mutase, mutL	S
			Psy301154	MCCC1A14957_chromosome	COG1937	Transcriptional repressor	S
			Psy301160	MCCC1A14957_chromosome	COG3949	Membrane	S
			Psy301161	MCCC1A14957_chromosome	COG3949	Membrane	S
			Psy301162	MCCC1A14957_chromosome	ENOG41123JW	selenoprotein B, glycine betaine sarcosine D-proline reductase	S
			Psy301163	MCCC1A14957_chromosome	ENOG410XPCF	Selenoprotein B, glycine betaine sarcosine D-proline reductase family	S
			Psy301164	MCCC1A14957_chromosome	ENOG410XPPI	)-reductase	S
			Psy301165	MCCC1A14957_chromosome	ENOG411230X	-	S
			Psy301169	MCCC1A14957_chromosome	ENOG41121KK	-	S
			Psy301171	MCCC1A14957_chromosome	COG1079	ABC transporter (permease)	S
			Psy301172	MCCC1A14957_chromosome	COG4603	ABC transporter (permease)	S
			Psy301173	MCCC1A14957_chromosome	COG3845	(ABC) transporter	S
			Psy301175	MCCC1A14957_chromosome	ENOG4111K3F	-	S
			Psy301177	MCCC1A14957_chromosome	ENOG410ZANN	-	S
			Psy301180	MCCC1A14957_chromosome	COG1660	Displays ATPase and GTPase activities (By similarity)	S
			Psy301190	MCCC1A14957_chromosome	COG3589	Outer surface protein	S
			Psy301192	MCCC1A14957_chromosome	COG2103	Specifically catalyzes the cleavage of the D-lactyl ether substituent of MurNAc 6-phosphate, producing GlcNAc 6- phosphate and D-lactate	S
			Psy301194	MCCC1A14957_chromosome	COG2364	Membrane	S
			Psy301196	MCCC1A14957_chromosome	ENOG410XQC3	Membrane	S
			Psy301209	MCCC1A14957_chromosome	ENOG410XUTB	-	S
			Psy301210	MCCC1A14957_chromosome	ENOG410ZVC6	Nucleotidyl transferase	S
			Psy301215	MCCC1A14957_chromosome	COG0655	Nadph-dependent fmn reductase	S
			Psy301218	MCCC1A14957_chromosome	COG0561	,hydrolase	S
			Psy301225	MCCC1A14957_chromosome	ENOG410XRDB	radical SAM domain protein	S
			Psy301230	MCCC1A14957_chromosome	COG0457	repeat-containing protein	S
			Psy301234	MCCC1A14957_chromosome	COG2252	Xanthine uracil vitamin C permease	S
			Psy301236	MCCC1A14957_chromosome	COG0622	Phosphodiesterase, mj0936 family	S
			Psy301239	MCCC1A14957_chromosome	ENOG41126QX	endonuclease exonuclease phosphatase	S
			Psy301241	MCCC1A14957_chromosome	ENOG410YV3W	-	S
			Psy301243	MCCC1A14957_chromosome	COG0319	metalloendopeptidase activity	S
			Psy301244	MCCC1A14957_chromosome	COG1480	Metal Dependent Phosphohydrolase	S
			Psy301246	MCCC1A14957_chromosome	COG4123	Specifically methylates the adenine in position 37 of tRNA(1)(Val) (anticodon cmo5UAC) (By similarity)	S
			Psy301247	MCCC1A14957_chromosome	COG1774	PSP1 C-terminal conserved region	S
			Psy301279	MCCC1A14957_chromosome	ENOG4111JNJ	Protein of unknown function, DUF547	S
			Psy301281	MCCC1A14957_chromosome	ENOG410YH3J	Caulimovirus viroplasmin	S
			Psy301282	MCCC1A14957_chromosome	COG5522	integral membrane protein	S
			Psy301284	MCCC1A14957_chromosome	ENOG410YQ1X	-	S
			Psy301290	MCCC1A14957_chromosome	COG2990	VirK protein	S
			Psy301291	MCCC1A14957_chromosome	ENOG410YQ1X	-	S
			Psy301292	MCCC1A14957_chromosome	ENOG4112CPM	-	S
			Psy301296	MCCC1A14957_chromosome	COG2852	DNA (cytosine-5-)-methyltransferase	S
			Psy301297	MCCC1A14957_chromosome	ENOG41127QI	repeat protein	S
			Psy301305	MCCC1A14957_chromosome	COG0679	Auxin Efflux Carrier	S
			Psy301309	MCCC1A14957_chromosome	COG2926	UPF0265 protein	S
			Psy301319	MCCC1A14957_chromosome	COG3681	UPF0597 protein	S
			Psy301323	MCCC1A14957_chromosome	ENOG411020I	-	S
			Psy301324	MCCC1A14957_chromosome	ENOG410YHMC	Pseudouridylate synthase-like protein	S
			Psy301335	MCCC1A14957_chromosome	COG1649	carbohydrate metabolic process	S
			Psy301347	MCCC1A14957_chromosome	COG3314	nucleoside recognition domain protein	S
			Psy301357	MCCC1A14957_chromosome	COG0613	DNA-directed DNA polymerase activity	S
			Psy301364	MCCC1A14957_chromosome	ENOG410YQ1X	-	S
			Psy301373	MCCC1A14957_chromosome	ENOG410Z1R0	Domain of unknown function (DUF1934)	S
			Psy301374	MCCC1A14957_chromosome	ENOG410Z7AB	-	S
			Psy301375	MCCC1A14957_chromosome	COG1576	rRNA processing	S
			Psy301380	MCCC1A14957_chromosome	COG0390	(ABC) transporter	S
			Psy301392	MCCC1A14957_chromosome	ENOG4111W5E	-	S
			Psy301395	MCCC1A14957_chromosome	COG0457	repeat-containing protein	S
			Psy301398	MCCC1A14957_chromosome	COG2357	relA SpoT domain protein	S
			Psy301403	MCCC1A14957_chromosome	ENOG4110Z74	-	S
			Psy301420	MCCC1A14957_chromosome	ENOG410XUHQ	BFD-like [2Fe-2S] binding domain	S
			Psy301422	MCCC1A14957_chromosome	COG0446	pyridine nucleotide-disulfide oxidoreductase	S
			Psy301423	MCCC1A14957_chromosome	COG0446	pyridine nucleotide-disulfide oxidoreductase	S
			Psy301426	MCCC1A14957_chromosome	COG1434	conserved protein	S
			Psy301431	MCCC1A14957_chromosome	ENOG4111NZA	nitroreductase	S
			Psy301437	MCCC1A14957_chromosome	COG3862	protein with conserved CXXC pairs	S
			Psy301438	MCCC1A14957_chromosome	COG0446	pyridine nucleotide-disulfide oxidoreductase	S
			Psy301441	MCCC1A14957_chromosome	COG1285	mgtC SapB transporter	S
			Psy301456	MCCC1A14957_chromosome	COG0628	Membrane	S
			Psy301457	MCCC1A14957_chromosome	COG0628	Membrane	S
			Psy301461	MCCC1A14957_chromosome	COG2855	Membrane	S
			Psy301483	MCCC1A14957_chromosome	COG1159	An essential GTPase that binds both GDP and GTP, with rapid nucleotide exchange. Plays a role in 16S rRNA processing and 30S ribosomal subunit biogenesis and possibly also in cell cycle regulation and energy metabolism (By similarity)	S
			Psy301484	MCCC1A14957_chromosome	ENOG4111IX6	metallophosphoesterase	S
			Psy301486	MCCC1A14957_chromosome	COG0561	,hydrolase	S
			Psy301487	MCCC1A14957_chromosome	ENOG4111CIK	GDSL-like Lipase/Acylhydrolase	S
			Psy301494	MCCC1A14957_chromosome	ENOG410YQ1X	-	S
			Psy301497	MCCC1A14957_chromosome	ENOG410XQ6C	phospholipase d	S
			Psy301498	MCCC1A14957_chromosome	ENOG4110MCC	Protein of unknown function (DUF2971)	S
			Psy301499	MCCC1A14957_chromosome	ENOG410Y82P	-	S
			Psy301503	MCCC1A14957_chromosome	COG1811	Membrane	S
			Psy301509	MCCC1A14957_chromosome	COG4874	amidinotransferase	S
			Psy301510	MCCC1A14957_chromosome	COG1971	Probably functions as a manganese efflux pump (By similarity)	S
			Psy301515	MCCC1A14957_chromosome	ENOG4112C89	Protein of unknown function (DUF2914)	S
			Psy301517	MCCC1A14957_chromosome	ENOG4111PNC	Coenzyme PQQ synthesis protein D (PqqD)	S
			Psy301518	MCCC1A14957_chromosome	COG1297	oligo-peptide transporter	S
			Psy301520	MCCC1A14957_chromosome	COG1357	pathogenesis	S
			Psy301521	MCCC1A14957_chromosome	COG5505	Protein of unknown function (DUF819)	S
			Psy301526	MCCC1A14957_chromosome	COG1408	metallophosphoesterase	S
			Psy301530	MCCC1A14957_chromosome	COG1752	K07001 NTE family protein	S
			Psy301531	MCCC1A14957_chromosome	COG3568	Endonuclease/Exonuclease/phosphatase family	S
			Psy301538	MCCC1A14957_chromosome	ENOG41129M3	-	S
			Psy301545	MCCC1A14957_chromosome	ENOG4111XZ1	EamA-like transporter family	S
			Psy301547	MCCC1A14957_chromosome	COG0730	Membrane	S
			Psy301548	MCCC1A14957_chromosome	COG0517	Catalyzes the conversion of inosine 5'-phosphate (IMP) to xanthosine 5'-phosphate (XMP), the first committed and rate- limiting step in the de novo synthesis of guanine nucleotides, and therefore plays an important role in the regulation of cell growth (By similarity)	S
			Psy301559	MCCC1A14957_chromosome	COG4939	FMN-binding domain	S
			Psy301560	MCCC1A14957_chromosome	COG4939	FMN-binding domain	S
			Psy301572	MCCC1A14957_chromosome	ENOG410ZXGW	core-2 I-branching enzyme	S
			Psy301576	MCCC1A14957_chromosome	COG0488	(ABC) transporter	S
			Psy301601	MCCC1A14957_chromosome	ENOG410ZMJ6	Methyltransferase	S
			Psy301605	MCCC1A14957_chromosome	ENOG41121PF	iron-only hydrogenase system regulator	S
			Psy301607	MCCC1A14957_chromosome	ENOG4111GD8	mutt nudix family protein	S
			Psy301609	MCCC1A14957_chromosome	ENOG4111GD8	mutt nudix family protein	S
			Psy301623	MCCC1A14957_chromosome	COG4720	UPF0397 protein	S
			Psy301628	MCCC1A14957_chromosome	ENOG410ZD7R	-	S
			Psy301631	MCCC1A14957_chromosome	COG0391	Catalyzes the transfer of the 2-phospholactate moiety from lactyl (2) diphospho-(5')guanosine (LPPG) to 7,8-didemethyl- 8-hydroxy-5-deazariboflavin (FO) with the formation of the L- lactyl phosphodiester of 7,8-didemethyl-8-hydroxy-5- deazariboflavin (F420-0) and GMP (By similarity)	S
			Psy301632	MCCC1A14957_chromosome	ENOG410ZFEV	-	S
			Psy301653	MCCC1A14957_chromosome	ENOG41122CY	-	S
			Psy301657	MCCC1A14957_chromosome	ENOG410ZHAT	-	S
			Psy301659	MCCC1A14957_chromosome	ENOG410XNW1	)-reductase	S
			Psy301682	MCCC1A14957_chromosome	ENOG410ZPFZ	-	S
			Psy301738	MCCC1A14957_chromosome	COG2137	Modulates RecA activity (By similarity)	S
			Psy301756	MCCC1A14957_chromosome	ENOG410XSV5	(Lipo)protein	S
			Psy301758	MCCC1A14957_chromosome	COG1284	membrane	S
			Psy301761	MCCC1A14957_chromosome	COG0622	Phosphodiesterase, mj0936 family	S
			Psy301762	MCCC1A14957_chromosome	ENOG41100QR	-	S
			Psy301765	MCCC1A14957_chromosome	ENOG410XVBM	Protein of unknown function (DUF721)	S
			Psy301767	MCCC1A14957_chromosome	COG2501	s4 domain protein	S
			Psy301781	MCCC1A14957_chromosome	ENOG4111QV4	atp gtp-binding protein	S
			Psy301794	MCCC1A14957_chromosome	ENOG4111PAN	Domain-Containing protein	S
			Psy301798	MCCC1A14957_chromosome	ENOG410YYCR	Glycosyltransferase family 9 (heptosyltransferase)	S
			Psy301824	MCCC1A14957_chromosome	ENOG4111HZ9	-	S
			Psy301831	MCCC1A14957_chromosome	ENOG410XPGQ	Membrane	S
			Psy301832	MCCC1A14957_chromosome	ENOG41127BP	-	S
			Psy301835	MCCC1A14957_chromosome	COG1504	Protein of unknown function (DUF498/DUF598)	S
			Psy301836	MCCC1A14957_chromosome	ENOG410YMTX	NUDiX hydrolase	S
			Psy301846	MCCC1A14957_chromosome	COG1939	Involved in correct processing of both the 5' and 3' ends of 23S rRNA precursor. Processes 30S rRNA precursor transcript even in absence of ribonuclease 3 (Rnc)	S
			Psy301849	MCCC1A14957_chromosome	COG0388	nitrilase cyanide hydratase and apolipoprotein n-acyltransferase	S
			Psy301857	MCCC1A14957_chromosome	COG2391	YeeE YedE family protein	S
			Psy301859	MCCC1A14957_chromosome	COG1937	Transcriptional repressor	S
			Psy301863	MCCC1A14957_chromosome	ENOG410Y3U3	S-layer protein	S
			Psy301865	MCCC1A14957_chromosome	COG2855	Membrane	S
			Psy301872	MCCC1A14957_chromosome	COG1694	MazG family	S
			Psy301880	MCCC1A14957_chromosome	COG1847	Single-stranded nucleic acid binding R3H domain-containing protein	S
			Psy301881	MCCC1A14957_chromosome	COG0486	Exhibits a very high intrinsic GTPase hydrolysis rate. Involved in the addition of a carboxymethylaminomethyl (cmnm) group at the wobble position (U34) of certain tRNAs, forming tRNA- cmnm(5)s(2)U34 (By similarity)	S
			Psy301905	MCCC1A14957_chromosome	COG5438	YibE F family protein	S
			Psy301914	MCCC1A14957_chromosome	COG0456	acetyltransferase	S
			Psy301938	MCCC1A14957_chromosome	ENOG410XQ1G	fatty acid phospholipid synthesis protein PlsX	S
			Psy301940	MCCC1A14957_chromosome	ENOG41123JW	selenoprotein B, glycine betaine sarcosine D-proline reductase	S
			Psy301941	MCCC1A14957_chromosome	ENOG410XPCF	Selenoprotein B, glycine betaine sarcosine D-proline reductase family	S
			Psy301943	MCCC1A14957_chromosome	ENOG410XWGN	reductase complex	S
			Psy301944	MCCC1A14957_chromosome	ENOG410XPPI	)-reductase	S
			Psy301947	MCCC1A14957_chromosome	ENOG411230X	-	S
			Psy301961	MCCC1A14957_chromosome	ENOG410XV1C	-	S
			Psy301963	MCCC1A14957_chromosome	ENOG4111FJB	-	S
			Psy301966	MCCC1A14957_chromosome	COG0488	(ABC) transporter	S
			Psy301969	MCCC1A14957_chromosome	COG0456	acetyltransferase	S
			Psy301980	MCCC1A14957_chromosome	COG1306	GTP-Binding protein	S
			Psy301984	MCCC1A14957_chromosome	ENOG4110Z43	-	S
			Psy301985	MCCC1A14957_chromosome	COG5506	Protein of unknown function (DUF1694)	S
			Psy302012	MCCC1A14957_chromosome	COG0327	dinuclear metal center protein, YbgI	S
			Psy302013	MCCC1A14957_chromosome	ENOG4110Z0A	-	S
			Psy302014	MCCC1A14957_chromosome	COG0561	,hydrolase	S
			Psy302041	MCCC1A14957_chromosome	ENOG410XUX5	Tetratricopeptide repeat and ankyrin repeat containing 1	S
			Psy302045	MCCC1A14957_chromosome	ENOG410ZZWY	d-proline reductase	S
			Psy302046	MCCC1A14957_chromosome	ENOG411242I	-	S
			Psy302047	MCCC1A14957_chromosome	ENOG4111J2N	d-proline reductase	S
			Psy302048	MCCC1A14957_chromosome	ENOG4111YXI	D-proline reductase, PrdB subunit	S
			Psy302049	MCCC1A14957_chromosome	ENOG410ZP81	D-proline reductase	S
			Psy302050	MCCC1A14957_chromosome	ENOG4111JKZ	D-proline reductase	S
			Psy302052	MCCC1A14957_chromosome	ENOG410YGUE	Membrane	S
			Psy302056	MCCC1A14957_chromosome	COG2996	S1 RNA binding domain protein	S
			Psy302065	MCCC1A14957_chromosome	COG0457	repeat-containing protein	S
			Psy302069	MCCC1A14957_chromosome	COG3641	Membrane	S
			Psy302082	MCCC1A14957_chromosome	ENOG410ZIQW	Pfam:DUF2078	S
			Psy302087	MCCC1A14957_chromosome	COG3022	UPF0246 protein	S
			Psy302088	MCCC1A14957_chromosome	COG0628	Membrane	S
			Psy302089	MCCC1A14957_chromosome	ENOG4110YWI	-	S
			Psy302090	MCCC1A14957_chromosome	ENOG4110YYA	-	S
			Psy302091	MCCC1A14957_chromosome	ENOG4112AXH	-	S
			Psy302094	MCCC1A14957_chromosome	ENOG410ZMT5	S-layer protein	S
			Psy302095	MCCC1A14957_chromosome	COG1137	(ABC) transporter	S
			Psy302100	MCCC1A14957_chromosome	COG1092	23S rRNA (guanine(2445)-N(2))-methyltransferase activity	S
			Psy302101	MCCC1A14957_chromosome	ENOG410ZWFB	Colicin v production protein	S
			Psy302102	MCCC1A14957_chromosome	COG0795	Permease yjgp yjgq family	S
			Psy302103	MCCC1A14957_chromosome	COG0795	Permease yjgp yjgq family	S
			Psy302108	MCCC1A14957_chromosome	ENOG4110YZW	-	S
			Psy302113	MCCC1A14957_chromosome	ENOG410XNWK	Protein of unknown function (DUF3179)	S
			Psy302114	MCCC1A14957_chromosome	ENOG4112971	-	S
			Psy302120	MCCC1A14957_chromosome	ENOG410XNMQ	glycine radical enzyme YjjI family	S
			Psy302139	MCCC1A14957_chromosome	ENOG41129QT	Amidohydrolase	S
			Psy302140	MCCC1A14957_chromosome	COG3506	Protein of unknown function (DUF1349)	S
			Psy302146	MCCC1A14957_chromosome	ENOG4111RS1	acyltransferase 3	S
			Psy302147	MCCC1A14957_chromosome	COG0456	acetyltransferase	S
			Psy302150	MCCC1A14957_chromosome	ENOG4111NCA	heptaprenyl diphosphate synthase component I	S
			Psy302155	MCCC1A14957_chromosome	ENOG4110YW7	ATP synthase I chain	S
			Psy302164	MCCC1A14957_chromosome	ENOG4111W2Q	-	S
			Psy302165	MCCC1A14957_chromosome	ENOG411203T	-	S
			Psy302174	MCCC1A14957_chromosome	COG1778	3-deoxy-d-manno-octulosonate 8-phosphate phosphatase	S
			Psy302175	MCCC1A14957_chromosome	COG1461	dak2 domain fusion protein ylov	S
			Psy302176	MCCC1A14957_chromosome	ENOG4111XBE	-	S
			Psy302183	MCCC1A14957_chromosome	ENOG410ZVSN	-	S
			Psy302186	MCCC1A14957_chromosome	COG4399	UPF0754 membrane protein	S
			Psy300041	MCCC1A14957_chromosome	ENOG410XNMH	Histidine kinase	T
			Psy300057	MCCC1A14957_chromosome	COG0664	transcriptional regulator, crp fnr family	T
			Psy300062	MCCC1A14957_chromosome	COG0664	transcriptional regulator, crp fnr family	T
			Psy300121	MCCC1A14957_chromosome	COG0745	regulatoR	T
			Psy300122	MCCC1A14957_chromosome	ENOG410XNMH	Histidine kinase	T
			Psy300249	MCCC1A14957_chromosome	ENOG410XNMH	Histidine kinase	T
			Psy300250	MCCC1A14957_chromosome	ENOG410XNMH	Histidine kinase	T
			Psy300251	MCCC1A14957_chromosome	ENOG410XNMH	Histidine kinase	T
			Psy300252	MCCC1A14957_chromosome	COG2201	protein-glutamate methylesterase activity	T
			Psy300253	MCCC1A14957_chromosome	ENOG410XNMH	Histidine kinase	T
			Psy300263	MCCC1A14957_chromosome	ENOG4110TKN	Histidine kinase	T
			Psy300281	MCCC1A14957_chromosome	ENOG410XUXE	stage II sporulation protein	T
			Psy300282	MCCC1A14957_chromosome	COG3920	Histidine kinase	T
			Psy300295	MCCC1A14957_chromosome	ENOG410XPBR	stage II sporulation protein E	T
			Psy300310	MCCC1A14957_chromosome	COG1217	gtp-binding protein typa	T
			Psy300329	MCCC1A14957_chromosome	COG3437	Response Regulator	T
			Psy300418	MCCC1A14957_chromosome	COG0642	Histidine kinase	T
			Psy300503	MCCC1A14957_chromosome	COG2204	two component, sigma54 specific, transcriptional regulator, Fis family	T
			Psy300526	MCCC1A14957_chromosome	ENOG410XNMH	Histidine kinase	T
			Psy300530	MCCC1A14957_chromosome	COG2815	Serine Threonine protein kinase	T
			Psy300611	MCCC1A14957_chromosome	ENOG410YZJ4	Cyclic nucleotide-binding domain	T
			Psy300620	MCCC1A14957_chromosome	COG0317	In eubacteria ppGpp (guanosine 3'-diphosphate 5-' diphosphate) is a mediator of the stringent response that coordinates a variety of cellular activities in response to changes in nutritional abundance (By similarity)	T
			Psy300632	MCCC1A14957_chromosome	ENOG410XV6G	Cyclic nucleotide-binding protein	T
			Psy300657	MCCC1A14957_chromosome	COG3437	Response Regulator	T
			Psy300658	MCCC1A14957_chromosome	ENOG410XNMH	Histidine kinase	T
			Psy300667	MCCC1A14957_chromosome	ENOG410XNMH	Histidine kinase	T
			Psy300679	MCCC1A14957_chromosome	COG2206	Metal Dependent Phosphohydrolase	T
			Psy300697	MCCC1A14957_chromosome	ENOG410XNMH	Histidine kinase	T
			Psy300698	MCCC1A14957_chromosome	COG0642	Histidine kinase	T
			Psy300699	MCCC1A14957_chromosome	COG4565	transcriptional regulatory protein	T
			Psy300700	MCCC1A14957_chromosome	COG3290	signal transduction histidine kinase regulating citrate malate metabolism	T
			Psy300704	MCCC1A14957_chromosome	ENOG410XNMH	Histidine kinase	T
			Psy300715	MCCC1A14957_chromosome	COG0394	PHOsphatase	T
			Psy300787	MCCC1A14957_chromosome	ENOG4111N2X	Diguanylate cyclase	T
			Psy300807	MCCC1A14957_chromosome	ENOG410XV6G	Cyclic nucleotide-binding protein	T
			Psy300816	MCCC1A14957_chromosome	ENOG411226Y	Cyclic nucleotide-binding protein	T
			Psy300886	MCCC1A14957_chromosome	ENOG410XNMH	Histidine kinase	T
			Psy300909	MCCC1A14957_chromosome	ENOG410XNMH	Histidine kinase	T
			Psy300914	MCCC1A14957_chromosome	COG0745	regulatoR	T
			Psy300915	MCCC1A14957_chromosome	COG0642	Histidine kinase	T
			Psy300917	MCCC1A14957_chromosome	ENOG4111N2X	Diguanylate cyclase	T
			Psy300950	MCCC1A14957_chromosome	ENOG410XNMH	Histidine kinase	T
			Psy301079	MCCC1A14957_chromosome	COG1493	Catalyzes the ATP- as well as the pyrophosphate- dependent phosphorylation of a specific serine residue in HPr, a phosphocarrier protein of the phosphoenolpyruvate-dependent sugar phosphotransferase system (PTS). HprK P also catalyzes the pyrophosphate-producing, inorganic phosphate-dependent dephosphorylation (phosphorolysis) of seryl-phosphorylated HPr (P- Ser-HPr). The two antagonistic activit…	T
			Psy301106	MCCC1A14957_chromosome	ENOG410XNMH	Histidine kinase	T
			Psy301176	MCCC1A14957_chromosome	COG2208	protein serine threonine phosphatase	T
			Psy301178	MCCC1A14957_chromosome	COG2204	two component, sigma54 specific, transcriptional regulator, Fis family	T
			Psy301229	MCCC1A14957_chromosome	ENOG410XUF3	Positive regulator of	T
			Psy301293	MCCC1A14957_chromosome	COG0639	serine threonine-protein phosphatase	T
			Psy301299	MCCC1A14957_chromosome	COG1966	carbon starvation protein	T
			Psy301300	MCCC1A14957_chromosome	COG3279	Regulator	T
			Psy301301	MCCC1A14957_chromosome	COG3275	Histidine kinase	T
			Psy301302	MCCC1A14957_chromosome	COG4565	transcriptional regulatory protein	T
			Psy301303	MCCC1A14957_chromosome	COG3290	signal transduction histidine kinase regulating citrate malate metabolism	T
			Psy301363	MCCC1A14957_chromosome	COG0664	transcriptional regulator, crp fnr family	T
			Psy301401	MCCC1A14957_chromosome	ENOG410XNMH	Histidine kinase	T
			Psy301539	MCCC1A14957_chromosome	COG4565	transcriptional regulatory protein	T
			Psy301540	MCCC1A14957_chromosome	COG3290	signal transduction histidine kinase regulating citrate malate metabolism	T
			Psy301543	MCCC1A14957_chromosome	COG3290	signal transduction histidine kinase regulating citrate malate metabolism	T
			Psy301544	MCCC1A14957_chromosome	COG4565	transcriptional regulatory protein	T
			Psy301585	MCCC1A14957_chromosome	COG1875	Phoh family	T
			Psy301588	MCCC1A14957_chromosome	COG0642	Histidine kinase	T
			Psy301594	MCCC1A14957_chromosome	COG2062	phosphohistidine phosphatase activity	T
			Psy301649	MCCC1A14957_chromosome	COG0664	transcriptional regulator, crp fnr family	T
			Psy301747	MCCC1A14957_chromosome	COG1875	Phoh family	T
			Psy302020	MCCC1A14957_chromosome	COG2204	two component, sigma54 specific, transcriptional regulator, Fis family	T
			Psy302057	MCCC1A14957_chromosome	ENOG410XNMH	Histidine kinase	T
			Psy302066	MCCC1A14957_chromosome	COG0642	Histidine kinase	T
			Psy302067	MCCC1A14957_chromosome	COG0745	regulatoR	T
			Psy302074	MCCC1A14957_chromosome	COG0745	regulatoR	T
			Psy302075	MCCC1A14957_chromosome	COG0642	Histidine kinase	T
			Psy302107	MCCC1A14957_chromosome	ENOG410XNMH	Histidine kinase	T
			Psy300117	MCCC1A14957_chromosome	COG2805	twitching motility protein	U
			Psy300130	MCCC1A14957_chromosome	COG0541	Involved in targeting and insertion of nascent membrane proteins into the cytoplasmic membrane. Binds to the hydrophobic signal sequence of the ribosome-nascent chain (RNC) as it emerges from the ribosomes. The SRP-RNC complex is then targeted to the cytoplasmic membrane where it interacts with the SRP receptor FtsY	U
			Psy300308	MCCC1A14957_chromosome	COG1314	Preprotein translocase, subunit SecG	U
			Psy300378	MCCC1A14957_chromosome	COG2831	Polypeptide-transport-associated domain protein, ShlB-type	U
			Psy300380	MCCC1A14957_chromosome	COG3210	filamentous hemagglutinin family outer membrane protein	U
			Psy300412	MCCC1A14957_chromosome	COG0616	Signal peptide peptidase, SppA	U
			Psy300420	MCCC1A14957_chromosome	COG0597	This protein specifically catalyzes the removal of signal peptides from prolipoproteins (By similarity)	U
			Psy300500	MCCC1A14957_chromosome	COG0811	MotA TolQ exbB proton channel	U
			Psy300501	MCCC1A14957_chromosome	COG0848	Biopolymer transport protein exbD tolR	U
			Psy300907	MCCC1A14957_chromosome	COG2165	General secretion pathway protein	U
			Psy300922	MCCC1A14957_chromosome	COG0597	This protein specifically catalyzes the removal of signal peptides from prolipoproteins (By similarity)	U
			Psy301061	MCCC1A14957_chromosome	ENOG411011N	Spherulation-specific family 4	U
			Psy301316	MCCC1A14957_chromosome	COG0552	Involved in targeting and insertion of nascent membrane proteins into the cytoplasmic membrane. Acts as a receptor for the complex formed by the signal recognition particle (SRP) and the ribosome-nascent chain (RNC)	U
			Psy301404	MCCC1A14957_chromosome	COG0653	Part of the Sec protein translocase complex. Interacts with the SecYEG preprotein conducting channel. Has a central role in coupling the hydrolysis of ATP to the transfer of proteins into and across the cell membrane, serving	U
			Psy301406	MCCC1A14957_chromosome	ENOG410XUCS	Competence protein	U
			Psy301447	MCCC1A14957_chromosome	COG1862	preprotein translocase, yajc subunit	U
			Psy301679	MCCC1A14957_chromosome	COG2165	General secretion pathway protein	U
			Psy301680	MCCC1A14957_chromosome	COG2165	General secretion pathway protein	U
			Psy301684	MCCC1A14957_chromosome	COG1459	Type ii secretion system	U
			Psy301685	MCCC1A14957_chromosome	COG2804	type ii secretion system protein e	U
			Psy301715	MCCC1A14957_chromosome	COG0201	The central subunit of the protein translocation channel SecYEG. Consists of two halves formed by TMs 1-5 and 6-10. These two domains form a lateral gate at the front which open onto the bilayer between TMs 2 and 7, and are clamped together by SecE at the back. The channel is closed by both a pore ring composed of hydrophobic SecY resides and a short helix (helix 2A) on the extracellular side of …	U
			Psy301879	MCCC1A14957_chromosome	COG0706	Required for the insertion and or proper folding and or complex formation of integral membrane proteins into the membrane. Involved in integration of membrane proteins that insert both dependently and independently of the Sec translocase complex, as well as at least some lipoproteins	U
			Psy302023	MCCC1A14957_chromosome	COG1989	Cleaves type-4 fimbrial leader sequence and methylates the N-terminal (generally Phe) residue (By similarity)	U
			Psy302031	MCCC1A14957_chromosome	COG1450	general secretion pathway protein D	U
			Psy302098	MCCC1A14957_chromosome	COG0342	Part of the Sec protein translocase complex. Interacts with the SecYEG preprotein conducting channel. SecDF uses the proton motive force (PMF) to complete protein translocation after the ATP-dependent function of SecA (By similarity)	U
			Psy302099	MCCC1A14957_chromosome	COG0341	Part of the Sec protein translocase complex. Interacts with the SecYEG preprotein conducting channel. SecDF uses the proton motive force (PMF) to complete protein translocation after the ATP-dependent function of SecA (By similarity)	U
			Psy302145	MCCC1A14957_chromosome	COG0681	Signal peptidase i	U
			Psy302177	MCCC1A14957_chromosome	COG1585	Membrane	U
			Psy300025	MCCC1A14957_chromosome	COG0534	Mate efflux family protein	V
			Psy300028	MCCC1A14957_chromosome	COG1680	Beta-lactamase	V
			Psy300189	MCCC1A14957_chromosome	COG0534	Mate efflux family protein	V
			Psy300229	MCCC1A14957_chromosome	COG3587	type IIi	V
			Psy300405	MCCC1A14957_chromosome	COG0534	Mate efflux family protein	V
			Psy300548	MCCC1A14957_chromosome	COG1136	(ABC) transporter	V
			Psy300593	MCCC1A14957_chromosome	COG0534	Mate efflux family protein	V
			Psy300610	MCCC1A14957_chromosome	COG0534	Mate efflux family protein	V
			Psy300623	MCCC1A14957_chromosome	COG0534	Mate efflux family protein	V
			Psy300729	MCCC1A14957_chromosome	COG1002	Type II restriction enzyme, methylase	V
			Psy300802	MCCC1A14957_chromosome	COG0534	Mate efflux family protein	V
			Psy300803	MCCC1A14957_chromosome	COG0534	Mate efflux family protein	V
			Psy300957	MCCC1A14957_chromosome	COG1132	(ABC) transporter	V
			Psy300958	MCCC1A14957_chromosome	COG1132	(ABC) transporter	V
			Psy301090	MCCC1A14957_chromosome	COG1132	(ABC) transporter	V
			Psy301107	MCCC1A14957_chromosome	COG0534	Mate efflux family protein	V
			Psy301126	MCCC1A14957_chromosome	COG1619	Peptidase U61, LD-carboxypeptidase A	V
			Psy301167	MCCC1A14957_chromosome	COG0534	Mate efflux family protein	V
			Psy301257	MCCC1A14957_chromosome	COG1136	(ABC) transporter	V
			Psy301312	MCCC1A14957_chromosome	COG0534	Mate efflux family protein	V
			Psy301318	MCCC1A14957_chromosome	COG0534	Mate efflux family protein	V
			Psy301330	MCCC1A14957_chromosome	COG1566	secretion protein HlyD family	V
			Psy301475	MCCC1A14957_chromosome	COG1619	Peptidase U61, LD-carboxypeptidase A	V
			Psy301555	MCCC1A14957_chromosome	ENOG410Y1U9	-	V
			Psy301574	MCCC1A14957_chromosome	COG2746	Aminoglycoside	V
			Psy301652	MCCC1A14957_chromosome	COG1136	(ABC) transporter	V
			Psy301677	MCCC1A14957_chromosome	COG0534	Mate efflux family protein	V
			Psy301683	MCCC1A14957_chromosome	COG1131	(ABC) transporter	V
			Psy301956	MCCC1A14957_chromosome	COG0534	Mate efflux family protein	V
			Psy302119	MCCC1A14957_chromosome	COG1132	(ABC) transporter	V
			Psy302167	MCCC1A14957_chromosome	COG1131	(ABC) transporter	V
			Psy302211	MCCC1A14957_chromid	COG0543	cytochrome-b5 reductase activity, acting on NAD(P)H	C
			Psy302229	MCCC1A14957_chromid	COG1454	alcohol dehydrogenase	C
			Psy302230	MCCC1A14957_chromid	ENOG4111G02	domain protein	C
			Psy302241	MCCC1A14957_chromid	COG1526	Necessary for formate dehydrogenase activity (By similarity)	C
			Psy302242	MCCC1A14957_chromid	COG3383	Formate dehydrogenase Alpha subunit	C
			Psy302243	MCCC1A14957_chromid	COG3383	Formate dehydrogenase Alpha subunit	C
			Psy302244	MCCC1A14957_chromid	COG4624	metallo-sulfur cluster assembly	C
			Psy302248	MCCC1A14957_chromid	COG4624	metallo-sulfur cluster assembly	C
			Psy302254	MCCC1A14957_chromid	COG1757	Na H antiporter	C
			Psy302263	MCCC1A14957_chromid	COG0716	Low-potential electron donor to a number of redox enzymes (By similarity)	C
			Psy302290	MCCC1A14957_chromid	COG1902	NADH flavin oxidoreductase, NADH oxidase	C
			Psy302300	MCCC1A14957_chromid	COG0778	nitroreductase	C
			Psy302306	MCCC1A14957_chromid	COG0778	nitroreductase	C
			Psy302314	MCCC1A14957_chromid	COG1882	formate acetyltransferase	C
			Psy302316	MCCC1A14957_chromid	COG1454	alcohol dehydrogenase	C
			Psy302363	MCCC1A14957_chromid	COG0667	Aldo keto reductase	C
			Psy302374	MCCC1A14957_chromid	COG2086	Electron transfer flavoprotein	C
			Psy302375	MCCC1A14957_chromid	COG2025	Electron transfer flavoprotein	C
			Psy302376	MCCC1A14957_chromid	COG0277	FAD linked oxidase domain protein	C
			Psy302377	MCCC1A14957_chromid	COG1620	L-Lactate permease	C
			Psy302415	MCCC1A14957_chromid	COG0426	domain protein	C
			Psy302446	MCCC1A14957_chromid	COG1454	alcohol dehydrogenase	C
			Psy302482	MCCC1A14957_chromid	COG1951	fumarate	C
			Psy302483	MCCC1A14957_chromid	COG1838	fumarate	C
			Psy302486	MCCC1A14957_chromid	COG0281	malic enzyme	C
			Psy302518	MCCC1A14957_chromid	COG1454	alcohol dehydrogenase	C
			Psy302594	MCCC1A14957_chromid	COG1301	sodium dicarboxylate symporter	C
			Psy302596	MCCC1A14957_chromid	COG1301	sodium dicarboxylate symporter	C
			Psy302597	MCCC1A14957_chromid	COG1249	dihydrolipoyl dehydrogenase	C
			Psy302624	MCCC1A14957_chromid	COG1902	NADH flavin oxidoreductase, NADH oxidase	C
			Psy302652	MCCC1A14957_chromid	COG1145	4Fe-4S ferredoxin, iron-sulfur binding	C
			Psy302653	MCCC1A14957_chromid	COG0543	cytochrome-b5 reductase activity, acting on NAD(P)H	C
			Psy302654	MCCC1A14957_chromid	COG2221	sulfite reductase	C
			Psy302670	MCCC1A14957_chromid	COG1757	Na H antiporter	C
			Psy302706	MCCC1A14957_chromid	COG0543	cytochrome-b5 reductase activity, acting on NAD(P)H	C
			Psy302708	MCCC1A14957_chromid	COG2033	Superoxide reductase	C
			Psy302785	MCCC1A14957_chromid	COG1251	nitrite reductase	C
			Psy302863	MCCC1A14957_chromid	COG1600	Catalyzes the conversion of epoxyqueuosine (oQ) to queuosine (Q), which is a hypermodified base found in the wobble positions of tRNA(Asp), tRNA(Asn), tRNA(His) and tRNA(Tyr) (By similarity)	C
			Psy302870	MCCC1A14957_chromid	COG0778	nitroreductase	C
			Psy302872	MCCC1A14957_chromid	COG1902	NADH flavin oxidoreductase, NADH oxidase	C
			Psy302881	MCCC1A14957_chromid	COG1882	formate acetyltransferase	C
			Psy302976	MCCC1A14957_chromid	COG1757	Na H antiporter	C
			Psy302991	MCCC1A14957_chromid	ENOG410XQ4S	reductase complex component C	C
			Psy302992	MCCC1A14957_chromid	ENOG4111JMA	In the first step of glycine, betaine and sarcosine reductases, the substrate is bound to component PB via a Schiff base intermediate. Then the PB-activated substrate is nucleophilically attacked by the selenol anion of component PA to transform it to a carboxymethylated selenoether and the respective amine. By action of component PC, acetyl phosphate is formed, leaving component PA in its oxidiz…	C
			Psy303030	MCCC1A14957_chromid	COG1592	Rubrerythrin	C
			Psy303039	MCCC1A14957_chromid	COG1038	Catalyzes a 2-step reaction, involving the ATP-dependent carboxylation of the covalently attached biotin in the first step and the transfer of the carboxyl group to pyruvate in the second (By similarity)	C
			Psy303043	MCCC1A14957_chromid	COG1905	Nadh dehydrogenase	C
			Psy303044	MCCC1A14957_chromid	COG1894	Nadh dehydrogenase	C
			Psy303045	MCCC1A14957_chromid	COG4624	metallo-sulfur cluster assembly	C
			Psy302187	MCCC1A14957_chromid	COG1192	cobyrinic Acid a,c-diamide synthase	D
			Psy302612	MCCC1A14957_chromid	COG0772	Cell Division Protein	D
			Psy302843	MCCC1A14957_chromid	COG0489	ATP-binding protein	D
			Psy302845	MCCC1A14957_chromid	COG1149	cobyrinic Acid a,c-diamide synthase	D
			Psy302846	MCCC1A14957_chromid	COG1149	cobyrinic Acid a,c-diamide synthase	D
			Psy302971	MCCC1A14957_chromid	ENOG410Y2YQ	CobQ/CobB/MinD/ParA nucleotide binding domain	D
			Psy303063	MCCC1A14957_chromid	COG0489	ATP-binding protein	D
			Psy302195	MCCC1A14957_chromid	COG0115	brancheD-chain amino acid aminotransferase	E
			Psy302196	MCCC1A14957_chromid	COG0129	Dihydroxy-acid dehydratase	E
			Psy302197	MCCC1A14957_chromid	COG0028	acetolactate synthase	E
			Psy302198	MCCC1A14957_chromid	COG0440	Acetolactate synthase small subunit	E
			Psy302199	MCCC1A14957_chromid	COG0059	Alpha-keto-beta-hydroxylacyl reductoisomerase	E
			Psy302216	MCCC1A14957_chromid	COG3616	alanine racemase domain protein	E
			Psy302224	MCCC1A14957_chromid	COG0697	membrane	E
			Psy302227	MCCC1A14957_chromid	COG1115	amino acid carrier protein	E
			Psy302257	MCCC1A14957_chromid	COG0709	Synthesizes selenophosphate from selenide and ATP (By similarity)	E
			Psy302258	MCCC1A14957_chromid	COG1921	Converts seryl-tRNA(Sec) to selenocysteinyl-tRNA(Sec) required for selenoprotein biosynthesis (By similarity)	E
			Psy302319	MCCC1A14957_chromid	COG1104	cysteine desulfurase	E
			Psy302336	MCCC1A14957_chromid	COG1063	Dehydrogenase	E
			Psy302344	MCCC1A14957_chromid	COG4608	(ABC) transporter	E
			Psy302357	MCCC1A14957_chromid	COG0683	(ABC) transporter	E
			Psy302361	MCCC1A14957_chromid	COG2008	Aldolase	E
			Psy302362	MCCC1A14957_chromid	COG2008	Aldolase	E
			Psy302397	MCCC1A14957_chromid	COG1775	2-hydroxyglutaryl-CoA dehydratase	E
			Psy302402	MCCC1A14957_chromid	COG0531	amino acid	E
			Psy302417	MCCC1A14957_chromid	COG1387	histidinol phosphate phosphatase, hisj family	E
			Psy302422	MCCC1A14957_chromid	COG3842	Part of the ABC transporter complex PotABCD involved in spermidine putrescine import. Responsible for energy coupling to the transport system (By similarity)	E
			Psy302425	MCCC1A14957_chromid	COG1363	Peptidase m42 family protein	E
			Psy302431	MCCC1A14957_chromid	COG1045	serine acetyltransferase	E
			Psy302432	MCCC1A14957_chromid	COG0031	cysteine biosynthetic process from serine	E
			Psy302433	MCCC1A14957_chromid	COG0520	cysteine desulfurase	E
			Psy302439	MCCC1A14957_chromid	COG0444	(ABC) transporter	E
			Psy302440	MCCC1A14957_chromid	COG4608	(ABC) transporter	E
			Psy302451	MCCC1A14957_chromid	COG1363	Peptidase m42 family protein	E
			Psy302467	MCCC1A14957_chromid	COG1363	Peptidase m42 family protein	E
			Psy302468	MCCC1A14957_chromid	COG0703	Catalyzes the specific phosphorylation of the 3-hydroxyl group of shikimic acid using ATP as a cosubstrate (By similarity)	E
			Psy302487	MCCC1A14957_chromid	COG1027	Aspartate ammonia-lyase	E
			Psy302492	MCCC1A14957_chromid	COG2008	Aldolase	E
			Psy302495	MCCC1A14957_chromid	COG0252	L-asparaginase	E
			Psy302499	MCCC1A14957_chromid	COG2195	Cleaves the N-terminal amino acid of tripeptides (By similarity)	E
			Psy302602	MCCC1A14957_chromid	COG3842	Part of the ABC transporter complex PotABCD involved in spermidine putrescine import. Responsible for energy coupling to the transport system (By similarity)	E
			Psy302603	MCCC1A14957_chromid	COG1115	amino acid carrier protein	E
			Psy302619	MCCC1A14957_chromid	COG1362	M18 family aminopeptidase	E
			Psy302623	MCCC1A14957_chromid	COG0560	phosphoserine phosphatase activity	E
			Psy302642	MCCC1A14957_chromid	COG0079	Imidazole acetol-phosphate transaminase	E
			Psy302656	MCCC1A14957_chromid	COG0260	Presumably involved in the processing and regular turnover of intracellular proteins. Catalyzes the removal of unsubstituted N-terminal amino acids from various peptides (By similarity)	E
			Psy302661	MCCC1A14957_chromid	COG3104	transporter	E
			Psy302664	MCCC1A14957_chromid	COG1473	amidohydrolase	E
			Psy302665	MCCC1A14957_chromid	COG2195	Cleaves the N-terminal amino acid of tripeptides (By similarity)	E
			Psy302668	MCCC1A14957_chromid	COG1794	aspartate racemase	E
			Psy302697	MCCC1A14957_chromid	COG0757	Catalyzes a trans-dehydration via an enolate intermediate (By similarity)	E
			Psy302723	MCCC1A14957_chromid	COG1115	amino acid carrier protein	E
			Psy302728	MCCC1A14957_chromid	COG0531	amino acid	E
			Psy302729	MCCC1A14957_chromid	COG0531	amino acid	E
			Psy302738	MCCC1A14957_chromid	COG4608	(ABC) transporter	E
			Psy302739	MCCC1A14957_chromid	COG0444	(ABC) transporter	E
			Psy302742	MCCC1A14957_chromid	COG0747	Extracellular solute-binding protein, family 5	E
			Psy302749	MCCC1A14957_chromid	COG1045	serine acetyltransferase	E
			Psy302778	MCCC1A14957_chromid	COG3968	glutamine synthetase	E
			Psy302786	MCCC1A14957_chromid	COG1473	amidohydrolase	E
			Psy302793	MCCC1A14957_chromid	COG0161	Catalyzes the transfer of the alpha-amino group from S- adenosyl-L-methionine (SAM) to 7-keto-8-aminopelargonic acid (KAPA) to form 7,8-diaminopelargonic acid (DAPA). It is the only animotransferase known to utilize SAM as an amino donor (By similarity)	E
			Psy302794	MCCC1A14957_chromid	COG0697	membrane	E
			Psy302795	MCCC1A14957_chromid	COG0076	decarboxylase	E
			Psy302815	MCCC1A14957_chromid	COG3033	tryptophanase EC 4.1.99.1	E
			Psy302822	MCCC1A14957_chromid	COG2987	Urocanate hydratase	E
			Psy302823	MCCC1A14957_chromid	COG2986	histidine ammonia-lyase	E
			Psy302824	MCCC1A14957_chromid	COG0010	hydrolase activity, acting on carbon-nitrogen (but not peptide) bonds, in linear amidines	E
			Psy302847	MCCC1A14957_chromid	COG1363	Peptidase m42 family protein	E
			Psy302848	MCCC1A14957_chromid	COG3404	Methenyltetrahydrofolate cyclohydrolase	E
			Psy302850	MCCC1A14957_chromid	COG3643	Glutamate formiminotransferase	E
			Psy302862	MCCC1A14957_chromid	COG0493	metal cluster binding	E
			Psy302871	MCCC1A14957_chromid	COG2113	Glycine betaine	E
			Psy302877	MCCC1A14957_chromid	COG0006	peptidase M24	E
			Psy302878	MCCC1A14957_chromid	COG3104	transporter	E
			Psy302880	MCCC1A14957_chromid	COG0345	pyrroline-5-carboxylate reductase activity	E
			Psy302905	MCCC1A14957_chromid	COG0070	glutamate synthase	E
			Psy302909	MCCC1A14957_chromid	COG0111	Dehydrogenase	E
			Psy303010	MCCC1A14957_chromid	COG1115	amino acid carrier protein	E
			Psy303038	MCCC1A14957_chromid	COG0075	aminotransferase	E
			Psy303051	MCCC1A14957_chromid	COG0531	amino acid	E
			Psy303053	MCCC1A14957_chromid	COG0531	amino acid	E
			Psy303054	MCCC1A14957_chromid	COG0697	membrane	E
			Psy302205	MCCC1A14957_chromid	COG0572	uridine kinase	F
			Psy302251	MCCC1A14957_chromid	COG1957	nucleoside hydrolase	F
			Psy302466	MCCC1A14957_chromid	COG0504	Catalyzes the ATP-dependent amination of UTP to CTP with either L-glutamine or ammonia as the source of nitrogen (By similarity)	F
			Psy302593	MCCC1A14957_chromid	COG1001	adenine deaminase	F
			Psy302615	MCCC1A14957_chromid	COG1328	Anaerobic ribonucleoside-triphosphate reductase	F
			Psy302687	MCCC1A14957_chromid	COG0737	5-Nucleotidase	F
			Psy302698	MCCC1A14957_chromid	COG0209	Provides the precursors necessary for DNA synthesis. Catalyzes the biosynthesis of deoxyribonucleotides from the corresponding ribonucleotides (By similarity)	F
			Psy302702	MCCC1A14957_chromid	COG0461	orotate phosphoribosyltransferase activity	F
			Psy302703	MCCC1A14957_chromid	COG0044	Dihydroorotase	F
			Psy302704	MCCC1A14957_chromid	COG0284	Catalyzes the decarboxylation of orotidine 5'- monophosphate (OMP) to uridine 5'-monophosphate (UMP) (By similarity)	F
			Psy302705	MCCC1A14957_chromid	COG0167	Catalyzes the conversion of dihydroorotate to orotate	F
			Psy302715	MCCC1A14957_chromid	COG0505	carbamoyl-phosphate synthetase glutamine chain	F
			Psy302716	MCCC1A14957_chromid	COG0458	carbamoyl-phosphate synthetase ammonia chain	F
			Psy302717	MCCC1A14957_chromid	COG0540	aspartate transcarbamylase	F
			Psy302788	MCCC1A14957_chromid	COG0207	Provides the sole de novo source of dTMP for DNA biosynthesis (By similarity)	F
			Psy302980	MCCC1A14957_chromid	COG0402	deaminase	F
			Psy303004	MCCC1A14957_chromid	COG1816	adenosine deaminase	F
			Psy303014	MCCC1A14957_chromid	COG0151	Phosphoribosylglycinamide synthetase	F
			Psy303015	MCCC1A14957_chromid	COG0138	bifunctional purine biosynthesis protein PURH	F
			Psy303016	MCCC1A14957_chromid	COG0299	phosphoribosylglycinamide formyltransferase	F
			Psy303017	MCCC1A14957_chromid	COG0150	phosphoribosylaminoimidazole synthetase	F
			Psy303018	MCCC1A14957_chromid	COG0034	glutamine phosphoribosylpyrophosphate amidotransferase	F
			Psy303019	MCCC1A14957_chromid	COG0152	SAICAR synthetase	F
			Psy303020	MCCC1A14957_chromid	COG0041	Catalyzes the conversion of N5-carboxyaminoimidazole ribonucleotide (N5-CAIR) to 4-carboxy-5-aminoimidazole ribonucleotide (CAIR) (By similarity)	F
			Psy303021	MCCC1A14957_chromid	COG0046	phosphoribosylformylglycinamidine synthase	F
			Psy303022	MCCC1A14957_chromid	COG2759	formyltetrahydrofolate synthetase	F
			Psy303060	MCCC1A14957_chromid	COG0518	Catalyzes the synthesis of GMP from XMP (By similarity)	F
			Psy302212	MCCC1A14957_chromid	COG1523	Glycogen debranching enzyme	G
			Psy302224	MCCC1A14957_chromid	COG0697	membrane	G
			Psy302239	MCCC1A14957_chromid	COG3408	Glycogen debranching enzyme	G
			Psy302265	MCCC1A14957_chromid	COG1105	1-phosphofructokinase	G
			Psy302266	MCCC1A14957_chromid	COG0191	Aldolase	G
			Psy302268	MCCC1A14957_chromid	COG2971	BadF BadG BcrA BcrD	G
			Psy302269	MCCC1A14957_chromid	COG0395	Binding-protein-dependent transport systems inner membrane component	G
			Psy302271	MCCC1A14957_chromid	COG1653	transporter activity	G
			Psy302274	MCCC1A14957_chromid	COG1820	GlcNAc 6-P deacetylase	G
			Psy302307	MCCC1A14957_chromid	COG2271	transporter	G
			Psy302333	MCCC1A14957_chromid	COG1638	Trap dicarboxylate transporter, dctp subunit	G
			Psy302334	MCCC1A14957_chromid	ENOG4111NMH	transporter, DctQ	G
			Psy302335	MCCC1A14957_chromid	COG1593	trap dicarboxylate transporter dctm subunit	G
			Psy302337	MCCC1A14957_chromid	COG1312	Catalyzes the dehydration of D-mannonate (By similarity)	G
			Psy302338	MCCC1A14957_chromid	COG0246	Mannitol dehydrogenase	G
			Psy302339	MCCC1A14957_chromid	COG0800	Aldolase	G
			Psy302340	MCCC1A14957_chromid	COG0524	pfkb domain protein	G
			Psy302408	MCCC1A14957_chromid	ENOG410XQUK	Major Facilitator	G
			Psy302429	MCCC1A14957_chromid	COG2190	pts system	G
			Psy302480	MCCC1A14957_chromid	COG0191	Aldolase	G
			Psy302503	MCCC1A14957_chromid	COG3839	(ABC) transporter	G
			Psy302692	MCCC1A14957_chromid	COG0363	Catalyzes the reversible isomerization-deamination of glucosamine 6-phosphate (GlcN6P) to form fructose 6-phosphate (Fru6P) and ammonium ion (By similarity)	G
			Psy302693	MCCC1A14957_chromid	COG0364	Glucose-6-phosphate 1-dehydrogenase	G
			Psy302694	MCCC1A14957_chromid	COG1023	6-phosphogluconate dehydrogenase	G
			Psy302719	MCCC1A14957_chromid	COG0062	NADHX epimerase activity	G
			Psy302731	MCCC1A14957_chromid	COG1263	PTS System	G
			Psy302734	MCCC1A14957_chromid	COG1455	pts system	G
			Psy302736	MCCC1A14957_chromid	COG1440	protein-N(PI)-phosphohistidine-sugar phosphotransferase activity	G
			Psy302772	MCCC1A14957_chromid	COG0058	Phosphorylase is an important allosteric enzyme in carbohydrate metabolism. Enzymes from different sources differ in their regulatory mechanisms and in their natural substrates. However, all known phosphorylases share catalytic and structural properties (By similarity)	G
			Psy302773	MCCC1A14957_chromid	COG0297	starch synthase activity	G
			Psy302774	MCCC1A14957_chromid	COG0448	Catalyzes the synthesis of ADP-glucose, a sugar donor used in elongation reactions on alpha-glucans (By similarity)	G
			Psy302775	MCCC1A14957_chromid	COG0448	Catalyzes the synthesis of ADP-glucose, a sugar donor used in elongation reactions on alpha-glucans (By similarity)	G
			Psy302776	MCCC1A14957_chromid	COG0296	Catalyzes the formation of the alpha-1,6-glucosidic linkages in glycogen by scission of a 1,4-alpha-linked oligosaccharide from growing alpha-1,4-glucan chains and the subsequent attachment of the oligosaccharide to the alpha-1,6 position (By similarity)	G
			Psy302794	MCCC1A14957_chromid	COG0697	membrane	G
			Psy302829	MCCC1A14957_chromid	COG0524	pfkb domain protein	G
			Psy302838	MCCC1A14957_chromid	COG0574	phosphotransferase activity, paired acceptors	G
			Psy302841	MCCC1A14957_chromid	COG3855	D-fructose-1,6-bisphosphate 1-phosphohydrolase class 3	G
			Psy302874	MCCC1A14957_chromid	COG2814	Major Facilitator	G
			Psy302901	MCCC1A14957_chromid	COG0477	major facilitator Superfamily	G
			Psy303047	MCCC1A14957_chromid	ENOG410ZWMW	Major Facilitator Superfamily	G
			Psy303054	MCCC1A14957_chromid	COG0697	membrane	G
			Psy302252	MCCC1A14957_chromid	COG0746	Transfers a GMP moiety from GTP to Mo-molybdopterin (Mo- MPT) cofactor (Moco or molybdenum cofactor) to form Mo- molybdopterin guanine dinucleotide (Mo-MGD) cofactor (By similarity)	H
			Psy302353	MCCC1A14957_chromid	COG2045	2-phosphosulfolactate phosphatase	H
			Psy302393	MCCC1A14957_chromid	COG0315	Together with MoaA, is involved in the conversion of 5'- GTP to cyclic pyranopterin monophosphate (cPMP or molybdopterin precursor Z) (By similarity)	H
			Psy302399	MCCC1A14957_chromid	COG0720	6-pyruvoyltetrahydropterin synthase activity	H
			Psy302426	MCCC1A14957_chromid	COG3201	Nicotinamide Mononucleotide Transporter	H
			Psy302472	MCCC1A14957_chromid	COG1488	Nicotinate phosphoribosyltransferase	H
			Psy302628	MCCC1A14957_chromid	COG4822	cobalt chelatase	H
			Psy302632	MCCC1A14957_chromid	COG2082	Precorrin-8x methylmutase	H
			Psy302633	MCCC1A14957_chromid	COG1903	May catalyze the methylation of C-1 in cobalt-precorrin- 5 and the subsequent extrusion of acetic acid from the resulting intermediate to form cobalt-precorrin-6A (By similarity)	H
			Psy302634	MCCC1A14957_chromid	COG2241	precorrin-6y C5,15-methyltransferase	H
			Psy302635	MCCC1A14957_chromid	COG2242	precorrin-6y C5,15-methyltransferase	H
			Psy302636	MCCC1A14957_chromid	COG2243	Precorrin-2 c20-methyltransferase	H
			Psy302637	MCCC1A14957_chromid	COG2875	precorrin-4 C(11)-methyltransferase	H
			Psy302638	MCCC1A14957_chromid	COG2073	cobalamin (vitamin B12) biosynthesis CbiG protein	H
			Psy302639	MCCC1A14957_chromid	COG1010	Precorrin-3B C17-methyltransferase	H
			Psy302640	MCCC1A14957_chromid	COG2099	precorrin-6x reductase	H
			Psy302641	MCCC1A14957_chromid	COG1270	Converts cobyric acid to cobinamide by the addition of aminopropanol on the F carboxylic group (By similarity)	H
			Psy302643	MCCC1A14957_chromid	COG0373	Catalyzes the NADPH-dependent reduction of glutamyl- tRNA(Glu) to glutamate 1-semialdehyde (GSA) (By similarity)	H
			Psy302644	MCCC1A14957_chromid	COG0181	Tetrapolymerization of the monopyrrole PBG into the hydroxymethylbilane pre-uroporphyrinogen in several discrete steps (By similarity)	H
			Psy302645	MCCC1A14957_chromid	COG1587	synthase	H
			Psy302646	MCCC1A14957_chromid	COG0113	delta-aminolevulinic acid dehydratase	H
			Psy302647	MCCC1A14957_chromid	COG0001	Glutamate-1-semialdehyde aminotransferase	H
			Psy302648	MCCC1A14957_chromid	COG1648	Multifunctional enzyme that catalyzes the SAM-dependent methylation of uroporphyrinogen III at position C-2 and C-7 to form precorrin-2 and then position C-12 or C-18 to form trimethylpyrrocorphin 2. It also catalyzes the conversion of precorrin-2 into siroheme. This reaction consists of the NAD- dependent oxidation of precorrin-2 into sirohydrochlorin and its subsequent ferrochelation into siroh…	H
			Psy302655	MCCC1A14957_chromid	COG2138	cobalamin (vitamin b12) biosynthesis cbix protein	H
			Psy302657	MCCC1A14957_chromid	COG1797	Responsible for the amidation of carboxylic groups at position A and C of either cobyrinic acid or hydrogenobrynic acid. NH(2) groups are provided by glutamine, and one molecule of ATP is hydrogenolyzed for each amidation (By similarity)	H
			Psy302764	MCCC1A14957_chromid	COG0502	Catalyzes the conversion of dethiobiotin (DTB) to biotin by the insertion of a sulfur atom into dethiobiotin via a radical- based mechanism (By similarity)	H
			Psy302787	MCCC1A14957_chromid	COG0262	dihydrofolate reductase activity	H
			Psy302790	MCCC1A14957_chromid	ENOG4111P8N	Converts the free carboxyl group of a malonyl-thioester to its methyl ester by transfer of a methyl group from S-adenosyl- L-methionine (SAM). It allows to synthesize pimeloyl-ACP via the fatty acid synthetic pathway (By similarity)	H
			Psy302792	MCCC1A14957_chromid	COG0156	8-Amino-7-oxononanoate synthase	H
			Psy302799	MCCC1A14957_chromid	COG0142	synthase	H
			Psy302801	MCCC1A14957_chromid	COG1575	1,4-dihydroxy-2-naphthoate octaprenyltransferase	H
			Psy302835	MCCC1A14957_chromid	COG0351	phosphomethylpyrimidine kinase	H
			Psy302836	MCCC1A14957_chromid	COG0352	Condenses 4-methyl-5-(beta-hydroxyethyl)thiazole monophosphate (THZ-P) and 2-methyl-4-amino-5-hydroxymethyl pyrimidine pyrophosphate (HMP-PP) to form thiamine monophosphate (TMP) (By similarity)	H
			Psy302837	MCCC1A14957_chromid	COG2145	4-methyl-5-beta-hydroxyethylthiazole kinase	H
			Psy302907	MCCC1A14957_chromid	COG0294	dihydropteroate synthase	H
			Psy302985	MCCC1A14957_chromid	COG0054	Catalyzes the formation of 6,7-dimethyl-8- ribityllumazine by condensation of 5-amino-6-(D- ribitylamino)uracil with 3,4-dihydroxy-2-butanone 4-phosphate. This is the penultimate step in the biosynthesis of riboflavin (By similarity)	H
			Psy302986	MCCC1A14957_chromid	COG0117	Converts 2,5-diamino-6-(ribosylamino)-4(3h)-pyrimidinone 5'-phosphate into 5-amino-6-(ribosylamino)-2,4(1h,3h)- pyrimidinedione 5'-phosphate (By similarity)	H
			Psy302987	MCCC1A14957_chromid	COG0307	riboflavin synthase, subunit alpha	H
			Psy302988	MCCC1A14957_chromid	COG0108	Catalyzes the conversion of D-ribulose 5-phosphate to formate and 3,4-dihydroxy-2-butanone 4-phosphate (By similarity)	H
			Psy303035	MCCC1A14957_chromid	COG0311	Involved in the hydrolysis of glutamine to glutamate and ammonia. Channels an ammonia molecule to PdxS (By similarity)	H
			Psy303036	MCCC1A14957_chromid	COG0214	Involved in the production of pyridoxal phosphate, probably by incorporating ammonia into the pyridine ring (By similarity)	H
			Psy303061	MCCC1A14957_chromid	COG2109	Cob-I-yrinic acid a,c-diamide adenosyltransferase	H
			Psy302238	MCCC1A14957_chromid	COG0558	cdp-diacylglycerol-glycerol-3-phosphate 3-phosphatidyltransferase	I
			Psy302398	MCCC1A14957_chromid	COG1924	coA-substrate-specific enzyme activase	I
			Psy302457	MCCC1A14957_chromid	COG0688	Phosphatidylserine decarboxylase	I
			Psy302489	MCCC1A14957_chromid	COG1502	Catalyzes the reversible phosphatidyl group transfer from one phosphatidylglycerol molecule to another to form cardiolipin (CL) (diphosphatidylglycerol) and glycerol (By similarity)	I
			Psy302490	MCCC1A14957_chromid	COG0204	Acyltransferase	I
			Psy302722	MCCC1A14957_chromid	COG1022	Amp-dependent synthetase and ligase	I
			Psy302783	MCCC1A14957_chromid	COG1597	diacylglycerol kinase	I
			Psy302259	MCCC1A14957_chromid	COG3276	Selenocysteine-specific translation elongation factor	J
			Psy302404	MCCC1A14957_chromid	COG0017	asparaginyl-tRNA synthetase	J
			Psy302479	MCCC1A14957_chromid	COG0172	Catalyzes the attachment of serine to tRNA(Ser). Is also able to aminoacylate tRNA(Sec) with serine, to form the misacylated tRNA L-seryl-tRNA(Sec), which will be further converted into selenocysteinyl-tRNA(Sec) (By similarity)	J
			Psy302589	MCCC1A14957_chromid	COG0251	Endoribonuclease LPSP	J
			Psy302761	MCCC1A14957_chromid	COG0480	Catalyzes the GTP-dependent ribosomal translocation step during translation elongation. During this step, the ribosome changes from the pre-translocational (PRE) to the post- translocational (POST) state as the newly formed A-site-bound peptidyl-tRNA and P-site-bound deacylated tRNA move to the P and E sites, respectively. Catalyzes the coordinated movement of the two tRNA molecules, the mRNA and…	J
			Psy302766	MCCC1A14957_chromid	COG1490	Hydrolyzes D-tyrosyl-tRNA(Tyr) into D-tyrosine and free tRNA(Tyr). Could be a defense mechanism against a harmful effect of D-tyrosine (By similarity)	J
			Psy302782	MCCC1A14957_chromid	COG0441	threonine-tRNA ligase activity	J
			Psy302983	MCCC1A14957_chromid	COG0482	Catalyzes the 2-thiolation of uridine at the wobble position (U34) of tRNA, leading to the formation of s(2)U34 (By similarity)	J
			Psy302217	MCCC1A14957_chromid	COG1396	Transcriptional regulator	K
			Psy302225	MCCC1A14957_chromid	COG1846	Transcriptional regulator	K
			Psy302250	MCCC1A14957_chromid	COG1846	Transcriptional regulator	K
			Psy302255	MCCC1A14957_chromid	ENOG411239A	transcriptional regulator), MarR family	K
			Psy302273	MCCC1A14957_chromid	COG2188	GntR family transcriptional regulator	K
			Psy302280	MCCC1A14957_chromid	ENOG410ZCVB	transcriptional regulator), MarR family	K
			Psy302332	MCCC1A14957_chromid	COG1802	GntR Family Transcriptional Regulator	K
			Psy302364	MCCC1A14957_chromid	COG1167	Transcriptional regulator, gntR family	K
			Psy302365	MCCC1A14957_chromid	COG1733	transcription, DNA-dependent	K
			Psy302373	MCCC1A14957_chromid	COG2186	GntR family transcriptional regulator	K
			Psy302410	MCCC1A14957_chromid	COG1695	Transcriptional regulator	K
			Psy302463	MCCC1A14957_chromid	COG4978	nucleic acid binding transcription factor activity	K
			Psy302485	MCCC1A14957_chromid	COG1737	Transcriptional regulator	K
			Psy302502	MCCC1A14957_chromid	COG1609	Transcriptional regulator	K
			Psy302521	MCCC1A14957_chromid	COG0735	Ferric uptake regulator, Fur family	K
			Psy302523	MCCC1A14957_chromid	ENOG410YHFF	merR family transcriptional Regulator	K
			Psy302578	MCCC1A14957_chromid	COG2932	Repressor	K
			Psy302613	MCCC1A14957_chromid	COG1309	Transcriptional regulator	K
			Psy302671	MCCC1A14957_chromid	COG1802	GntR Family Transcriptional Regulator	K
			Psy302803	MCCC1A14957_chromid	COG1349	transcriptional regulator DeoR family	K
			Psy302834	MCCC1A14957_chromid	COG0819	Transcriptional activator, tena	K
			Psy302858	MCCC1A14957_chromid	ENOG410XUC3	Transcriptional regulator	K
			Psy302859	MCCC1A14957_chromid	COG1846	Transcriptional regulator	K
			Psy302883	MCCC1A14957_chromid	COG1396	Transcriptional regulator	K
			Psy302902	MCCC1A14957_chromid	ENOG410YHFF	merR family transcriptional Regulator	K
			Psy302908	MCCC1A14957_chromid	COG2865	Transcriptional regulator	K
			Psy302963	MCCC1A14957_chromid	ENOG410XUC3	Transcriptional regulator	K
			Psy302979	MCCC1A14957_chromid	COG1846	Transcriptional regulator	K
			Psy303001	MCCC1A14957_chromid	COG1309	Transcriptional regulator	K
			Psy303037	MCCC1A14957_chromid	COG1167	Transcriptional regulator, gntR family	K
			Psy302203	MCCC1A14957_chromid	COG0116	Specifically methylates the guanine in position 2445 (m2G2445) and the guanine in position 2069 (m7G2069) of 23S rRNA (By similarity)	L
			Psy302204	MCCC1A14957_chromid	ENOG4110Z5B	Chromosomal replication initiator protein dnaA	L
			Psy302206	MCCC1A14957_chromid	COG0708	Exodeoxyribonuclease III	L
			Psy302218	MCCC1A14957_chromid	ENOG4111FKJ	RNA methylase	L
			Psy302279	MCCC1A14957_chromid	COG3328	transposase	L
			Psy302282	MCCC1A14957_chromid	COG2963	transposase	L
			Psy302321	MCCC1A14957_chromid	COG0419	Involved in DNA double-strand break repair (DSBR). The Rad50 Mre11 complex possesses single-strand endonuclease activity and ATP-dependent double-strand-specific 3'-5' exonuclease activity. Rad50 provides an ATP-dependent control of Mre11 by unwinding and or repositioning DNA ends into the Mre11 active site (By similarity)	L
			Psy302392	MCCC1A14957_chromid	COG3328	transposase	L
			Psy302461	MCCC1A14957_chromid	COG3328	transposase	L
			Psy302497	MCCC1A14957_chromid	COG0592	DNA polymerase processivity factor activity	L
			Psy302505	MCCC1A14957_chromid	COG0350	Involved in the cellular defense against the biological effects of O6-methylguanine (O6-MeG) in DNA. Repairs alkylated guanine in DNA by stoichiometrically transferring the alkyl group at the O-6 position to a cysteine residue in the enzyme. This is a suicide reaction the enzyme is irreversibly inactivated (By similarity)	L
			Psy302515	MCCC1A14957_chromid	COG3328	transposase	L
			Psy302516	MCCC1A14957_chromid	ENOG4111XUI	Site-specific recombinases, DNA invertase Pin homologs	L
			Psy302528	MCCC1A14957_chromid	COG3328	transposase	L
			Psy302570	MCCC1A14957_chromid	ENOG410XQUD	helicase	L
			Psy302574	MCCC1A14957_chromid	COG0494	Nudix hydrolase	L
			Psy302590	MCCC1A14957_chromid	COG1961	Resolvase	L
			Psy302618	MCCC1A14957_chromid	COG0389	Poorly processive error-prone DNA polymerase involved in untargeted mutagenesis. Copies undamaged DNA at stalled replication forks which arise in vivo from mismatched or misaligned primer ends. These misaligned primers can be extended by polIV. Exhibits no 3-5 exonuclease (proofreading) activity. May be involved in translesional synthesis in conjunction with the beta clamp from polIII (By similar…	L
			Psy302691	MCCC1A14957_chromid	COG3328	transposase	L
			Psy302695	MCCC1A14957_chromid	COG3593	ATP-dependent endonuclease of the OLD	L
			Psy302699	MCCC1A14957_chromid	COG0776	This protein is one of the two subunits of integration host factor, a specific DNA-binding protein that functions in genetic recombination as well as in transcriptional and translational control (By similarity)	L
			Psy302700	MCCC1A14957_chromid	COG4974	Site-specific tyrosine recombinase, which acts by catalyzing the cutting and rejoining of the recombining DNA molecules. The XerC-XerD complex is essential to convert dimers of the bacterial chromosome into monomers to permit their segregation at cell division. It also contributes to the segregational stability of plasmids (By similarity)	L
			Psy302730	MCCC1A14957_chromid	COG2801	Retrotransposon protein	L
			Psy302821	MCCC1A14957_chromid	COG0514	atp-dependent dna helicase	L
			Psy302864	MCCC1A14957_chromid	COG1061	type iii restriction protein res subunit	L
			Psy302948	MCCC1A14957_chromid	COG0863	DNA methylase n-4 n-6 domain protein	L
			Psy302974	MCCC1A14957_chromid	COG1961	Resolvase	L
			Psy302267	MCCC1A14957_chromid	COG2222	carbohydrate binding	M
			Psy302294	MCCC1A14957_chromid	COG2230	cyclopropane-fatty-acyl-phospholipid synthase	M
			Psy302359	MCCC1A14957_chromid	COG3040	Outer membrane lipoprotein	M
			Psy302395	MCCC1A14957_chromid	COG1346	cytolysis	M
			Psy302414	MCCC1A14957_chromid	COG0682	Transfers the N-acyl diglyceride group on what will become the N-terminal cysteine of membrane lipoproteins (By similarity)	M
			Psy302474	MCCC1A14957_chromid	ENOG410ZVDW	Glycosyl transferases group 1	M
			Psy302625	MCCC1A14957_chromid	COG0668	Mechanosensitive ion channel	M
			Psy302673	MCCC1A14957_chromid	COG0668	Mechanosensitive ion channel	M
			Psy302677	MCCC1A14957_chromid	COG2885	Ompa motb domain protein	M
			Psy302684	MCCC1A14957_chromid	COG2885	Ompa motb domain protein	M
			Psy302744	MCCC1A14957_chromid	COG1209	Catalyzes the formation of dTDP-glucose, from dTTP and glucose 1-phosphate, as well as its pyrophosphorolysis (By similarity)	M
			Psy302745	MCCC1A14957_chromid	COG1898	DTDP-4-dehydrorhamnose 3,5-epimerase	M
			Psy302746	MCCC1A14957_chromid	COG1898	DTDP-4-dehydrorhamnose 3,5-epimerase	M
			Psy302748	MCCC1A14957_chromid	COG2148	sugar transferase	M
			Psy302750	MCCC1A14957_chromid	COG1216	Glycosyl transferase, family 2	M
			Psy302751	MCCC1A14957_chromid	COG1215	Glycosyl transferase, family 2	M
			Psy302752	MCCC1A14957_chromid	ENOG410ZVJG	glycosyl transferase group 1	M
			Psy302754	MCCC1A14957_chromid	COG0438	Glycosyl transferase (Group 1	M
			Psy302755	MCCC1A14957_chromid	COG0438	Glycosyl transferase (Group 1	M
			Psy302756	MCCC1A14957_chromid	ENOG410XTKE	Protein involved in exopolysaccharide	M
			Psy302757	MCCC1A14957_chromid	ENOG4111PG2	polysaccharide biosynthesis protein	M
			Psy302758	MCCC1A14957_chromid	COG1596	polysaccharide transmembrane transporter activity	M
			Psy302759	MCCC1A14957_chromid	ENOG410XZ81	Glycosyl transferase, family 2	M
			Psy302812	MCCC1A14957_chromid	COG2885	Ompa motb domain protein	M
			Psy302820	MCCC1A14957_chromid	COG0668	Mechanosensitive ion channel	M
			Psy302867	MCCC1A14957_chromid	COG1696	Membrane bOund o-acyl transferase mboat family protein	M
			Psy302256	MCCC1A14957_chromid	COG0225	Has an important function as a repair enzyme for proteins that have been inactivated by oxidation. Catalyzes the reversible oxidation-reduction of methionine sulfoxide in proteins to methionine (By similarity)	O
			Psy302302	MCCC1A14957_chromid	COG0225	Has an important function as a repair enzyme for proteins that have been inactivated by oxidation. Catalyzes the reversible oxidation-reduction of methionine sulfoxide in proteins to methionine (By similarity)	O
			Psy302313	MCCC1A14957_chromid	COG1180	activating enzyme	O
			Psy302384	MCCC1A14957_chromid	COG2039	Removes 5-oxoproline from various penultimate amino acid residues except L-proline (By similarity)	O
			Psy302400	MCCC1A14957_chromid	COG0602	Catalyzes the conversion of 6-carboxy-5,6,7,8- tetrahydropterin (CPH4) to 7-carboxy-7-deazaguanine (CDG) (By similarity)	O
			Psy302416	MCCC1A14957_chromid	COG0326	Molecular chaperone. Has ATPase activity (By similarity)	O
			Psy302469	MCCC1A14957_chromid	COG2518	Catalyzes the methyl esterification of L-isoaspartyl residues in peptides and proteins that result from spontaneous decomposition of normal L-aspartyl and L-asparaginyl residues. It plays a role in the repair and or degradation of damaged proteins (By similarity)	O
			Psy302556	MCCC1A14957_chromid	COG0740	Cleaves peptides in various proteins in a process that requires ATP hydrolysis. Has a chymotrypsin-like activity. Plays a major role in the degradation of misfolded proteins (By similarity)	O
			Psy302617	MCCC1A14957_chromid	COG0602	Catalyzes the conversion of 6-carboxy-5,6,7,8- tetrahydropterin (CPH4) to 7-carboxy-7-deazaguanine (CDG) (By similarity)	O
			Psy302658	MCCC1A14957_chromid	COG0501	Protease HtpX homolog	O
			Psy302721	MCCC1A14957_chromid	COG0466	ATP-dependent serine protease that mediates the selective degradation of mutant and abnormal proteins as well as certain short-lived regulatory proteins. Required for cellular homeostasis and for survival from DNA damage and developmental changes induced by stress. Degrades polypeptides processively to yield small peptide fragments that are 5 to 10 amino acids long. Binds to DNA in a double-stran…	O
			Psy302798	MCCC1A14957_chromid	COG0330	Band 7 protein	O
			Psy302807	MCCC1A14957_chromid	COG0526	Thioredoxin	O
			Psy302876	MCCC1A14957_chromid	COG1026	peptidase	O
			Psy302882	MCCC1A14957_chromid	COG1180	activating enzyme	O
			Psy302934	MCCC1A14957_chromid	COG0330	Band 7 protein	O
			Psy302940	MCCC1A14957_chromid	COG0740	Cleaves peptides in various proteins in a process that requires ATP hydrolysis. Has a chymotrypsin-like activity. Plays a major role in the degradation of misfolded proteins (By similarity)	O
			Psy302994	MCCC1A14957_chromid	COG0526	Thioredoxin	O
			Psy302995	MCCC1A14957_chromid	COG0492	thioredoxin reductase	O
			Psy303033	MCCC1A14957_chromid	COG0652	peptidyl-prolyl cis-trans isomerase activity	O
			Psy303034	MCCC1A14957_chromid	COG0652	peptidyl-prolyl cis-trans isomerase activity	O
			Psy303040	MCCC1A14957_chromid	COG0542	ATP-dependent CLP protease ATP-binding subunit	O
			Psy302231	MCCC1A14957_chromid	COG2897	sulfurtransferase	P
			Psy302233	MCCC1A14957_chromid	COG2897	sulfurtransferase	P
			Psy302236	MCCC1A14957_chromid	COG1176	transporter activity	P
			Psy302237	MCCC1A14957_chromid	COG1177	Binding-protein-dependent transport systems inner membrane component	P
			Psy302240	MCCC1A14957_chromid	COG2998	(ABC) transporter	P
			Psy302270	MCCC1A14957_chromid	COG1175	binding-protein-dependent transport systems inner membrane Component	P
			Psy302281	MCCC1A14957_chromid	COG0659	sulfate transporter	P
			Psy302322	MCCC1A14957_chromid	COG0175	Reduction of activated sulfate into sulfite (By similarity)	P
			Psy302396	MCCC1A14957_chromid	COG1283	Na Pi-cotransporter	P
			Psy302418	MCCC1A14957_chromid	COG1840	extracellular solute-binding protein, family 1	P
			Psy302421	MCCC1A14957_chromid	COG1177	Binding-protein-dependent transport systems inner membrane component	P
			Psy302436	MCCC1A14957_chromid	COG0601	Binding-protein-dependent transport systems inner membrane component	P
			Psy302437	MCCC1A14957_chromid	COG1173	Binding-protein-dependent transport systems inner membrane component	P
			Psy302439	MCCC1A14957_chromid	COG0444	(ABC) transporter	P
			Psy302447	MCCC1A14957_chromid	COG0003	ATPase required for the post-translational delivery of tail-anchored (TA) proteins to the endoplasmic reticulum. Recognizes and selectively binds the transmembrane domain of TA proteins in the cytosol. This complex then targets to the endoplasmic reticulum by membrane-bound receptors, where the tail- anchored protein is released for insertion. This process is regulated by ATP binding and hydrolys…	P
			Psy302452	MCCC1A14957_chromid	COG1230	cation diffusion facilitator family transporter	P
			Psy302491	MCCC1A14957_chromid	COG0659	sulfate transporter	P
			Psy302500	MCCC1A14957_chromid	COG0288	carbonic anhydrase	P
			Psy302598	MCCC1A14957_chromid	COG1226	PotAssium voltage-gated channel	P
			Psy302600	MCCC1A14957_chromid	COG1840	extracellular solute-binding protein, family 1	P
			Psy302601	MCCC1A14957_chromid	COG1178	ABC transporter (permease)	P
			Psy302614	MCCC1A14957_chromid	COG1464	(Lipo)protein	P
			Psy302629	MCCC1A14957_chromid	COG0609	permease protein	P
			Psy302630	MCCC1A14957_chromid	COG1120	(ABC) transporter	P
			Psy302631	MCCC1A14957_chromid	COG0614	Periplasmic binding protein	P
			Psy302651	MCCC1A14957_chromid	COG2116	formate transmembrane transporter activity	P
			Psy302727	MCCC1A14957_chromid	COG1283	Na Pi-cotransporter	P
			Psy302739	MCCC1A14957_chromid	COG0444	(ABC) transporter	P
			Psy302740	MCCC1A14957_chromid	COG1173	Binding-protein-dependent transport systems inner membrane component	P
			Psy302741	MCCC1A14957_chromid	COG0601	Binding-protein-dependent transport systems inner membrane component	P
			Psy302767	MCCC1A14957_chromid	COG0226	phosphate abc transporter	P
			Psy302768	MCCC1A14957_chromid	COG0573	phosphate abc transporter	P
			Psy302769	MCCC1A14957_chromid	COG0581	phosphate abc transporter	P
			Psy302770	MCCC1A14957_chromid	COG1117	Part of the ABC transporter complex PstSACB involved in phosphate import. Responsible for energy coupling to the transport system (By similarity)	P
			Psy302771	MCCC1A14957_chromid	COG0704	Plays a role in the regulation of phosphate uptake	P
			Psy302810	MCCC1A14957_chromid	COG0659	sulfate transporter	P
			Psy302831	MCCC1A14957_chromid	COG0619	Cobalt transport protein	P
			Psy302832	MCCC1A14957_chromid	COG1122	ATPase activity	P
			Psy302851	MCCC1A14957_chromid	COG2116	formate transmembrane transporter activity	P
			Psy302996	MCCC1A14957_chromid	COG1292	Transporter	P
			Psy302343	MCCC1A14957_chromid	COG2931	Hemolysin-type calcium-binding	Q
			Psy302797	MCCC1A14957_chromid	COG1228	amidohydrolase	Q
			Psy302828	MCCC1A14957_chromid	COG2313	hydrolase activity, acting on glycosyl bonds	Q
			Psy302849	MCCC1A14957_chromid	COG1228	amidohydrolase	Q
			Psy302852	MCCC1A14957_chromid	COG1541	Phenylacetate-CoA ligase	Q
			Psy302190	MCCC1A14957_chromid	COG1288	c4-dicarboxylate anaerobic carrier	S
			Psy302192	MCCC1A14957_chromid	ENOG410YQ1X	-	S
			Psy302193	MCCC1A14957_chromid	COG0517	Catalyzes the conversion of inosine 5'-phosphate (IMP) to xanthosine 5'-phosphate (XMP), the first committed and rate- limiting step in the de novo synthesis of guanine nucleotides, and therefore plays an important role in the regulation of cell growth (By similarity)	S
			Psy302202	MCCC1A14957_chromid	COG1744	basic membrane	S
			Psy302208	MCCC1A14957_chromid	COG4123	Specifically methylates the adenine in position 37 of tRNA(1)(Val) (anticodon cmo5UAC) (By similarity)	S
			Psy302209	MCCC1A14957_chromid	ENOG410XYNF	PHP domain	S
			Psy302213	MCCC1A14957_chromid	ENOG4111PG4	(twin-arginine translocation) pathway signal	S
			Psy302214	MCCC1A14957_chromid	ENOG410ZX74	-	S
			Psy302219	MCCC1A14957_chromid	COG2357	relA SpoT domain protein	S
			Psy302221	MCCC1A14957_chromid	ENOG410Y3P5	-	S
[truncated: 306 more rows]

[truncated: 3 more sheets: Table S11, Table S12, Table S16]
