# Supplementary material for: Genomic and metabolic insights into the first host-associated isolate of Psychrilyobacter
Source: Microbiol Spectr. 2023 Sep 27;11(5):e03990-22. doi: 10.1128/spectrum.03990-22 (PMC10580919; doi:10.1128/spectrum.03990-22)
Supplement: Table S6 — Genomic composition of strain B1. [file spectrum.03990-22-s0003.xlsx]

## Sheet: Genome compositions
	Chromosome	Chromid	Plasmid
Length (bp)	2227457	897683	103887
GC content (%)	34.2	33.1	29.8
Number of Coding Sequences	2104	860	102
Chromosomal Replication Initiator Protein DnaA	1	2	1
Chromosome Partitioning Protein ParA	0	2	1
Chromosome Partitioning Protein ParB	0	1	0
Number of rRNA	28	2	0
Number of tRNA	54	15	0
Essential genes*	241	24	1
Core genes**	1669	521	19
House-keeping Genes	27	1	0
Metabolism Genes	643	281	22
Cellular Processes and Signaling Genes	328	97	13
Information Storage and Processing Genes	341	65	8
Colonization	90	25	3
Carbohydrate transport and metabolism	172	56	3
Coenzyme transport and metabolism	58	42	2
Defense mechanisms	0	38	12
*Essential genes are according to the description of Kobayashi K et al. Essential Bacillus subtilis genes.
Proc Natl Acad Sci U S A. 2003 Apr 15;100(8):4678-83. doi: 10.1073/pnas.0730515100.
**Core genes are caculated through Majorbio plantform using Pangenome classification.

## Sheet: Core genes
Gene ID	Location	COG ID	COG Description	KO ID	KO Description
Psy300001	Chromosome	COG2255	The RuvA-RuvB complex in the presence of ATP renatures cruciform structure in supercoiled DNA with palindromic sequence, indicating that it may promote strand exchange reactions in homologous recombination. RuvAB is a helicase that mediates the Holliday junction migration by localized denaturation and reannealing (By similarity)	K03551	holliday junction DNA helicase RuvB [EC:3.6.4.12]
Psy300002	Chromosome	COG1959	Transcriptional regulator, BadM Rrf2 family	-	-
Psy300003	Chromosome	COG1385	Specifically methylates the N3 position of the uracil ring of uridine 1498 (m3U1498) in 16S rRNA. Acts on the fully assembled 30S ribosomal subunit (By similarity)	K09761	16S rRNA (uracil1498-N3)-methyltransferase [EC:2.1.1.193]
Psy300004	Chromosome	COG0621	Catalyzes the methylthiolation of N6- (dimethylallyl)adenosine (i(6)A), leading to the formation of 2- methylthio-N6-(dimethylallyl)adenosine (ms(2)i(6)A) at position 37 in tRNAs that read codons beginning with uridine (By similarity)	K18707	threonylcarbamoyladenosine tRNA methylthiotransferase MtaB [EC:2.8.4.5]
Psy300005	Chromosome	ENOG410ZDGV	-	-	-
Psy300006	Chromosome	COG0799	Functions as a ribosomal silencing factor. Interacts with ribosomal protein L14 (rplN), blocking formation of intersubunit bridge B8. Prevents association of the 30S and 50S ribosomal subunits and the formation of functional ribosomes, thus repressing translation (By similarity)	K09710	ribosome-associated protein
Psy300007	Chromosome	-	-	-	-
Psy300008	Chromosome	COG0768	penicillin-binding protein	K05515	penicillin-binding protein 2 [EC:3.4.16.4]
Psy300009	Chromosome	COG0595	Metallo-Beta-Lactamase	K12574	ribonuclease J [EC:3.1.-.-]
Psy300010	Chromosome	COG1534	Rna-binding protein	K07574	RNA-binding protein
Psy300011	Chromosome	COG1154	Catalyzes the acyloin condensation reaction between C atoms 2 and 3 of pyruvate and glyceraldehyde 3-phosphate to yield 1-deoxy-D-xylulose-5-phosphate (DXP) (By similarity)	K01662	1-deoxy-D-xylulose-5-phosphate synthase [EC:2.2.1.7]
Psy300012	Chromosome	COG3481	Metal Dependent Phosphohydrolase	-	-
Psy300013	Chromosome	COG1189	hemolysin a	K06442	23S rRNA (cytidine1920-2'-O)/16S rRNA (cytidine1409-2'-O)-methyltransferase [EC:2.1.1.226 2.1.1.227]
Psy300014	Chromosome	COG0313	Catalyzes the 2'-O-methylation of the ribose of cytidine 1402 (C1402) in 16S rRNA (By similarity)	K07056	16S rRNA (cytidine1402-2'-O)-methyltransferase [EC:2.1.1.198]
Psy300015	Chromosome	COG1161	Required for a late step of 50S ribosomal subunit assembly. Has GTPase activity (By similarity)	K14540	ribosome biogenesis GTPase A
Psy300016	Chromosome	COG0171	nh(3)-dependent nad( ) synthetase	K01916	NAD+ synthase [EC:6.3.1.5]
Psy300017	Chromosome	COG0294	dihydropteroate synthase	K00796	dihydropteroate synthase [EC:2.5.1.15]
Psy300018	Chromosome	ENOG410Y82P	-	-	-
Psy300019	Chromosome	COG0850	Cell division inhibitor that blocks the formation of polar Z ring septums. Rapidly oscillates between the poles of the cell to destabilize FtsZ filaments that have formed before they mature into polar Z rings. Prevents FtsZ polymerization (By similarity)	K03610	septum site-determining protein MinC
Psy300020	Chromosome	COG2894	site-determining protein	K03609	septum site-determining protein MinD
Psy300021	Chromosome	COG0851	Prevents the cell division inhibition by proteins MinC and MinD at internal division sites while permitting inhibition at polar sites. This ensures cell division at the proper site by restricting the formation of a division septum at the midpoint of the long axis of the cell (By similarity)	K03608	cell division topological specificity factor
Psy300022	Chromosome	COG1160	GTPase that plays an essential role in the late steps of ribosome biogenesis (By similarity)	K03977	GTPase
Psy300023	Chromosome	COG1032	radical SAM domain protein	-	-
Psy300024	Chromosome	COG2964	YheO domain protein	-	-
Psy300025	Chromosome	COG0534	Mate efflux family protein	-	-
Psy300027	Chromosome	COG0217	transcriptional regulatory protein	-	-
Psy300029	Chromosome	COG0557	3'-5' exoribonuclease that releases 5'-nucleoside monophosphates and is involved in maturation of structured RNAs (By similarity)	K12573	ribonuclease R [EC:3.1.-.-]
Psy300030	Chromosome	COG1713	Metal Dependent Phosphohydrolase	-	-
Psy300031	Chromosome	-	-	-	-
Psy300032	Chromosome	COG0860	n-acetylmuramoyl-l-alanine amidase	K01448	N-acetylmuramoyl-L-alanine amidase [EC:3.5.1.28]
Psy300033	Chromosome	COG2885	Ompa motb domain protein	K03286	OmpA-OmpF porin, OOP family
Psy300034	Chromosome	COG0531	amino acid	-	-
Psy300035	Chromosome	COG0553	helicase	-	-
Psy300036	Chromosome	ENOG41124BK	-	-	-
Psy300037	Chromosome	COG0607	Rhodanese domain protein	-	-
Psy300038	Chromosome	COG1823	sodium dicarboxylate symporter	K06956	uncharacterized protein
Psy300039	Chromosome	ENOG410ZZCG	XRE family Transcriptional regulator	-	-
Psy300040	Chromosome	ENOG4111JGW	group 1 glycosyl transferase	-	-
Psy300041	Chromosome	ENOG410XNMH	Histidine kinase	-	-
Psy300042	Chromosome	COG1186	Peptide chain release factor 2 directs the termination of translation in response to the peptide chain termination codons UGA and UAA (By similarity)	K02836	peptide chain release factor 2
Psy300043	Chromosome	COG0008	Catalyzes the attachment of glutamate to tRNA(Glu) in a two-step reaction glutamate is first activated by ATP to form Glu-AMP and then transferred to the acceptor end of tRNA(Glu) (By similarity)	K01885	glutamyl-tRNA synthetase [EC:6.1.1.17]
Psy300044	Chromosome	COG1263	PTS System	K02804;K02803	PTS system, N-acetylglucosamine-specific IIB component [EC:2.7.1.193];PTS system, N-acetylglucosamine-specific IIC component
Psy300045	Chromosome	COG0363	Catalyzes the reversible isomerization-deamination of glucosamine 6-phosphate (GlcN6P) to form fructose 6-phosphate (Fru6P) and ammonium ion (By similarity)	K02564	glucosamine-6-phosphate deaminase [EC:3.5.99.6]
Psy300046	Chromosome	COG1820	GlcNAc 6-P deacetylase	K01443	N-acetylglucosamine-6-phosphate deacetylase [EC:3.5.1.25]
Psy300048	Chromosome	COG1670	#NAME?	-	-
Psy300049	Chromosome	COG3152	Membrane	-	-
Psy300051	Chromosome	COG0658	DNA internalization-related competence protein ComEC Rec2	K02238	competence protein ComEC
Psy300052	Chromosome	COG1994	metalloendopeptidase activity	-	-
Psy300054	Chromosome	COG1739	protein family UPF0029, Impact, N-terminal protein	-	-
Psy300055	Chromosome	COG1109	Catalyzes the conversion of glucosamine-6-phosphate to glucosamine-1-phosphate (By similarity)	K01835	phosphoglucomutase [EC:5.4.2.2]
Psy300056	Chromosome	-	-	-	-
Psy300057	Chromosome	COG0664	transcriptional regulator, crp fnr family	-	-
Psy300058	Chromosome	COG1744	basic membrane	K07335	basic membrane protein A and related proteins
Psy300059	Chromosome	-	-	-	-
Psy300060	Chromosome	COG1846	Transcriptional regulator	-	-
Psy300061	Chromosome	-	-	-	-
Psy300062	Chromosome	COG0664	transcriptional regulator, crp fnr family	-	-
Psy300063	Chromosome	COG0213	The enzymes which catalyze the reversible phosphorolysis of pyrimidine nucleosides are involved in the degradation of these compounds and in their utilization as carbon and energy sources, or in the rescue of pyrimidine bases for nucleotide synthesis (By similarity)	K00756	pyrimidine-nucleoside phosphorylase [EC:2.4.2.2]
Psy300064	Chromosome	COG0274	Catalyzes a reversible aldol reaction between acetaldehyde and D-glyceraldehyde 3-phosphate to generate 2-deoxy- D-ribose 5-phosphate (By similarity)	K01619	deoxyribose-phosphate aldolase [EC:4.1.2.4]
Psy300065	Chromosome	COG1418	Endoribonuclease that initiates mRNA decay (By similarity)	K06950	uncharacterized protein
Psy300067	Chromosome	COG0521	molybdenum cofactor biosynthesis protein	-	-
Psy300068	Chromosome	COG2896	Catalyzes, together with MoaC, the conversion of 5'-GTP to cyclic pyranopterin monophosphate (cPMP or molybdopterin precursor Z) (By similarity)	K03639	GTP 3',8-cyclase [EC:4.1.99.22]
Psy300069	Chromosome	COG4662	binding-protein-dependent transport systems inner membrane Component	K05773	tungstate transport system permease protein
Psy300070	Chromosome	COG1117	Part of the ABC transporter complex PstSACB involved in phosphate import. Responsible for energy coupling to the transport system (By similarity)	K06857	tungstate transport system ATP-binding protein [EC:3.6.3.55]
Psy300071	Chromosome	COG0303	Molybdenum cofactor synthesis domain protein	K03750	molybdopterin molybdotransferase [EC:2.10.1.1]
Psy300072	Chromosome	COG0303	Molybdenum cofactor synthesis domain protein	K07219;K03750	molybdopterin molybdotransferase [EC:2.10.1.1];putative molybdopterin biosynthesis protein
Psy300073	Chromosome	COG2258	mosc domain containing protein	-	-
Psy300081	Chromosome	COG2414	aldehyde ferredoxin oxidoreductase	K03738	aldehyde:ferredoxin oxidoreductase [EC:1.2.7.5]
Psy300082	Chromosome	-	-	-	-
Psy300083	Chromosome	COG0476	small protein activating enzyme activity	-	-
Psy300084	Chromosome	-	-	-	-
Psy300085	Chromosome	COG2870	Catalyzes the ADP transfer to D-glycero-D-manno-heptose 1-phosphate, yielding ADP-D,D-heptose (By similarity)	-	-
Psy300086	Chromosome	COG0802	protein family UPF0079, ATPase	K06925	tRNA threonylcarbamoyladenosine biosynthesis protein TsaE
Psy300087	Chromosome	COG1214	Peptidase M22 Glycoprotease	-	-
Psy300089	Chromosome	COG0446	pyridine nucleotide-disulfide oxidoreductase	-	-
Psy300090	Chromosome	ENOG4110Z2D	-	-	-
Psy300091	Chromosome	-	-	-	-
Psy300092	Chromosome	COG0617	Catalyzes the addition and repair of the essential 3'- terminal CCA sequence in tRNAs without using a nucleic acid template. Adds these three nucleotides in the order of C, C, and A to the tRNA nucleotide-73, using CTP and ATP as substrates and producing inorganic pyrophosphate	K00974	tRNA nucleotidyltransferase (CCA-adding enzyme) [EC:2.7.7.72 3.1.3.- 3.1.4.-]
Psy300093	Chromosome	ENOG410XT9Z	Membrane	K06076	long-chain fatty acid transport protein
Psy300094	Chromosome	COG1309	Transcriptional regulator	-	-
Psy300095	Chromosome	COG0797	rare lipoprotein A	K03642	rare lipoprotein A
Psy300096	Chromosome	COG1160	GTPase that plays an essential role in the late steps of ribosome biogenesis (By similarity)	-	-
Psy300097	Chromosome	ENOG4110Z0K	Uncharacterized ACR, COG1399	K07040	uncharacterized protein
Psy300099	Chromosome	COG0416	Catalyzes the reversible formation of acyl-phosphate (acyl-PO(4)) from acyl- acyl-carrier-protein (acyl-ACP). This enzyme utilizes acyl-ACP as fatty acyl donor, but not acyl-CoA (By similarity)	K03621	glycerol-3-phosphate acyltransferase PlsX [EC:2.3.1.15]
Psy300100	Chromosome	COG0332	Catalyzes the condensation reaction of fatty acid synthesis by the addition to an acyl acceptor of two carbons from malonyl-ACP. Catalyzes the first condensation reaction which initiates fatty acid synthesis and may therefore play a role in governing the total rate of fatty acid production. Possesses both acetoacetyl-ACP synthase and acetyl transacylase activities. Its substrate specificity deter…	K00648	3-oxoacyl-[acyl-carrier-protein] synthase III [EC:2.3.1.180]
Psy300101	Chromosome	COG0331	Malonyl coA-acyl carrier protein transacylase	K00645	[acyl-carrier-protein] S-malonyltransferase [EC:2.3.1.39]
Psy300102	Chromosome	ENOG410XNW1	)-reductase	K00059	3-oxoacyl-[acyl-carrier protein] reductase [EC:1.1.1.100]
Psy300103	Chromosome	COG0236	Carrier of the growing fatty acid chain in fatty acid biosynthesis (By similarity)	K02078	acyl carrier protein
Psy300104	Chromosome	COG0304	Catalyzes the condensation reaction of fatty acid synthesis by the addition to an acyl acceptor of two carbons from malonyl-ACP (By similarity)	K09458	3-oxoacyl-[acyl-carrier-protein] synthase II [EC:2.3.1.179]
Psy300105	Chromosome	COG0571	Digests double-stranded RNA. Involved in the processing of primary rRNA transcript to yield the immediate precursors to the large and small rRNAs (23S and 16S). Also processes some mRNAs, and tRNAs when they are encoded in the rRNA operon (By similarity)	K03685	ribonuclease III [EC:3.1.26.3]
Psy300106	Chromosome	COG1243	Histone acetyltransferase	-	-
Psy300107	Chromosome	COG1530	ribonuclease	K08301	ribonuclease G [EC:3.1.26.-]
Psy300108	Chromosome	COG0669	Reversibly transfers an adenylyl group from ATP to 4'- phosphopantetheine, yielding dephospho-CoA (dPCoA) and pyrophosphate (By similarity)	K00954	pantetheine-phosphate adenylyltransferase [EC:2.7.7.3]
Psy300109	Chromosome	COG1066	May play a role in the repair of endogenous alkylation damage (By similarity)	K04485	DNA repair protein RadA/Sms
Psy300110	Chromosome	COG1623	Participates in a DNA-damage check-point. DisA forms globular foci that rapidly scan along the chromosomes searching for lesions (By similarity)	K07067	diadenylate cyclase [EC:2.7.7.85]
Psy300112	Chromosome	COG0441	threonine-tRNA ligase activity	K01868	threonyl-tRNA synthetase [EC:6.1.1.3]
Psy300113	Chromosome	ENOG410XVJ5	-	-	-
Psy300114	Chromosome	COG0526	Thioredoxin	K03671	thioredoxin 1
Psy300115	Chromosome	COG0451	Nad-dependent epimerase dehydratase	K03274	ADP-L-glycero-D-manno-heptose 6-epimerase [EC:5.1.3.20]
Psy300116	Chromosome	COG3981	acetyltransferase	-	-
Psy300117	Chromosome	COG2805	twitching motility protein	K02669	twitching motility protein PilT
Psy300118	Chromosome	COG0635	Coproporphyrinogen III oxidase	-	-
Psy300119	Chromosome	COG1555	Competence protein	K02237	competence protein ComEA
Psy300120	Chromosome	ENOG4110Z4W	-	-	-
Psy300121	Chromosome	COG0745	regulatoR	-	-
Psy300122	Chromosome	ENOG410XNMH	Histidine kinase	-	-
Psy300123	Chromosome	-	-	-	-
Psy300124	Chromosome	COG2262	GTPase that associates with the 50S ribosomal subunit and may have a role during protein synthesis or ribosome biogenesis (By similarity)	K03665	GTPase
Psy300125	Chromosome	COG1278	Cold shock protein	K03704	cold shock protein (beta-ribbon, CspA family)
Psy300126	Chromosome	COG3610	Membrane	-	-
Psy300127	Chromosome	COG2966	Membrane	-	-
Psy300128	Chromosome	COG1301	sodium dicarboxylate symporter	-	-
Psy300129	Chromosome	COG2739	Might take part in the signal recognition particle (SRP) pathway. This is inferred from the conservation of its genetic proximity to ftsY ffh. May be a regulatory protein (By similarity)	K09787	uncharacterized protein
Psy300130	Chromosome	COG0541	Involved in targeting and insertion of nascent membrane proteins into the cytoplasmic membrane. Binds to the hydrophobic signal sequence of the ribosome-nascent chain (RNC) as it emerges from the ribosomes. The SRP-RNC complex is then targeted to the cytoplasmic membrane where it interacts with the SRP receptor FtsY	K03106	signal recognition particle subunit SRP54 [EC:3.6.5.4]
Psy300131	Chromosome	COG0228	30s ribosomal protein S16	K02959	small subunit ribosomal protein S16
Psy300132	Chromosome	-	-	-	-
Psy300134	Chromosome	COG2148	sugar transferase	-	-
Psy300163	Chromosome	COG1088	dTDP-glucose 4-6-dehydratase	K01710	dTDP-glucose 4,6-dehydratase [EC:4.2.1.46]
Psy300165	Chromosome	COG0018	arginyL-tRNA synthetase	K01887	arginyl-tRNA synthetase [EC:6.1.1.19]
Psy300166	Chromosome	COG1496	Multi-copper polyphenol oxidoreductase laccase	K05810	laccase domain-containing protein
Psy300167	Chromosome	ENOG410Z0NU	Orthopoxvirus protein of unknown function (DUF830)	-	-
Psy300170	Chromosome	COG0006	peptidase M24	K01262	Xaa-Pro aminopeptidase [EC:3.4.11.9]
Psy300171	Chromosome	-	-	-	-
Psy300172	Chromosome	ENOG410ZZ3Y	feoA family	K04758	ferrous iron transport protein A
Psy300173	Chromosome	COG0370	Ferrous iron transport protein b	K04759	ferrous iron transport protein B
Psy300174	Chromosome	-	-	-	-
Psy300175	Chromosome	ENOG410ZY3D	4Fe-4S Ferredoxin iron-sulfur binding domain protein	-	-
Psy300176	Chromosome	-	-	-	-
Psy300178	Chromosome	COG1237	beta-lactamase domain protein	K06897	7,8-dihydropterin-6-yl-methyl-4-(beta-D-ribofuranosyl)aminobenzene 5'-phosphate synthase [EC:2.5.1.105]
Psy300179	Chromosome	COG1521	Catalyzes the phosphorylation of pantothenate (Pan), the first step in CoA biosynthesis (By similarity)	K03525	type III pantothenate kinase [EC:2.7.1.33]
Psy300180	Chromosome	COG2239	magnesium ion transmembrane transporter activity	K06213	magnesium transporter
Psy300181	Chromosome	COG1323	UPF0348 protein	-	-
Psy300182	Chromosome	COG2211	symporter activity	K03292	glycoside/pentoside/hexuronide:cation symporter, GPH family
Psy300183	Chromosome	-	-	-	-
Psy300184	Chromosome	COG1744	basic membrane	K07335	basic membrane protein A and related proteins
Psy300185	Chromosome	COG1744	basic membrane	K07335	basic membrane protein A and related proteins
Psy300186	Chromosome	COG0635	Coproporphyrinogen III oxidase	-	-
Psy300187	Chromosome	COG0325	alanine racemase domain protein	K06997	PLP dependent protein
Psy300188	Chromosome	COG1799	Cell division protein that is part of the divisome complex and is recruited early to the Z-ring. Probably stimulates Z-ring formation, perhaps through the cross-linking of FtsZ protofilaments. Its function overlaps with FtsA (By similarity)	K09772	cell division inhibitor SepF
Psy300189	Chromosome	COG0534	Mate efflux family protein	-	-
Psy300190	Chromosome	COG0482	Catalyzes the 2-thiolation of uridine at the wobble position (U34) of tRNA, leading to the formation of s(2)U34 (By similarity)	-	-
Psy300191	Chromosome	COG0787	Catalyzes the interconversion of L-alanine and D- alanine. May also act on other amino acids (By similarity)	K01775	alanine racemase [EC:5.1.1.1]
Psy300192	Chromosome	COG3804	dihydrodipicolinate reductase	K00215	4-hydroxy-tetrahydrodipicolinate reductase [EC:1.17.1.8]
Psy300193	Chromosome	ENOG411241U	-	K21399	2-amino-4-ketopentanoate thiolase alpha subunit [EC:2.3.1.263]
Psy300194	Chromosome	ENOG410XSQM	pyridoxal-5'-phosphate-dependent protein beta subunit	K21400	2-amino-4-ketopentanoate thiolase beta subunit [EC:2.3.1.263]
Psy300195	Chromosome	COG0010	hydrolase activity, acting on carbon-nitrogen (but not peptide) bonds, in linear amidines	-	-
Psy300196	Chromosome	ENOG4111S56	D-ornithine aminomutase S component	K17899	D-ornithine 4,5-aminomutase subunit alpha [EC:5.4.3.5]
Psy300197	Chromosome	ENOG410XSK3	cobalamin binding	K17898	D-ornithine 4,5-aminomutase subunit beta [EC:5.4.3.5]
Psy300198	Chromosome	ENOG410XRSI	glutamate mutase, mutL	-	-
Psy300199	Chromosome	COG3457	Racemase	-	-
Psy300200	Chromosome	COG1757	Na H antiporter	K03315	Na+:H+ antiporter, NhaC family
Psy300201	Chromosome	COG0591	symporter	-	-
Psy300202	Chromosome	COG4895	Uncharacterized conserved protein (DUF2196)	-	-
Psy300203	Chromosome	COG4948	mandelate racemase muconate lactonizing	K19802	L-Ala-D/L-Glu epimerase [EC:5.1.1.20]
Psy300205	Chromosome	COG0606	Mg chelatase subunit ChlI	K07391	magnesium chelatase family protein
Psy300230	Chromosome	COG0606	Mg chelatase subunit ChlI	K07391	magnesium chelatase family protein
Psy300231	Chromosome	COG0596	Alpha beta hydrolase	K01259	proline iminopeptidase [EC:3.4.11.5]
Psy300232	Chromosome	COG3104	transporter	-	-
Psy300233	Chromosome	COG0012	gtp-binding protein	K06942	ribosome-binding ATPase
Psy300234	Chromosome	COG0491	Beta-lactamase domain protein	-	-
Psy300235	Chromosome	ENOG4111UFY	arsR family transcriptional regulator	-	-
Psy300236	Chromosome	-	-	-	-
Psy300237	Chromosome	-	-	-	-
Psy300238	Chromosome	-	-	-	-
Psy300239	Chromosome	-	-	-	-
Psy300241	Chromosome	COG1573	uracil-dna glycosylase	K02334	DNA polymerase bacteriophage-type [EC:2.7.7.7]
Psy300242	Chromosome	COG1235	domain protein	-	-
Psy300243	Chromosome	COG0716	Low-potential electron donor to a number of redox enzymes (By similarity)	K03839	flavodoxin I
Psy300244	Chromosome	COG1179	uba thif-type nad fad binding protein	-	-
Psy300245	Chromosome	COG1767	triphosphoribosyl-dephospho-CoA synthase	K05966	triphosphoribosyl-dephospho-CoA synthase [EC:2.4.2.52]
Psy300246	Chromosome	COG3697	prosthetic group biosynthetic process	K05964	holo-ACP synthase [EC:2.7.7.61]
Psy300247	Chromosome	COG3053	(citrate (pro-3S)-lyase ligase	K01910	[citrate (pro-3S)-lyase] ligase [EC:6.2.1.22]
Psy300249	Chromosome	ENOG410XNMH	Histidine kinase	-	-
Psy300250	Chromosome	ENOG410XNMH	Histidine kinase	-	-
Psy300251	Chromosome	ENOG410XNMH	Histidine kinase	K00575	chemotaxis protein methyltransferase CheR [EC:2.1.1.80]
Psy300252	Chromosome	COG2201	protein-glutamate methylesterase activity	K03412	two-component system, chemotaxis family, response regulator CheB [EC:3.1.1.61]
Psy300253	Chromosome	ENOG410XNMH	Histidine kinase	-	-
Psy300254	Chromosome	COG2509	fad dependent oxidoreductase	K07137	uncharacterized protein
Psy300255	Chromosome	COG0587	DNA polymerase III (alpha subunit)	K02337	DNA polymerase III subunit alpha [EC:2.7.7.7]
Psy300256	Chromosome	-	-	-	-
Psy300257	Chromosome	COG0439	acetyl-CoA carboxylase biotin carboxylase	K01961	acetyl-CoA carboxylase, biotin carboxylase subunit [EC:6.4.1.2 6.3.4.14]
Psy300258	Chromosome	COG1302	alkaline shock protein	-	-
Psy300259	Chromosome	ENOG4110Z6I	-	-	-
Psy300260	Chromosome	-	-	-	-
Psy300261	Chromosome	COG0781	DNA-dependent transcription, termination	K03625	N utilization substance protein B
Psy300262	Chromosome	COG0667	Aldo keto reductase	-	-
Psy300263	Chromosome	ENOG4110TKN	Histidine kinase	-	-
Psy300264	Chromosome	COG0640	Transcriptional regulator, arsr family	-	-
Psy300265	Chromosome	ENOG4110Z2G	-	-	-
Psy300266	Chromosome	COG1494	Fructose-1,6-bisphosphatase	K02446	fructose-1,6-bisphosphatase II [EC:3.1.3.11]
Psy300267	Chromosome	-	-	-	-
Psy300268	Chromosome	COG2035	Membrane	K08974	putative membrane protein
Psy300269	Chromosome	COG1327	Negatively regulates transcription of bacterial ribonucleotide reductase nrd genes and operons by binding to NrdR- boxes (By similarity)	K07738	transcriptional repressor NrdR
Psy300270	Chromosome	COG1762	PTS System	K02806	PTS system, nitrogen regulatory IIA component [EC:2.7.1.-]
Psy300271	Chromosome	COG1381	Involved in DNA repair and RecF pathway recombination (By similarity)	K03584	DNA repair protein RecO (recombination protein O)
Psy300272	Chromosome	ENOG410ZBFJ	-	-	-
Psy300273	Chromosome	COG1792	regulation of cell shape	K03570	rod shape-determining protein MreC
Psy300274	Chromosome	COG2195	Cleaves the N-terminal amino acid of tripeptides (By similarity)	K01258	tripeptide aminopeptidase [EC:3.4.11.4]
Psy300275	Chromosome	ENOG410XP8H	O-Antigen Polymerase	-	-
Psy300276	Chromosome	COG1161	Required for a late step of 50S ribosomal subunit assembly. Has GTPase activity (By similarity)	K06948	30S ribosome assembly GTPase
Psy300277	Chromosome	COG2264	Methylates ribosomal protein L11 (By similarity)	K02687	ribosomal protein L11 methyltransferase [EC:2.1.1.-]
Psy300278	Chromosome	COG0496	Nucleotidase that shows phosphatase activity on nucleoside 5'-monophosphates (By similarity)	K03787	5'-nucleotidase [EC:3.1.3.5]
Psy300279	Chromosome	COG1692	metallophosphoesterase	K09769	uncharacterized protein
Psy300280	Chromosome	COG1418	Endoribonuclease that initiates mRNA decay (By similarity)	K18682	ribonucrease Y [EC:3.1.-.-]
Psy300281	Chromosome	ENOG410XUXE	stage II sporulation protein	K04749	anti-sigma B factor antagonist
Psy300282	Chromosome	COG3920	Histidine kinase	K04757	serine/threonine-protein kinase RsbW [EC:2.7.11.1]
Psy300283	Chromosome	ENOG410ZG8Y	-	-	-
Psy300284	Chromosome	COG0324	Catalyzes the transfer of a dimethylallyl group onto the adenine at position 37 in tRNAs that read codons beginning with uridine, leading to the formation of N6-(dimethylallyl)adenosine (i(6)A) (By similarity)	K00791	tRNA dimethylallyltransferase [EC:2.5.1.75]
Psy300286	Chromosome	-	-	-	-
Psy300287	Chromosome	-	-	-	-
Psy300288	Chromosome	-	-	-	-
Psy300289	Chromosome	COG0536	An essential GTPase which binds GTP, GDP and possibly (p)ppGpp with moderate affinity, with high nucleotide exchange rates and a fairly low GTP hydrolysis rate (By similarity). It may play a role in control of the cell cycle, stress response, ribosome biogenesis and in those bacteria that undergo differentiation, in morphogenesis control	K03979	GTPase [EC:3.6.5.-]
Psy300290	Chromosome	COG0211	50S ribosomal protein l27	K02899	large subunit ribosomal protein L27
Psy300291	Chromosome	-	-	-	-
Psy300292	Chromosome	COG0261	This protein binds to 23S rRNA in the presence of protein L20 (By similarity)	K02888	large subunit ribosomal protein L21
Psy300293	Chromosome	ENOG411227E	NADH ubiquinone oxidoreductase 24 kD	-	-
Psy300294	Chromosome	COG2000	domain protein	-	-
Psy300295	Chromosome	ENOG410XPBR	stage II sporulation protein E	-	-
Psy300296	Chromosome	COG3872	Metal-dependent enzyme	-	-
Psy300297	Chromosome	COG1206	Catalyzes the folate-dependent formation of 5-methyl- uridine at position 54 (M-5-U54) in all tRNAs (By similarity)	K04094	methylenetetrahydrofolate--tRNA-(uracil-5-)-methyltransferase [EC:2.1.1.74]
Psy300298	Chromosome	COG4974	Site-specific tyrosine recombinase, which acts by catalyzing the cutting and rejoining of the recombining DNA molecules. The XerC-XerD complex is essential to convert dimers of the bacterial chromosome into monomers to permit their segregation at cell division. It also contributes to the segregational stability of plasmids (By similarity)	K04763	integrase/recombinase XerD
Psy300299	Chromosome	COG5405	Protease subunit of a proteasome-like degradation complex believed to be a general protein degrading machinery (By similarity)	K01419	ATP-dependent HslUV protease, peptidase subunit HslV [EC:3.4.25.2]
Psy300302	Chromosome	COG0283	Cytidine monophosphate kinase	K00945	CMP/dCMP kinase [EC:2.7.4.25]
Psy300303	Chromosome	COG2861	polysaccharide de-acetylase	K09798	uncharacterized protein
Psy300304	Chromosome	ENOG410ZNCT	EamA-like transporter family	-	-
Psy300305	Chromosome	COG1519	3-Deoxy-D-manno-octulosonic-acid transferase	K02527	3-deoxy-D-manno-octulosonic-acid transferase [EC:2.4.99.12 2.4.99.13 2.4.99.14 2.4.99.15]
Psy300306	Chromosome	COG0220	Catalyzes the formation of N(7)-methylguanine at position 46 (m7G46) in tRNA (By similarity)	K03439	tRNA (guanine-N7-)-methyltransferase [EC:2.1.1.33]
Psy300307	Chromosome	COG0104	Plays an important role in the de novo pathway of purine nucleotide biosynthesis	K01939	adenylosuccinate synthase [EC:6.3.4.4]
Psy300308	Chromosome	COG1314	Preprotein translocase, subunit SecG	K03075	preprotein translocase subunit SecG
Psy300309	Chromosome	COG2256	Recombination factor protein RarA	K07478	putative ATPase
Psy300310	Chromosome	COG1217	gtp-binding protein typa	K06207	GTP-binding protein
Psy300311	Chromosome	COG0666	Ankyrin Repeat	-	-
Psy300312	Chromosome	COG0821	4-hydroxy-3-methylbut-2-en-1-yl diphosphate synthase activity	K03526	(E)-4-hydroxy-3-methylbut-2-enyl-diphosphate synthase [EC:1.17.7.1 1.17.7.3]
Psy300314	Chromosome	-	-	-	-
Psy300315	Chromosome	-	-	-	-
Psy300316	Chromosome	COG1595	RNA Polymerase	K03088	RNA polymerase sigma-70 factor, ECF subfamily
Psy300317	Chromosome	ENOG4110Z2H	-	-	-
Psy300318	Chromosome	ENOG4110Z1Q	-	-	-
Psy300319	Chromosome	COG0112	Catalyzes the reversible interconversion of serine and glycine with tetrahydrofolate (THF) serving as the one-carbon carrier. This reaction serves as the major source of one-carbon groups required for the biosynthesis of purines, thymidylate, methionine, and other important biomolecules. Also exhibits THF- independent aldolase activity toward beta-hydroxyamino acids, producing glycine and aldehyd…	K00600	glycine hydroxymethyltransferase [EC:2.1.2.1]
Psy300320	Chromosome	COG1489	Sugar fermentation stimulation protein homolog	K06206	sugar fermentation stimulation protein A
Psy300321	Chromosome	COG2158	Cysteine-rich small domain protein	-	-
Psy300322	Chromosome	COG1126	ABC transporter, (ATP-binding protein)	K02028	polar amino acid transport system ATP-binding protein [EC:3.6.3.21]
Psy300323	Chromosome	COG0765	amino acid AbC transporter	K02029	polar amino acid transport system permease protein
Psy300324	Chromosome	COG0834	(ABC) transporter	K02030	polar amino acid transport system substrate-binding protein
Psy300325	Chromosome	COG0810	TonB family	K03832	periplasmic protein TonB
Psy300326	Chromosome	COG1492	catalyzes amidations at positions B, D, E, and G on adenosylcobyrinic A,C-diamide. NH(2) groups are provided by glutamine, and one molecule of ATP is hydrogenolyzed for each amidation (By similarity)	K02232	adenosylcobyric acid synthase [EC:6.3.5.10]
Psy300327	Chromosome	COG0614	Periplasmic binding protein	K02016	iron complex transport system substrate-binding protein
Psy300329	Chromosome	COG3437	Response Regulator	-	-
Psy300330	Chromosome	COG2855	Membrane	-	-
Psy300331	Chromosome	COG0564	pseudouridine synthase activity	K06180	23S rRNA pseudouridine1911/1915/1917 synthase [EC:5.4.99.23]
Psy300334	Chromosome	COG2852	DNA (cytosine-5-)-methyltransferase	-	-
Psy300335	Chromosome	COG0164	Endonuclease that specifically degrades the RNA of RNA- DNA hybrids (By similarity)	K03470	ribonuclease HII [EC:3.1.26.4]
Psy300336	Chromosome	-	-	-	-
Psy300337	Chromosome	COG0792	UPF0102 protein	K07460	putative endonuclease
Psy300338	Chromosome	COG3478	nucleic-acid-binding protein containing a zn-ribbon domain	-	-
Psy300339	Chromosome	COG1040	Competence protein	-	-
Psy300340	Chromosome	ENOG4110Z6A	methyl-accepting chemotaxis protein	-	-
Psy300341	Chromosome	COG0366	alpha amylase, catalytic	-	-
Psy300342	Chromosome	COG0149	triosephosphate isomerase	K01803	triosephosphate isomerase (TIM) [EC:5.3.1.1]
Psy300343	Chromosome	COG0696	Catalyzes the interconversion of 2-phosphoglycerate and 3-phosphoglycerate (By similarity)	K15633	2,3-bisphosphoglycerate-independent phosphoglycerate mutase [EC:5.4.2.12]
Psy300346	Chromosome	ENOG410XWVS	-	K21009	polysaccharide biosynthesis protein PelD
Psy300348	Chromosome	ENOG4110Z7G	-	-	-
Psy300352	Chromosome	COG1120	(ABC) transporter	K02013	iron complex transport system ATP-binding protein [EC:3.6.3.34]
Psy300353	Chromosome	COG0609	permease protein	K02015	iron complex transport system permease protein
Psy300354	Chromosome	COG1629	receptor	K02014	iron complex outermembrane recepter protein
Psy300355	Chromosome	COG2096	cob(I)yrinic acid a,c-diamide adenosyltransferase activity	K00798	cob(I)alamin adenosyltransferase [EC:2.5.1.17]
Psy300356	Chromosome	COG0147	synthase (Component I)	K01657	anthranilate synthase component I [EC:4.1.3.27]
Psy300357	Chromosome	COG0512	anthranilate synthase	K01658	anthranilate synthase component II [EC:4.1.3.27]
Psy300358	Chromosome	COG0547	Anthranilate phosphoribosyltransferase	K00766	anthranilate phosphoribosyltransferase [EC:2.4.2.18]
Psy300359	Chromosome	COG0134	indole-3-glycerol phosphate synthase	K13498	indole-3-glycerol phosphate synthase / phosphoribosylanthranilate isomerase [EC:4.1.1.48 5.3.1.24]
Psy300360	Chromosome	COG0133	The beta subunit is responsible for the synthesis of L- tryptophan from indole and L-serine (By similarity)	K01696	tryptophan synthase beta chain [EC:4.2.1.20]
Psy300361	Chromosome	COG0159	The alpha subunit is responsible for the aldol cleavage of indoleglycerol phosphate to indole and glyceraldehyde 3- phosphate (By similarity)	K01695	tryptophan synthase alpha chain [EC:4.2.1.20]
Psy300362	Chromosome	COG2876	3-deoxy-7-phosphoheptulonate synthase activity	K03856	3-deoxy-7-phosphoheptulonate synthase [EC:2.5.1.54]
Psy300363	Chromosome	COG0287	prephenate dehydrogenase	K04517	prephenate dehydrogenase [EC:1.3.1.12]
Psy300364	Chromosome	COG0337	3-dehydroquinate synthase	K01735	3-dehydroquinate synthase [EC:4.2.3.4]
Psy300365	Chromosome	COG0128	5-enolpyruvylshikimate-3-phosphate synthase	K00800	3-phosphoshikimate 1-carboxyvinyltransferase [EC:2.5.1.19]
Psy300366	Chromosome	COG0082	5-enolpyruvylshikimate-3-phosphate phospholyase	K01736	chorismate synthase [EC:4.2.3.5]
Psy300367	Chromosome	COG0077	Prephenate dehydratase	K14170	chorismate mutase / prephenate dehydratase [EC:5.4.99.5 4.2.1.51]
Psy300368	Chromosome	COG0169	shikimate dehydrogenase	K00014	shikimate dehydrogenase [EC:1.1.1.25]
Psy300369	Chromosome	COG1448	aminotransferase	K00832	aromatic-amino-acid transaminase [EC:2.6.1.57]
Psy300370	Chromosome	COG0503	Catalyzes a salvage reaction resulting in the formation of AMP, that is energically less costly than de novo synthesis (By similarity)	K03816	xanthine phosphoribosyltransferase [EC:2.4.2.22]
Psy300371	Chromosome	COG1509	Lysine 2,3-aminomutase YodO family protein	-	-
Psy300372	Chromosome	COG1059	Responsible for removing an oxidatively damaged form of guanine (7,8-dihydro-8-oxoguanine 7-oxoG) from DNA. Also nicks DNA at apurinic apyrimidinic sites (AP sites) (By similarity)	-	-
Psy300373	Chromosome	COG0621	Catalyzes the methylthiolation of N6- (dimethylallyl)adenosine (i(6)A), leading to the formation of 2- methylthio-N6-(dimethylallyl)adenosine (ms(2)i(6)A) at position 37 in tRNAs that read codons beginning with uridine (By similarity)	K06168	tRNA-2-methylthio-N6-dimethylallyladenosine synthase [EC:2.8.4.3]
Psy300374	Chromosome	COG0530	exchanger	K07301	cation:H+ antiporter
Psy300375	Chromosome	COG1158	Facilitates transcription termination by a mechanism that involves Rho binding to the nascent RNA, activation of Rho's RNA-dependent ATPase activity, and release of the mRNA from the DNA template (By similarity)	K03628	transcription termination factor Rho
Psy300376	Chromosome	COG0739	peptidase'	-	-
Psy300383	Chromosome	COG2030	maoc domain protein dehydratase	-	-
Psy300384	Chromosome	COG2057	Key enzyme for ketone body catabolism. Transfers the CoA moiety from succinate to acetoacetate. Formation of the enzyme-CoA intermediate proceeds via an unstable anhydride species formed between the carboxylate groups of the enzyme and substrate (By similarity)	K01035	acetate CoA/acetoacetate CoA-transferase beta subunit [EC:2.8.3.8 2.8.3.9]
Psy300385	Chromosome	COG1788	Key enzyme for ketone body catabolism. Transfers the CoA moiety from succinate to acetoacetate. Formation of the enzyme-CoA intermediate proceeds via an unstable anhydride species formed between the carboxylate groups of the enzyme and substrate (By similarity)	K01034	acetate CoA/acetoacetate CoA-transferase alpha subunit [EC:2.8.3.8 2.8.3.9]
Psy300386	Chromosome	COG2031	Short chain fatty acid transporter	K02106	short-chain fatty acids transporter
Psy300387	Chromosome	COG5012	cobalamin b12-binding domain protein	K18011	beta-lysine 5,6-aminomutase beta subunit [EC:5.4.3.3]
Psy300388	Chromosome	ENOG410XSK3	cobalamin binding	K01844	beta-lysine 5,6-aminomutase alpha subunit [EC:5.4.3.3]
Psy300389	Chromosome	COG1193	muts2 protein	-	-
Psy300390	Chromosome	ENOG4111FNV	-	-	-
Psy300391	Chromosome	COG1509	Lysine 2,3-aminomutase YodO family protein	K01843	lysine 2,3-aminomutase [EC:5.4.3.2]
Psy300392	Chromosome	ENOG410XSBZ	L-erythro-3,5-diaminohexanoate dehydrogenase activity	K18012	L-erythro-3,5-diaminohexanoate dehydrogenase [EC:1.4.1.11]
Psy300393	Chromosome	COG3246	3-keto-5-aminohexanoate cleavage enzyme	K18013	3-keto-5-aminohexanoate cleavage enzyme [EC:2.3.1.247]
Psy300394	Chromosome	ENOG4111IUJ	beta-alanyl-CoA ammonia lyase	K18014	3-aminobutyryl-CoA ammonia-lyase [EC:4.3.1.14]
Psy300396	Chromosome	COG2078	ammecr1 domain-containing protein	K09141	uncharacterized protein
Psy300397	Chromosome	COG1180	activating enzyme	K04069	pyruvate formate lyase activating enzyme [EC:1.97.1.4]
Psy300398	Chromosome	COG1355	UPF0103 protein	K06990	MEMO1 family protein
Psy300400	Chromosome	-	-	-	-
Psy300404	Chromosome	COG1120	(ABC) transporter	K02013	iron complex transport system ATP-binding protein [EC:3.6.3.34]
Psy300405	Chromosome	COG0534	Mate efflux family protein	-	-
Psy300406	Chromosome	COG2233	permease	K02824	uracil permease
Psy300407	Chromosome	COG5496	thioesterase	-	-
Psy300408	Chromosome	COG1284	membrane	-	-
Psy300409	Chromosome	COG1164	Oligoendopeptidase f	K08602	oligoendopeptidase F [EC:3.4.24.-]
Psy300411	Chromosome	COG2978	Transporter	K12942	aminobenzoyl-glutamate transport protein
Psy300412	Chromosome	COG0616	Signal peptide peptidase, SppA	K04773	protease IV [EC:3.4.21.-]
Psy300413	Chromosome	COG0718	Binds to DNA and alters its conformation. May be involved in regulation of gene expression, nucleoid organization and DNA protection (By similarity)	K09747	uncharacterized protein
Psy300414	Chromosome	COG2121	Domain of unknown function (DUF374)	K09778	uncharacterized protein
Psy300415	Chromosome	COG0143	Is required not only for elongation of protein synthesis but also for the initiation of all mRNA translation through initiator tRNA(fMet) aminoacylation (By similarity)	K01874	methionyl-tRNA synthetase [EC:6.1.1.10]
Psy300416	Chromosome	COG1210	utp--glucose-1-phosphate uridylyltransferase	K00963	UTP--glucose-1-phosphate uridylyltransferase [EC:2.7.7.9]
Psy300417	Chromosome	COG2183	domain protein	K06959	protein Tex
Psy300418	Chromosome	COG0642	Histidine kinase	-	-
Psy300419	Chromosome	COG0060	amino acids such as valine, to avoid such errors it has two additional distinct tRNA(Ile)-dependent editing activities. One activity is designated as 'pretransfer' editing and involves the hydrolysis of activated Val-AMP. The other activity is designated 'posttransfer' editing and involves deacylation of mischarged Val-tRNA(Ile) (By similarity)	K01870	isoleucyl-tRNA synthetase [EC:6.1.1.5]
Psy300420	Chromosome	COG0597	This protein specifically catalyzes the removal of signal peptides from prolipoproteins (By similarity)	K03101	signal peptidase II [EC:3.4.23.36]
Psy300421	Chromosome	COG0752	glycyl-tRNA synthetase, alpha subunit	K01878	glycyl-tRNA synthetase alpha chain [EC:6.1.1.14]
Psy300422	Chromosome	COG0751	Glycyl-tRNA synthetase beta subunit	K01879	glycyl-tRNA synthetase beta chain [EC:6.1.1.14]
Psy300425	Chromosome	COG1609	Transcriptional regulator	K02529	LacI family transcriptional regulator
Psy300426	Chromosome	COG1653	transporter activity	K10117	raffinose/stachyose/melibiose transport system substrate-binding protein
Psy300427	Chromosome	COG1175	binding-protein-dependent transport systems inner membrane Component	K10118	raffinose/stachyose/melibiose transport system permease protein
Psy300428	Chromosome	COG0395	Binding-protein-dependent transport systems inner membrane component	K10119	raffinose/stachyose/melibiose transport system permease protein
Psy300429	Chromosome	-	-	-	-
Psy300430	Chromosome	-	-	-	-
Psy300431	Chromosome	-	-	-	-
Psy300432	Chromosome	-	-	-	-
Psy300433	Chromosome	COG1640	4-alpha-glucanotransferase	K00705	4-alpha-glucanotransferase [EC:2.4.1.25]
Psy300434	Chromosome	COG0058	Phosphorylase is an important allosteric enzyme in carbohydrate metabolism. Enzymes from different sources differ in their regulatory mechanisms and in their natural substrates. However, all known phosphorylases share catalytic and structural properties (By similarity)	K00688	glycogen phosphorylase [EC:2.4.1.1]
Psy300435	Chromosome	ENOG41121PC	-	-	-
Psy300436	Chromosome	COG3326	Cold-shock dna-binding domain protein	-	-
Psy300437	Chromosome	COG1047	peptidylprolyl cistrans isomerase	K03775	FKBP-type peptidyl-prolyl cis-trans isomerase SlyD [EC:5.2.1.8]
Psy300438	Chromosome	COG0144	nOP2 Sun	K03500	16S rRNA (cytosine967-C5)-methyltransferase [EC:2.1.1.176]
Psy300439	Chromosome	COG4122	O-methyltransferase	-	-
Psy300440	Chromosome	-	-	-	-
Psy300441	Chromosome	COG1022	Amp-dependent synthetase and ligase	K01897	long-chain acyl-CoA synthetase [EC:6.2.1.3]
Psy300442	Chromosome	-	-	-	-
Psy300443	Chromosome	-	-	-	-
Psy300444	Chromosome	COG1283	Na Pi-cotransporter	K03324	phosphate:Na+ symporter
Psy300445	Chromosome	COG0513	purine NTP-dependent helicase activity	K05592	ATP-dependent RNA helicase DeaD [EC:3.6.4.13]
Psy300446	Chromosome	COG1559	Aminodeoxychorismate lyase	K07082	UPF0755 protein
Psy300447	Chromosome	COG1032	radical SAM domain protein	-	-
Psy300448	Chromosome	COG2385	SpoIID LytB domain protein	K06381	stage II sporulation protein D
Psy300449	Chromosome	COG0037	Ligates lysine onto the cytidine present at position 34 of the AUA codon-specific tRNA(Ile) that contains the anticodon CAU, in an ATP-dependent manner. Cytidine is converted to lysidine, thus changing the amino acid specificity of the tRNA from methionine to isoleucine (By similarity)	K04075	tRNA(Ile)-lysidine synthase [EC:6.3.4.19]
Psy300450	Chromosome	COG0465	Acts as a processive, ATP-dependent zinc metallopeptidase for both cytoplasmic and membrane proteins. Plays a role in the quality control of integral membrane proteins (By similarity)	K03798	cell division protease FtsH [EC:3.4.24.-]
Psy300451	Chromosome	ENOG4111NY2	HutP family	-	-
Psy300452	Chromosome	COG0729	Surface Antigen	K07001	NTE family protein
Psy300453	Chromosome	COG0531	amino acid	K03294	basic amino acid/polyamine antiporter, APA family
Psy300455	Chromosome	COG0446	pyridine nucleotide-disulfide oxidoreductase	-	-
Psy300456	Chromosome	COG0662	Mannose-1-phosphate guanylyltransferase Mannose-6-phosphate isomerase	-	-
Psy300457	Chromosome	COG1057	Catalyzes the reversible adenylation of nicotinate mononucleotide (NaMN) to nicotinic acid adenine dinucleotide (NaAD) (By similarity)	K00969	nicotinate-nucleotide adenylyltransferase [EC:2.7.7.18]
Psy300458	Chromosome	ENOG410ZB37	-	-	-
Psy300459	Chromosome	COG1663	Transfers the gamma-phosphate of ATP to the 4'-position of a tetraacyldisaccharide 1-phosphate intermediate (termed DS-1- P) to form tetraacyldisaccharide 1,4'-bis-phosphate (lipid IVA) (By similarity)	K00912	tetraacyldisaccharide 4'-kinase [EC:2.7.1.130]
Psy300460	Chromosome	COG3044	ABC transporter ATPase	-	-
Psy300461	Chromosome	COG1196	Required for chromosome condensation and partitioning (By similarity)	K03529	chromosome segregation protein
Psy300462	Chromosome	COG1220	this subunit has chaperone activity. The binding of ATP and its subsequent hydrolysis by HslU are essential for unfolding of protein substrates subsequently hydrolyzed by HslV. HslU recognizes the N-terminal part of its protein substrates and unfolds these before they are guided to HslV for hydrolysis (By similarity)	K03667	ATP-dependent HslUV protease ATP-binding subunit HslU
Psy300463	Chromosome	COG0302	GTP cyclohydrolase i	K01495	GTP cyclohydrolase I [EC:3.5.4.16]
Psy300464	Chromosome	COG2267	alpha beta hydrolase fold	-	-
Psy300465	Chromosome	ENOG410Z3N0	Phospholipase D endonuclease domain-containing protein	-	-
Psy300466	Chromosome	-	-	-	-
Psy300467	Chromosome	COG0424	Maf-like protein	K06287	septum formation protein
Psy300468	Chromosome	COG1077	Rod shape-determining protein, MreB	K03569	rod shape-determining protein MreB and related proteins
Psy300469	Chromosome	-	-	-	-
Psy300470	Chromosome	COG1386	Participates in chromosomal partition during cell division. May act via the formation of a condensin-like complex containing Smc and ScpA that pull DNA away from mid-cell into both cell halves (By similarity)	K06024	segregation and condensation protein B
Psy300471	Chromosome	COG1187	pseudouridine synthase activity	K06178	23S rRNA pseudouridine2605 synthase [EC:5.4.99.22]
Psy300472	Chromosome	ENOG410ZZDI	Gtra family	-	-
Psy300473	Chromosome	COG0463	Glycosyl transferase, family 2	K00721	dolichol-phosphate mannosyltransferase [EC:2.4.1.83]
Psy300474	Chromosome	COG0721	Allows the formation of correctly charged Asn-tRNA(Asn) or Gln-tRNA(Gln) through the transamidation of misacylated Asp- tRNA(Asn) or Glu-tRNA(Gln) in organisms which lack either or both of asparaginyl-tRNA or glutaminyl-tRNA synthetases. The reaction takes place in the presence of glutamine and ATP through an activated phospho-Asp-tRNA(Asn) or phospho-Glu-tRNA(Gln) (By similarity)	K02435	aspartyl-tRNA(Asn)/glutamyl-tRNA(Gln) amidotransferase subunit C [EC:6.3.5.6 6.3.5.7]
Psy300475	Chromosome	COG1807	glycosyl transferase, family 39	-	-
Psy300476	Chromosome	COG0671	PHOsphatase	K19302	undecaprenyl-diphosphatase [EC:3.6.1.27]
Psy300477	Chromosome	COG0154	Allows the formation of correctly charged Gln-tRNA(Gln) through the transamidation of misacylated Glu-tRNA(Gln) in organisms which lack glutaminyl-tRNA synthetase. The reaction takes place in the presence of glutamine and ATP through an activated gamma-phospho-Glu-tRNA(Gln) (By similarity)	K02433	aspartyl-tRNA(Asn)/glutamyl-tRNA(Gln) amidotransferase subunit A [EC:6.3.5.6 6.3.5.7]
Psy300478	Chromosome	COG0064	Allows the formation of correctly charged Asn-tRNA(Asn) or Gln-tRNA(Gln) through the transamidation of misacylated Asp- tRNA(Asn) or Glu-tRNA(Gln) in organisms which lack either or both of asparaginyl-tRNA or glutaminyl-tRNA synthetases. The reaction takes place in the presence of glutamine and ATP through an activated phospho-Asp-tRNA(Asn) or phospho-Glu-tRNA(Gln) (By similarity)	K02434	aspartyl-tRNA(Asn)/glutamyl-tRNA(Gln) amidotransferase subunit B [EC:6.3.5.6 6.3.5.7]
Psy300479	Chromosome	COG0768	penicillin-binding protein	K03587	cell division protein FtsI (penicillin-binding protein 3) [EC:3.4.16.4]
Psy300480	Chromosome	COG1198	Primosomal protein n'	K04066	primosomal protein N' (replication factor Y) (superfamily II helicase) [EC:3.6.4.-]
Psy300481	Chromosome	COG0242	Removes the formyl group from the N-terminal Met of newly synthesized proteins. Requires at least a dipeptide for an efficient rate of reaction. N-terminal L-methionine is a prerequisite for activity but the enzyme has broad specificity at other positions (By similarity)	K01462	peptide deformylase [EC:3.5.1.88]
Psy300482	Chromosome	COG0223	Modifies the free amino group of the aminoacyl moiety of methionyl-tRNA(fMet). The formyl group appears to play a dual role in the initiator identity of N-formylmethionyl-tRNA by (I) promoting its recognition by IF2 and (II) impairing its binding to EFTu-GTP (By similarity)	K00604	methionyl-tRNA formyltransferase [EC:2.1.2.9]
Psy300483	Chromosome	COG2344	Modulates transcription in response to changes in cellular NADH NAD( ) redox state (By similarity)	K01926	redox-sensing transcriptional repressor
Psy300484	Chromosome	COG0190	Catalyzes the oxidation of 5,10- methylenetetrahydrofolate to 5,10-methenyltetrahydrofolate and then the hydrolysis of 5,10-methenyltetrahydrofolate to 10- formyltetrahydrofolate (By similarity)	K01491	methylenetetrahydrofolate dehydrogenase (NADP+) / methenyltetrahydrofolate cyclohydrolase [EC:1.5.1.5 3.5.4.9]
Psy300485	Chromosome	COG4492	UPF0735 ACT domain-containing protein	K06209	chorismate mutase [EC:5.4.99.5]
Psy300486	Chromosome	COG0511	Acetyl-CoA carboxylase, biotin carboxyl carrier protein	K02160	acetyl-CoA carboxylase biotin carboxyl carrier protein
Psy300487	Chromosome	COG0621	Catalyzes the methylthiolation of N6- (dimethylallyl)adenosine (i(6)A), leading to the formation of 2- methylthio-N6-(dimethylallyl)adenosine (ms(2)i(6)A) at position 37 in tRNAs that read codons beginning with uridine (By similarity)	K14441	ribosomal protein S12 methylthiotransferase [EC:2.8.4.4]
Psy300488	Chromosome	COG0558	cdp-diacylglycerol-glycerol-3-phosphate 3-phosphatidyltransferase	K00995	CDP-diacylglycerol--glycerol-3-phosphate 3-phosphatidyltransferase [EC:2.7.8.5]
Psy300489	Chromosome	ENOG410ZUJN	YGGT family	K02221	YggT family protein
Psy300490	Chromosome	COG0275	Specifically methylates the N4 position of cytidine in position 1402 (C1402) of 16S rRNA (By similarity)	K03438	16S rRNA (cytosine1402-N4)-methyltransferase [EC:2.1.1.199]
Psy300491	Chromosome	-	-	-	-
Psy300492	Chromosome	COG2265	catalyzes the formation of 5-methyl-uridine at position	K03215	23S rRNA (uracil1939-C5)-methyltransferase [EC:2.1.1.190]
Psy300493	Chromosome	COG0344	Catalyzes the transfer of an acyl group from acyl- phosphate (acyl-PO(4)) to glycerol-3-phosphate (G3P) to form lysophosphatidic acid (LPA). This enzyme utilizes acyl-phosphate as fatty acyl donor, but not acyl-CoA or acyl-ACP (By similarity)	K08591	glycerol-3-phosphate acyltransferase PlsY [EC:2.3.1.15]
Psy300494	Chromosome	COG0240	glycerol-3-phosphate dehydrogenase	K00057	glycerol-3-phosphate dehydrogenase (NAD(P)+) [EC:1.1.1.94]
Psy300495	Chromosome	COG0568	Sigma factors are initiation factors that promote the attachment of RNA polymerase to specific initiation sites and are then released (By similarity)	K03086	RNA polymerase primary sigma factor
Psy300496	Chromosome	COG0592	DNA polymerase processivity factor activity	K02338	DNA polymerase III subunit beta [EC:2.7.7.7]
Psy300497	Chromosome	COG1852	Protein of unknown function DUF116	K09729	uncharacterized protein
Psy300498	Chromosome	ENOG4110YY9	Tetratricopeptide repeat family protein	-	-
Psy300499	Chromosome	-	-	-	-
Psy300500	Chromosome	COG0811	MotA TolQ exbB proton channel	K03561	biopolymer transport protein ExbB
Psy300501	Chromosome	COG0848	Biopolymer transport protein exbD tolR	K03559	biopolymer transport protein ExbD
Psy300502	Chromosome	COG0810	TonB family	K03832	periplasmic protein TonB
Psy300503	Chromosome	COG2204	two component, sigma54 specific, transcriptional regulator, Fis family	K07712	two-component system, NtrC family, nitrogen regulation response regulator GlnG
Psy300504	Chromosome	COG2812	dna polymerase iii subunits gamma and tau	K02343	DNA polymerase III subunit gamma/tau [EC:2.7.7.7]
Psy300505	Chromosome	ENOG4110YZV	-	-	-
Psy300506	Chromosome	COG0359	Binds to the 23S rRNA (By similarity)	K02939	large subunit ribosomal protein L9
Psy300507	Chromosome	COG0305	Replicative dna helicase	K02314	replicative DNA helicase [EC:3.6.4.12]
Psy300508	Chromosome	COG0826	Peptidase U32	K08303	putative protease [EC:3.4.-.-]
Psy300509	Chromosome	COG0826	Peptidase U32	K08303	putative protease [EC:3.4.-.-]
Psy300510	Chromosome	COG2110	appr-1-p processing domain protein	-	-
Psy300511	Chromosome	COG1514	2'-5' rna ligase	-	-
Psy300515	Chromosome	COG0459	Prevents misfolding and promotes the refolding and proper assembly of unfolded polypeptides generated under stress conditions (By similarity)	K04077	chaperonin GroEL
Psy300516	Chromosome	COG4608	(ABC) transporter	K10823	oligopeptide transport system ATP-binding protein
Psy300517	Chromosome	COG0444	(ABC) transporter	K02031	peptide/nickel transport system ATP-binding protein
Psy300518	Chromosome	COG1173	Binding-protein-dependent transport systems inner membrane component	K02034	peptide/nickel transport system permease protein
Psy300519	Chromosome	COG0601	Binding-protein-dependent transport systems inner membrane component	K02033	peptide/nickel transport system permease protein
Psy300520	Chromosome	COG0747	Extracellular solute-binding protein, family 5	K02035	peptide/nickel transport system substrate-binding protein
Psy300522	Chromosome	COG2059	Chromate	K07240	chromate transporter
Psy300523	Chromosome	COG2059	Chromate	K07240	chromate transporter
Psy300525	Chromosome	COG0300	Dehydrogenase	K07124	uncharacterized protein
Psy300526	Chromosome	ENOG410XNMH	Histidine kinase	-	-
Psy300527	Chromosome	COG0210	helicase	-	-
Psy300528	Chromosome	ENOG4110Z4U	-	-	-
Psy300529	Chromosome	COG0339	oligopeptidase a	K01414	oligopeptidase A [EC:3.4.24.70]
Psy300530	Chromosome	COG2815	Serine Threonine protein kinase	K12132	eukaryotic-like serine/threonine-protein kinase [EC:2.7.11.1]
Psy300531	Chromosome	COG1162	May play a role in 30S ribosomal subunit biogenesis. Unusual circulary permuted GTPase that catalyzes rapid hydrolysis of GTP with a slow catalytic turnover (By similarity)	K06949	ribosome biogenesis GTPase / thiamine phosphate phosphatase [EC:3.6.1.- 3.1.3.100]
Psy300532	Chromosome	COG0036	ribulose-phosphate 3-epimerase activity	K01783	ribulose-phosphate 3-epimerase [EC:5.1.3.1]
Psy300533	Chromosome	ENOG4111N9R	Transcriptional regulator, MarR Family	-	-
Psy300534	Chromosome	COG1293	Fibronectin-binding A domain protein	-	-
Psy300536	Chromosome	COG1185	Involved in mRNA degradation. Hydrolyzes single-stranded polyribonucleotides processively in the 3'- to 5'-direction (By similarity)	K00962	polyribonucleotide nucleotidyltransferase [EC:2.7.7.8]
Psy300537	Chromosome	COG5438	YibE F family protein	-	-
Psy300538	Chromosome	-	-	-	-
Psy300539	Chromosome	ENOG410XR5V	-	-	-
Psy300540	Chromosome	COG1101	ABC transporter, (ATP-binding protein)	K05833	putative ABC transport system ATP-binding protein
Psy300541	Chromosome	COG4120	ABC transporter (permease)	K05832	putative ABC transport system permease protein
Psy300542	Chromosome	COG2984	(ABC) transporter	K01989	putative ABC transport system substrate-binding protein
Psy300543	Chromosome	COG0617	Catalyzes the addition and repair of the essential 3'- terminal CCA sequence in tRNAs without using a nucleic acid template. Adds these three nucleotides in the order of C, C, and A to the tRNA nucleotide-73, using CTP and ATP as substrates and producing inorganic pyrophosphate	K00974	tRNA nucleotidyltransferase (CCA-adding enzyme) [EC:2.7.7.72 3.1.3.- 3.1.4.-]
Psy300544	Chromosome	COG0729	Surface Antigen	K07001	NTE family protein
Psy300545	Chromosome	ENOG4111JT5	-	-	-
Psy300546	Chromosome	ENOG410XRJQ	FtsX-like permease family	-	-
Psy300547	Chromosome	COG4591	lipoprotein releasing system transmembrane protein	K02004	putative ABC transport system permease protein
Psy300548	Chromosome	COG1136	(ABC) transporter	K02003	putative ABC transport system ATP-binding protein
Psy300549	Chromosome	-	-	-	-
Psy300550	Chromosome	COG3544	Secreted protein	-	-
Psy300551	Chromosome	COG0778	nitroreductase	-	-
Psy300552	Chromosome	COG0438	Glycosyl transferase (Group 1	-	-
Psy300568	Chromosome	COG0444	(ABC) transporter	K02031	peptide/nickel transport system ATP-binding protein
Psy300569	Chromosome	COG4608	(ABC) transporter	K10823	oligopeptide transport system ATP-binding protein
Psy300573	Chromosome	COG1940	ROK family	K00845	glucokinase [EC:2.7.1.2]
Psy300574	Chromosome	ENOG410XQZV	Pfam:DUF540	K06203	CysZ protein
Psy300575	Chromosome	COG0697	membrane	-	-
Psy300576	Chromosome	COG3758	HutD	-	-
Psy300577	Chromosome	COG2195	Cleaves the N-terminal amino acid of tripeptides (By similarity)	K01258	tripeptide aminopeptidase [EC:3.4.11.4]
Psy300578	Chromosome	COG0168	Low-affinity potassium transport system. Interacts with Trk system potassium uptake protein TrkA (By similarity)	K03498	trk system potassium uptake protein
Psy300579	Chromosome	COG0569	Potassium uptake protein	K03499	trk system potassium uptake protein
Psy300580	Chromosome	COG0445	NAD-binding protein involved in the addition of a carboxymethylaminomethyl (cmnm) group at the wobble position (U34) of certain tRNAs, forming tRNA-cmnm(5)s(2)U34 (By similarity)	K03495	tRNA uridine 5-carboxymethylaminomethyl modification enzyme
Psy300581	Chromosome	COG0357	Specifically methylates the N7 position of a guanine in 16S rRNA (By similarity)	K03501	16S rRNA (guanine527-N7)-methyltransferase [EC:2.1.1.170]
Psy300582	Chromosome	ENOG410ZJHM	-	-	-
Psy300583	Chromosome	COG4775	Gram-negative-bacterium-type cell outer membrane assembly	K07277	outer membrane protein insertion porin family
Psy300584	Chromosome	ENOG4111TPU	outer membrane protein OmpH	K06142	outer membrane protein
Psy300585	Chromosome	COG1044	Catalyzes the N-acylation of UDP-3-O-acylglucosamine using 3-hydroxyacyl-ACP as the acyl donor. Is involved in the biosynthesis of lipid A, a phosphorylated glycolipid that anchors the lipopolysaccharide to the outer membrane of the cell (By similarity)	K02536	UDP-3-O-[3-hydroxymyristoyl] glucosamine N-acyltransferase [EC:2.3.1.191]
Psy300586	Chromosome	ENOG4111UT8	Transcriptional regulator, MarR Family	-	-
Psy300587	Chromosome	ENOG41126EN	integral membrane protein	-	-
Psy300588	Chromosome	COG4145	Sodium pantothenate symporter	K14392	sodium/pantothenate symporter
Psy300589	Chromosome	-	-	-	-
Psy300590	Chromosome	COG2077	Has antioxidant activity. Could remove peroxides or H(2)O(2) (By similarity)	K11065	thiol peroxidase, atypical 2-Cys peroxiredoxin [EC:1.11.1.15]
Psy300591	Chromosome	-	-	-	-
Psy300592	Chromosome	COG2070	2-Nitropropane dioxygenase	-	-
Psy300593	Chromosome	COG0534	Mate efflux family protein	-	-
Psy300594	Chromosome	COG1288	c4-dicarboxylate anaerobic carrier	-	-
Psy300595	Chromosome	ENOG410XNTK	Isoaspartyl dipeptidase	K01305	beta-aspartyl-dipeptidase (metallo-type) [EC:3.4.19.-]
Psy300596	Chromosome	COG0648	Endonuclease IV plays a role in DNA repair. It cleaves phosphodiester bonds at apurinic or apyrimidinic sites (AP sites) to produce new 5'-ends that are base-free deoxyribose 5-phosphate residues. It preferentially attacks modified AP sites created by bleomycin and neocarzinostatin (By similarity)	K01151	deoxyribonuclease IV [EC:3.1.21.2]
Psy300599	Chromosome	COG2176	Required for replicative DNA synthesis. This DNA polymerase also exhibits 3' to 5' exonuclease activity (By similarity)	K03763	DNA polymerase III subunit alpha, Gram-positive type [EC:2.7.7.7]
Psy300600	Chromosome	COG2190	pts system	K02777	PTS system, sugar-specific IIA component [EC:2.7.1.-]
Psy300601	Chromosome	COG0530	exchanger	K07301	cation:H+ antiporter
Psy300602	Chromosome	COG0268	Binds directly to 16S ribosomal RNA (By similarity)	K02968	small subunit ribosomal protein S20
Psy300605	Chromosome	COG1636	DNA integration recombination invertion protein	K09765	uncharacterized protein
Psy300606	Chromosome	ENOG410YJDJ	dna polymerase iii delta	K02340	DNA polymerase III subunit delta [EC:2.7.7.7]
Psy300607	Chromosome	COG1533	radical SAM domain protein	K03716	spore photoproduct lyase [EC:4.1.99.14]
Psy300608	Chromosome	COG1658	ribonuclease M5 activity	K05985	ribonuclease M5 [EC:3.1.26.8]
Psy300609	Chromosome	COG0686	alanine dehydrogenase	K00259	alanine dehydrogenase [EC:1.4.1.1]
Psy300610	Chromosome	COG0534	Mate efflux family protein	-	-
Psy300611	Chromosome	ENOG410YZJ4	Cyclic nucleotide-binding domain	-	-
Psy300613	Chromosome	COG0105	Major role in the synthesis of nucleoside triphosphates other than ATP. The ATP gamma phosphate is transferred to the NDP beta phosphate via a ping-pong mechanism, using a phosphorylated active-site intermediate (By similarity)	K00940	nucleoside-diphosphate kinase [EC:2.7.4.6]
Psy300614	Chromosome	ENOG410ZYVD	CBS	-	-
Psy300615	Chromosome	COG1253	CBS Domain protein	-	-
Psy300616	Chromosome	COG2928	conserved protein	-	-
Psy300617	Chromosome	COG0457	repeat-containing protein	-	-
Psy300618	Chromosome	COG1051	NUDiX hydrolase	-	-
Psy300619	Chromosome	COG0503	Catalyzes a salvage reaction resulting in the formation of AMP, that is energically less costly than de novo synthesis (By similarity)	K00759	adenine phosphoribosyltransferase [EC:2.4.2.7]
Psy300620	Chromosome	COG0317	In eubacteria ppGpp (guanosine 3'-diphosphate 5-' diphosphate) is a mediator of the stringent response that coordinates a variety of cellular activities in response to changes in nutritional abundance (By similarity)	K00951	GTP pyrophosphokinase [EC:2.7.6.5]
Psy300621	Chromosome	COG0343	Exchanges the guanine residue with 7-aminomethyl-7- deazaguanine in tRNAs with GU(N) anticodons (tRNA-Asp, -Asn, -His and -Tyr). After this exchange, a cyclopentendiol moiety is attached to the 7-aminomethyl group of 7-deazaguanine, resulting in the hypermodified nucleoside queuosine (Q) (7-(((4,5-cis- dihydroxy-2-cyclopenten-1-yl)amino)methyl)-7-deazaguanosine) (By similarity)	K00773	queuine tRNA-ribosyltransferase [EC:2.4.2.29]
Psy300623	Chromosome	COG0534	Mate efflux family protein	-	-
Psy300624	Chromosome	COG0789	Transcriptional regulator	-	-
Psy300625	Chromosome	COG0136	Catalyzes the NADPH-dependent formation of L-aspartate- semialdehyde (L-ASA) by the reductive dephosphorylation of L- aspartyl-4-phosphate (By similarity)	K00133	aspartate-semialdehyde dehydrogenase [EC:1.2.1.11]
Psy300626	Chromosome	COG0460	homoserine dehydrogenase	K00003	homoserine dehydrogenase [EC:1.1.1.3]
Psy300627	Chromosome	COG0527	Aspartokinase	K00928	aspartate kinase [EC:2.7.2.4]
Psy300628	Chromosome	COG2334	Homoserine Kinase	K02204	homoserine kinase type II [EC:2.7.1.39]
Psy300629	Chromosome	COG0498	threonine synthase	K01733	threonine synthase [EC:4.2.3.1]
Psy300631	Chromosome	COG2008	Aldolase	K01620	threonine aldolase [EC:4.1.2.48]
Psy300632	Chromosome	ENOG410XV6G	Cyclic nucleotide-binding protein	-	-
Psy300634	Chromosome	ENOG410YRAE	-	-	-
Psy300635	Chromosome	ENOG410ZCVB	transcriptional regulator), MarR family	-	-
Psy300637	Chromosome	-	-	-	-
Psy300638	Chromosome	COG1001	adenine deaminase	K01486	adenine deaminase [EC:3.5.4.2]
Psy300639	Chromosome	COG0457	repeat-containing protein	-	-
Psy300640	Chromosome	-	-	-	-
Psy300641	Chromosome	ENOG41127QI	repeat protein	-	-
Psy300645	Chromosome	ENOG4111GI4	-	-	-
Psy300647	Chromosome	ENOG410Y3WP	Peptidase family S51	K05995	dipeptidase E [EC:3.4.13.21]
Psy300648	Chromosome	-	-	-	-
Psy300649	Chromosome	ENOG4111NX1	whole genome shotgun sequence	-	-
Psy300650	Chromosome	COG0454	acetyltransferase	-	-
Psy300651	Chromosome	ENOG410XSJB	nucleoside recognition domain-containing protein	-	-
Psy300652	Chromosome	COG0668	Mechanosensitive ion channel	K03442	small conductance mechanosensitive channel
Psy300653	Chromosome	COG2357	relA SpoT domain protein	-	-
Psy300655	Chromosome	COG4221	serine 3-dehydrogenase activity	-	-
Psy300657	Chromosome	COG3437	Response Regulator	-	-
Psy300658	Chromosome	ENOG410XNMH	Histidine kinase	-	-
Psy300661	Chromosome	COG1840	extracellular solute-binding protein, family 1	K02012	iron(III) transport system substrate-binding protein
Psy300662	Chromosome	COG0038	chloride channel	-	-
Psy300663	Chromosome	ENOG410XT43	Glyoxalase Bleomycin resistance protein (Dioxygenase	-	-
Psy300664	Chromosome	COG1733	transcription, DNA-dependent	-	-
Psy300665	Chromosome	COG3000	fatty acid hydroxylase	-	-
Psy300666	Chromosome	COG0531	amino acid	-	-
Psy300667	Chromosome	ENOG410XNMH	Histidine kinase	-	-
Psy300668	Chromosome	-	-	-	-
Psy300671	Chromosome	COG0345	pyrroline-5-carboxylate reductase activity	K00286	pyrroline-5-carboxylate reductase [EC:1.5.1.2]
Psy300672	Chromosome	COG1396	Transcriptional regulator	-	-
Psy300673	Chromosome	ENOG4111WZ8	-	-	-
Psy300675	Chromosome	COG4120	ABC transporter (permease)	K05832	putative ABC transport system permease protein
Psy300676	Chromosome	COG1101	ABC transporter, (ATP-binding protein)	K05833	putative ABC transport system ATP-binding protein
Psy300678	Chromosome	COG0513	purine NTP-dependent helicase activity	-	-
Psy300679	Chromosome	COG2206	Metal Dependent Phosphohydrolase	-	-
Psy300680	Chromosome	-	-	-	-
Psy300681	Chromosome	COG0334	oxidoreductase activity, acting on the CH-NH2 group of donors, NAD or NADP as acceptor	K00263	leucine dehydrogenase [EC:1.4.1.9]
Psy300682	Chromosome	COG0334	oxidoreductase activity, acting on the CH-NH2 group of donors, NAD or NADP as acceptor	K00263	leucine dehydrogenase [EC:1.4.1.9]
Psy300683	Chromosome	COG0258	Structure-specific nuclease with 5'-flap endonuclease and 5'-3' exonuclease activities involved in DNA replication and repair. During DNA replication, cleaves the 5'-overhanging flap structure that is generated by displacement synthesis when DNA polymerase encounters the 5'-end of a downstream Okazaki fragment. It enters the flap from the 5'-end and then tracks to cleave the flap base, leaving a …	K02335	DNA polymerase I [EC:2.7.7.7]
Psy300684	Chromosome	COG1481	May be required for sporulation (By similarity)	K09762	uncharacterized protein
Psy300685	Chromosome	COG0196	riboflavin biosynthesis protein ribF	K11753	riboflavin kinase / FMN adenylyltransferase [EC:2.7.1.26 2.7.7.2]
Psy300686	Chromosome	COG1354	Participates in chromosomal partition during cell division. May act via the formation of a condensin-like complex containing Smc and ScpB that pull DNA away from mid-cell into both cell halves (By similarity)	K05896	segregation and condensation protein A
Psy300687	Chromosome	COG0728	Integral membrane protein (MviN	K03980	putative peptidoglycan lipid II flippase
Psy300694	Chromosome	COG3328	transposase	-	-
Psy300697	Chromosome	ENOG410XNMH	Histidine kinase	-	-
Psy300698	Chromosome	COG0642	Histidine kinase	-	-
Psy300703	Chromosome	COG1114	branched-chain amino acid transport system II carrier protein	K03311	branched-chain amino acid:cation transporter, LIVCS family
Psy300704	Chromosome	ENOG410XNMH	Histidine kinase	-	-
Psy300707	Chromosome	COG2801	Retrotransposon protein	-	-
Psy300708	Chromosome	COG2801	Retrotransposon protein	-	-
Psy300709	Chromosome	COG3328	transposase	-	-
Psy300710	Chromosome	COG2897	sulfurtransferase	K01011	thiosulfate/3-mercaptopyruvate sulfurtransferase [EC:2.8.1.1 2.8.1.2]
Psy300713	Chromosome	COG0640	Transcriptional regulator, arsr family	K03892	ArsR family transcriptional regulator
Psy300714	Chromosome	COG0798	arsenical-resistance protein	K03325	arsenite transporter, ACR3 family
Psy300715	Chromosome	COG0394	PHOsphatase	K03741	arsenate reductase [EC:1.20.4.1]
Psy300728	Chromosome	COG3713	MltA-interacting MipA family protein	-	-
Psy300729	Chromosome	COG1002	Type II restriction enzyme, methylase	K07317	adenine-specific DNA-methyltransferase [EC:2.1.1.72]
Psy300730	Chromosome	COG1454	alcohol dehydrogenase	K18120	4-hydroxybutyrate dehydrogenase [EC:1.1.1.61]
Psy300731	Chromosome	COG1012	Dehydrogenase	K18119	succinate-semialdehyde dehydrogenase [EC:1.2.1.76]
Psy300732	Chromosome	COG0427	Acetyl-CoA hydrolase	K18118	succinyl-CoA:acetate CoA-transferase [EC:2.8.3.18]
Psy300733	Chromosome	COG2985	transport protein	K07085	putative transport protein
Psy300734	Chromosome	COG0427	Acetyl-CoA hydrolase	K18122	4-hydroxybutyrate CoA-transferase [EC:2.8.3.-]
Psy300735	Chromosome	ENOG4112280	nifU domain-containing protein	-	-
Psy300736	Chromosome	COG2368	4-hydroxyphenylacetate	K14534	4-hydroxybutyryl-CoA dehydratase / vinylacetyl-CoA-Delta-isomerase [EC:4.2.1.120 5.3.3.3]
Psy300737	Chromosome	COG1053	Succinate DeHydrogenase	K00239	succinate dehydrogenase / fumarate reductase, flavoprotein subunit [EC:1.3.5.1 1.3.5.4]
Psy300738	Chromosome	ENOG4111G9H	Ferredoxin	-	-
Psy300739	Chromosome	COG0543	cytochrome-b5 reductase activity, acting on NAD(P)H	-	-
Psy300740	Chromosome	COG1145	4Fe-4S ferredoxin, iron-sulfur binding	-	-
Psy300741	Chromosome	COG1145	4Fe-4S ferredoxin, iron-sulfur binding	-	-
Psy300742	Chromosome	COG1908	Methyl-viologen-reducing hydrogenase, delta subunit	-	-
Psy300743	Chromosome	COG1148	CoB--CoM heterodisulfide reductase activity	K03388	heterodisulfide reductase subunit A [EC:1.8.98.1]
Psy300744	Chromosome	COG1150	heterodisulfide reductase, subunit	K03390	heterodisulfide reductase subunit C [EC:1.8.98.1]
Psy300745	Chromosome	COG2048	heterodisulfide reductase	K03389	heterodisulfide reductase subunit B [EC:1.8.98.1]
Psy300746	Chromosome	-	-	-	-
Psy300748	Chromosome	COG1080	General (non sugar-specific) component of the phosphoenolpyruvate-dependent sugar phosphotransferase system (sugar PTS). This major carbohydrate active-transport system catalyzes the phosphorylation of incoming sugar substrates concomitantly with their translocation across the cell membrane. Enzyme I transfers the phosphoryl group from phosphoenolpyruvate (PEP) to the phosphoryl carrier protein (…	K08483	phosphotransferase system, enzyme I, PtsI [EC:2.7.3.9]
Psy300749	Chromosome	COG1925	phosphocarrier protein (HPr)	K02784	phosphocarrier protein HPr
Psy300750	Chromosome	COG3007	reductase (By	K00209	enoyl-[acyl-carrier protein] reductase / trans-2-enoyl-CoA reductase (NAD+) [EC:1.3.1.9 1.3.1.44]
Psy300751	Chromosome	COG1295	ribonuclease BN	K07058	membrane protein
Psy300753	Chromosome	COG2509	fad dependent oxidoreductase	K07137	uncharacterized protein
Psy300754	Chromosome	ENOG4112BVS	short-chain dehydrogenase	-	-
Psy300758	Chromosome	-	-	-	-
Psy300759	Chromosome	-	-	-	-
Psy300760	Chromosome	-	-	-	-
Psy300761	Chromosome	-	-	-	-
Psy300762	Chromosome	COG2885	Ompa motb domain protein	-	-
Psy300763	Chromosome	COG1387	histidinol phosphate phosphatase, hisj family	K04486	histidinol-phosphatase (PHP family) [EC:3.1.3.15]
Psy300764	Chromosome	COG3328	transposase	-	-
Psy300765	Chromosome	COG1560	lipid a biosynthesis	K02517	Kdo2-lipid IVA lauroyltransferase [EC:2.3.1.241]
Psy300766	Chromosome	COG0579	malate dehydrogenase (quinone)	K00111	glycerol-3-phosphate dehydrogenase [EC:1.1.5.3]
Psy300768	Chromosome	COG0566	Methyltransferase	K03437	RNA methyltransferase, TrmH family
Psy300769	Chromosome	COG0494	Nudix hydrolase	K01515	ADP-ribose pyrophosphatase [EC:3.6.1.13]
Psy300770	Chromosome	COG1187	pseudouridine synthase activity	K06183	16S rRNA pseudouridine516 synthase [EC:5.4.99.19]
Psy300771	Chromosome	COG1387	histidinol phosphate phosphatase, hisj family	K04477	putative hydrolase
Psy300772	Chromosome	-	-	-	-
Psy300773	Chromosome	COG0582	Integrase	-	-
Psy300775	Chromosome	ENOG4111IHC	xylose isomerase domaiN-containing protein	-	-
Psy300776	Chromosome	COG1242	radical SAM protein	K07139	uncharacterized protein
Psy300777	Chromosome	COG0406	Phosphoglycerate mutase	K15634	probable phosphoglycerate mutase [EC:5.4.2.12]
Psy300778	Chromosome	ENOG410ZICG	META domain	-	-
Psy300779	Chromosome	COG0501	Protease HtpX homolog	K03799	heat shock protein HtpX [EC:3.4.24.-]
Psy300780	Chromosome	COG3129	Specifically methylates the adenine in position 1618 of 23S rRNA (By similarity)	K06970	23S rRNA (adenine1618-N6)-methyltransferase [EC:2.1.1.181]
Psy300781	Chromosome	COG2897	sulfurtransferase	K01011	thiosulfate/3-mercaptopyruvate sulfurtransferase [EC:2.8.1.1 2.8.1.2]
Psy300782	Chromosome	COG1349	transcriptional regulator DeoR family	K03436	DeoR family transcriptional regulator, fructose operon transcriptional repressor
Psy300783	Chromosome	COG1105	1-phosphofructokinase	K00882	1-phosphofructokinase [EC:2.7.1.56]
Psy300784	Chromosome	COG1762	PTS System	K02768;K02769;K02770	PTS system, fructose-specific IIB component [EC:2.7.1.202];PTS system, fructose-specific IIC component;PTS system, fructose-specific IIA component [EC:2.7.1.202]
Psy300787	Chromosome	ENOG4111N2X	Diguanylate cyclase	-	-
Psy300788	Chromosome	-	-	-	-
Psy300789	Chromosome	COG3328	transposase	-	-
Psy300790	Chromosome	COG1180	activating enzyme	K04069	pyruvate formate lyase activating enzyme [EC:1.97.1.4]
Psy300791	Chromosome	COG1882	formate acetyltransferase	K00656	formate C-acetyltransferase [EC:2.3.1.54]
Psy300792	Chromosome	COG0208	Provides the precursors necessary for DNA synthesis. Catalyzes the biosynthesis of deoxyribonucleotides from the corresponding ribonucleotides (By similarity)	K00526	ribonucleoside-diphosphate reductase beta chain [EC:1.17.4.1]
Psy300793	Chromosome	COG0209	Provides the precursors necessary for DNA synthesis. Catalyzes the biosynthesis of deoxyribonucleotides from the corresponding ribonucleotides (By similarity)	K00525	ribonucleoside-diphosphate reductase alpha chain [EC:1.17.4.1]
Psy300794	Chromosome	ENOG4110Z44	Glutaredoxin	-	-
Psy300795	Chromosome	COG2068	4-diphosphocytidyl-2c-methyl-d-erythritol synthase	K07141	molybdenum cofactor cytidylyltransferase [EC:2.7.7.76]
Psy300796	Chromosome	ENOG4111VFN	selenium-dependent hydroxylase accessory protein yqec	-	-
Psy300797	Chromosome	COG1529	Aldehyde oxidase and xanthine dehydrogenase, molybdopterin binding	-	-
Psy300798	Chromosome	COG2080	(2Fe-2S)-binding domain protein	K03518	carbon-monoxide dehydrogenase small subunit [EC:1.2.7.4]
Psy300799	Chromosome	ENOG410YU1D	FAD binding domain in molybdopterin dehydrogenase	-	-
Psy300800	Chromosome	COG2233	permease	K03458	nucleobase:cation symporter-2, NCS2 family
Psy300803	Chromosome	COG0534	Mate efflux family protein	-	-
Psy300804	Chromosome	ENOG410XUDK	Transcriptional regulator	-	-
Psy300805	Chromosome	COG0481	Required for accurate and efficient protein synthesis under certain stress conditions. May act as a fidelity factor of the translation reaction, by catalyzing a one-codon backward translocation of tRNAs on improperly translocated ribosomes. Back- translocation proceeds from a post-translocation (POST) complex to a pre-translocation (PRE) complex, thus giving elongation factor G a second chance to…	K03596	GTP-binding protein LepA
Psy300806	Chromosome	-	-	-	-
Psy300807	Chromosome	ENOG410XV6G	Cyclic nucleotide-binding protein	-	-
Psy300808	Chromosome	COG0715	(ABC) transporter	K02051	NitT/TauT family transport system substrate-binding protein
Psy300809	Chromosome	ENOG410ZFR9	abc transporter permease protein	K02050	NitT/TauT family transport system permease protein
Psy300810	Chromosome	COG1116	(ABC) transporter	K02049	NitT/TauT family transport system ATP-binding protein
Psy300812	Chromosome	COG2431	membrAne	-	-
Psy300813	Chromosome	COG2431	membrAne	-	-
Psy300814	Chromosome	-	-	-	-
Psy300815	Chromosome	COG1773	rubredoxin	-	-
Psy300818	Chromosome	COG0613	DNA-directed DNA polymerase activity	-	-
Psy300820	Chromosome	ENOG4111QQR	Ham1 family	-	-
Psy300823	Chromosome	COG4591	lipoprotein releasing system transmembrane protein	K09808	lipoprotein-releasing system permease protein
Psy300824	Chromosome	COG1683	conserved protein	-	-
Psy300827	Chromosome	ENOG4111JPK	-	-	-
Psy300831	Chromosome	COG2871	2 iron, 2 sulfur cluster binding	K00351	Na+-transporting NADH:ubiquinone oxidoreductase subunit F [EC:1.6.5.8]
Psy300832	Chromosome	COG2209	NQR complex catalyzes the reduction of ubiquinone-1 to ubiquinol by two successive reactions, coupled with the transport of Na( ) ions from the cytoplasm to the periplasm. NqrA to NqrE are probably involved in the second step, the conversion of ubisemiquinone to ubiquinol (By similarity)	K00350	Na+-transporting NADH:ubiquinone oxidoreductase subunit E [EC:1.6.5.8]
Psy300833	Chromosome	COG1347	NQR complex catalyzes the reduction of ubiquinone-1 to ubiquinol by two successive reactions, coupled with the transport of Na( ) ions from the cytoplasm to the periplasm. NqrA to NqrE are probably involved in the second step, the conversion of ubisemiquinone to ubiquinol (By similarity)	K00349	Na+-transporting NADH:ubiquinone oxidoreductase subunit D [EC:1.6.5.8]
Psy300834	Chromosome	ENOG4112937	fmN-binding domain protein	K00348	Na+-transporting NADH:ubiquinone oxidoreductase subunit C [EC:1.6.5.8]
Psy300835	Chromosome	COG1805	NQR complex catalyzes the reduction of ubiquinone-1 to ubiquinol by two successive reactions, coupled with the transport of Na( ) ions from the cytoplasm to the periplasm. NqrA to NqrE are probably involved in the second step, the conversion of ubisemiquinone to ubiquinol (By similarity)	K00347	Na+-transporting NADH:ubiquinone oxidoreductase subunit B [EC:1.6.5.8]
Psy300836	Chromosome	COG0321	Catalyzes the transfer of endogenously produced octanoic acid from octanoyl-acyl-carrier-protein onto the lipoyl domains of lipoate-dependent enzymes. Lipoyl-ACP can also act as a substrate although octanoyl-ACP is likely to be the physiological substrate (By similarity)	K03801	lipoyl(octanoyl) transferase [EC:2.3.1.181]
Psy300837	Chromosome	COG0320	Catalyzes the radical-mediated insertion of two sulfur atoms into the C-6 and C-8 positions of the octanoyl moiety bound to the lipoyl domains of lipoate-dependent enzymes, thereby converting the octanoylated domains into lipoylated derivatives (By similarity)	K03644	lipoyl synthase [EC:2.8.1.8]
Psy300838	Chromosome	COG1071	Dehydrogenase	K00161	pyruvate dehydrogenase E1 component alpha subunit [EC:1.2.4.1]
Psy300839	Chromosome	COG0022	Dehydrogenase, E1 component	K00162	pyruvate dehydrogenase E1 component beta subunit [EC:1.2.4.1]
Psy300840	Chromosome	COG0508	Dehydrogenase	K00627	pyruvate dehydrogenase E2 component (dihydrolipoamide acetyltransferase) [EC:2.3.1.12]
Psy300841	Chromosome	COG1249	dihydrolipoyl dehydrogenase	K00382	dihydrolipoamide dehydrogenase [EC:1.8.1.4]
Psy300842	Chromosome	COG2606	YbaK ebsC protein	-	-
Psy300843	Chromosome	-	-	-	-
Psy300844	Chromosome	COG1670	#NAME?	K07023	putative hydrolases of HD superfamily
Psy300845	Chromosome	COG1115	amino acid carrier protein	K03310	alanine or glycine:cation symporter, AGCS family
Psy300846	Chromosome	COG1357	pathogenesis	-	-
Psy300851	Chromosome	-	-	-	-
Psy300852	Chromosome	COG0537	histidine triad (hIT) protein	K02503	histidine triad (HIT) family protein
Psy300853	Chromosome	COG0698	Isomerase	K01808	ribose 5-phosphate isomerase B [EC:5.3.1.6]
Psy300854	Chromosome	COG0406	Phosphoglycerate mutase	K15634	probable phosphoglycerate mutase [EC:5.4.2.12]
Psy300855	Chromosome	-	-	-	-
Psy300857	Chromosome	COG1171	Threonine dehydratase	K01754	threonine dehydratase [EC:4.3.1.19]
Psy300858	Chromosome	ENOG4110YY3	-	-	-
Psy300859	Chromosome	COG0692	Excises uracil residues from the DNA which can arise as a result of misincorporation of dUMP residues by DNA polymerase or due to deamination of cytosine (By similarity)	K03648	uracil-DNA glycosylase [EC:3.2.2.27]
Psy300860	Chromosome	COG0494	Nudix hydrolase	K03574	8-oxo-dGTP diphosphatase [EC:3.6.1.55]
Psy300861	Chromosome	COG2066	Glutaminase	K01425	glutaminase [EC:3.5.1.2]
Psy300863	Chromosome	COG2824	Alkylphosphonate utilization operon protein PhnA	K06193	protein PhnA
Psy300864	Chromosome	-	-	-	-
Psy300865	Chromosome	COG0420	Exonuclease	K03547	exonuclease SbcD
Psy300866	Chromosome	COG0419	Involved in DNA double-strand break repair (DSBR). The Rad50 Mre11 complex possesses single-strand endonuclease activity and ATP-dependent double-strand-specific 3'-5' exonuclease activity. Rad50 provides an ATP-dependent control of Mre11 by unwinding and or repositioning DNA ends into the Mre11 active site (By similarity)	K03546	exonuclease SbcC
Psy300867	Chromosome	ENOG410XPEQ	Domain of Unknown Function (DUF748)	-	-
Psy300868	Chromosome	COG1115	amino acid carrier protein	K03310	alanine or glycine:cation symporter, AGCS family
Psy300870	Chromosome	COG4997	-	-	-
Psy300872	Chromosome	ENOG410ZS6C	crispr-associated protein cas5	K19090	CRISPR-associated protein Cas5t
Psy300873	Chromosome	COG1857	CRISPR-associated autoregulator DevR family	K19075	CRISPR-associated protein Cst2
Psy300874	Chromosome	ENOG410ZHRD	CRISPR-associated protein Csx8	K19088	CRISPR-associated protein Cst1
Psy300875	Chromosome	ENOG4111MM9	CRISPR-associated protein cas6	K19091	CRISPR-associated endoribonuclease Cas6 [EC:3.1.-.-]
Psy300881	Chromosome	-	-	-	-
Psy300886	Chromosome	ENOG410XNMH	Histidine kinase	-	-
Psy300888	Chromosome	ENOG410Y4K3	-	-	-
Psy300889	Chromosome	ENOG4111QQR	Ham1 family	-	-
Psy300890	Chromosome	COG3328	transposase	-	-
Psy300892	Chromosome	-	-	-	-
Psy300895	Chromosome	-	-	-	-
Psy300897	Chromosome	-	-	-	-
Psy300898	Chromosome	COG1278	Cold shock protein	K03704	cold shock protein (beta-ribbon, CspA family)
Psy300899	Chromosome	COG4608	(ABC) transporter	K10823	oligopeptide transport system ATP-binding protein
Psy300900	Chromosome	COG0444	(ABC) transporter	K15583	oligopeptide transport system ATP-binding protein
Psy300906	Chromosome	COG0488	(ABC) transporter	K19350	lincosamide and streptogramin A transport system ATP-binding/permease protein
Psy300907	Chromosome	COG2165	General secretion pathway protein	-	-
Psy300916	Chromosome	-	-	-	-
Psy300917	Chromosome	ENOG4111N2X	Diguanylate cyclase	-	-
Psy300919	Chromosome	COG0192	Catalyzes the formation of S-adenosylmethionine from methionine and ATP	K00789	S-adenosylmethionine synthetase [EC:2.5.1.6]
Psy300920	Chromosome	COG1115	amino acid carrier protein	K03310	alanine or glycine:cation symporter, AGCS family
Psy300921	Chromosome	COG1451	metaL-dependent hydrolase	K07043	uncharacterized protein
Psy300922	Chromosome	COG0597	This protein specifically catalyzes the removal of signal peptides from prolipoproteins (By similarity)	-	-
Psy300923	Chromosome	COG2992	BAX protein	K03796	Bax protein
Psy300924	Chromosome	ENOG4111IH1	Methyltransferase	-	-
Psy300925	Chromosome	COG0826	Peptidase U32	K08303	putative protease [EC:3.4.-.-]
Psy300926	Chromosome	COG0309	Hydrogenase expression formation protein HypE	-	-
Psy300927	Chromosome	COG0457	repeat-containing protein	-	-
Psy300928	Chromosome	COG1228	amidohydrolase	-	-
Psy300929	Chromosome	COG2217	p-type ATPase	K01534	Cd2+/Zn2+-exporting ATPase [EC:3.6.3.3 3.6.3.5]
Psy300930	Chromosome	COG2852	DNA (cytosine-5-)-methyltransferase	K01154	type I restriction enzyme, S subunit [EC:3.1.21.3]
Psy300931	Chromosome	COG4807	Protein of unknown function (DUF1456)	-	-
Psy300932	Chromosome	-	-	-	-
Psy300933	Chromosome	-	-	-	-
Psy300936	Chromosome	COG1289	Fusaric acid resistance protein	-	-
Psy300937	Chromosome	ENOG4111GGV	Transcriptional regulator	-	-
Psy300938	Chromosome	COG2364	Membrane	-	-
Psy300939	Chromosome	COG3328	transposase	-	-
Psy300942	Chromosome	-	-	-	-
Psy300944	Chromosome	COG2033	Superoxide reductase	K05919	superoxide reductase [EC:1.15.1.2]
Psy300946	Chromosome	COG0584	glycerophosphoryl diester phosphodiesterase	K01126	glycerophosphoryl diester phosphodiesterase [EC:3.1.4.46]
Psy300950	Chromosome	ENOG410XNMH	Histidine kinase	-	-
Psy300954	Chromosome	COG1254	Acylphosphatase (EC 3.6.1.7)	K01512	acylphosphatase [EC:3.6.1.7]
Psy300955	Chromosome	COG0337	3-dehydroquinate synthase	K01524	exopolyphosphatase / guanosine-5'-triphosphate,3'-diphosphate pyrophosphatase [EC:3.6.1.11 3.6.1.40]
Psy300956	Chromosome	COG2013	conserved protein	-	-
Psy300957	Chromosome	COG1132	(ABC) transporter	K06147	ATP-binding cassette, subfamily B, bacterial
Psy300958	Chromosome	COG1132	(ABC) transporter	K06147	ATP-binding cassette, subfamily B, bacterial
Psy300959	Chromosome	COG0454	acetyltransferase	-	-
Psy300960	Chromosome	ENOG4111JYT	lipoprotein transmembrane	-	-
Psy300961	Chromosome	COG0006	peptidase M24	K01262	Xaa-Pro aminopeptidase [EC:3.4.11.9]
Psy300962	Chromosome	COG4752	Specifically methylates guanosine-37 in various tRNAs (By similarity)	-	-
Psy300963	Chromosome	COG0663	Transferase	-	-
Psy300964	Chromosome	COG0336	Specifically methylates guanosine-37 in various tRNAs (By similarity)	K00554	tRNA (guanine37-N1)-methyltransferase [EC:2.1.1.228]
Psy300965	Chromosome	COG0806	An accessory protein needed during the final step in the assembly of 30S ribosomal subunit, possibly for assembly of the head region. Probably interacts with S19. Essential for efficient processing of 16S rRNA. May be needed both before and after RbfA during the maturation of 16S rRNA. It has affinity for free ribosomal 30S subunits but not for 70S ribosomes (By similarity)	K02860	16S rRNA processing protein RimM
Psy300966	Chromosome	COG1837	UPF0109 protein	K06960	uncharacterized protein
Psy300967	Chromosome	COG0824	Thioesterase	K07107	acyl-CoA thioester hydrolase [EC:3.1.2.-]
Psy300968	Chromosome	ENOG410ZCWY	-	-	-
Psy300969	Chromosome	COG0030	Specifically dimethylates two adjacent adenosines (A1518 and A1519) in the loop of a conserved hairpin near the 3'-end of 16S rRNA in the 30S particle. May play a critical role in biogenesis of 30S subunits (By similarity)	K02528	16S rRNA (adenine1518-N6/adenine1519-N6)-dimethyltransferase [EC:2.1.1.182]
Psy300970	Chromosome	COG0634	hypoxanthine phosphoribosyltransferase	K00760	hypoxanthine phosphoribosyltransferase [EC:2.4.2.8]
Psy300971	Chromosome	COG0634	hypoxanthine phosphoribosyltransferase	K00760	hypoxanthine phosphoribosyltransferase [EC:2.4.2.8]
Psy300973	Chromosome	COG2897	sulfurtransferase	K21028	molybdopterin synthase sulfurtransferase [EC:2.8.1.11]
Psy300974	Chromosome	COG1775	2-hydroxyglutaryl-CoA dehydratase	-	-
Psy300981	Chromosome	COG1757	Na H antiporter	-	-
Psy300982	Chromosome	COG1775	2-hydroxyglutaryl-CoA dehydratase	-	-
Psy300984	Chromosome	COG2897	sulfurtransferase	K01011	thiosulfate/3-mercaptopyruvate sulfurtransferase [EC:2.8.1.1 2.8.1.2]
Psy300985	Chromosome	COG1924	coA-substrate-specific enzyme activase	-	-
Psy300986	Chromosome	COG0407	Catalyzes the decarboxylation of four acetate groups of uroporphyrinogen-III to yield coproporphyrinogen-III (By similarity)	K01599	uroporphyrinogen decarboxylase [EC:4.1.1.37]
Psy300987	Chromosome	-	-	-	-
Psy300988	Chromosome	COG3894	Ferredoxin	-	-
Psy300989	Chromosome	COG0407	Catalyzes the decarboxylation of four acetate groups of uroporphyrinogen-III to yield coproporphyrinogen-III (By similarity)	K14080	[methyl-Co(III) methanol-specific corrinoid protein]:coenzyme M methyltransferase [EC:2.1.1.246]
Psy300990	Chromosome	COG5012	cobalamin b12-binding domain protein	-	-
Psy300991	Chromosome	COG0523	cobalamin synthesis protein	-	-
Psy300996	Chromosome	COG0407	Catalyzes the decarboxylation of four acetate groups of uroporphyrinogen-III to yield coproporphyrinogen-III (By similarity)	K01599	uroporphyrinogen decarboxylase [EC:4.1.1.37]
Psy301008	Chromosome	ENOG410Y4S2	-	-	-
Psy301009	Chromosome	ENOG4112AW5	-	-	-
Psy301010	Chromosome	COG0395	Binding-protein-dependent transport systems inner membrane component	K02026	multiple sugar transport system permease protein
Psy301011	Chromosome	COG1175	binding-protein-dependent transport systems inner membrane Component	K02025	multiple sugar transport system permease protein
Psy301012	Chromosome	COG1653	transporter activity	-	-
Psy301013	Chromosome	COG0452	Phosphopantothenoylcysteine decarboxylase	K13038	phosphopantothenoylcysteine decarboxylase / phosphopantothenate--cysteine ligase [EC:4.1.1.36 6.3.2.5]
Psy301014	Chromosome	ENOG410ZIS5	LysM	-	-
Psy301015	Chromosome	COG1212	Activates KDO (a required 8-carbon sugar) for incorporation into bacterial lipopolysaccharide in Gram-negative bacteria (By similarity)	K00979	3-deoxy-manno-octulosonate cytidylyltransferase (CMP-KDO synthetase) [EC:2.7.7.38]
Psy301016	Chromosome	-	-	-	-
Psy301017	Chromosome	ENOG410XP77	-	-	-
Psy301018	Chromosome	COG2853	(LipO)protein	K04754	phospholipid-binding lipoprotein MlaA
Psy301019	Chromosome	ENOG410ZX4P	Transcriptional regulator	K16137	TetR/AcrR family transcriptional regulator, transcriptional repressor for nem operon
Psy301020	Chromosome	ENOG410ZVXW	Outer membrane efflux protein	-	-
Psy301021	Chromosome	COG0845	Efflux transporter rnd family, mfp subunit	-	-
Psy301022	Chromosome	COG0841	acriflavin resistance protein	-	-
Psy301023	Chromosome	ENOG410XUH6	acetyltransferase	K06975	uncharacterized protein
Psy301024	Chromosome	COG0624	succinyl-diaminopimelate desuccinylase activity	K01439	succinyl-diaminopimelate desuccinylase [EC:3.5.1.18]
Psy301025	Chromosome	COG0530	exchanger	K07301	cation:H+ antiporter
Psy301033	Chromosome	COG0697	membrane	-	-
Psy301034	Chromosome	COG0218	Necessary for normal cell division and for the maintenance of normal septation (By similarity)	K03978	GTP-binding protein
Psy301035	Chromosome	COG0778	nitroreductase	-	-
Psy301036	Chromosome	COG0466	ATP-dependent serine protease that mediates the selective degradation of mutant and abnormal proteins as well as certain short-lived regulatory proteins. Required for cellular homeostasis and for survival from DNA damage and developmental changes induced by stress. Degrades polypeptides processively to yield small peptide fragments that are 5 to 10 amino acids long. Binds to DNA in a double-stran…	K01338	ATP-dependent Lon protease [EC:3.4.21.53]
Psy301037	Chromosome	COG1219	ATP-dependent specificity component of the Clp protease. It directs the protease to specific substrates. Can perform chaperone functions in the absence of ClpP (By similarity)	K03544	ATP-dependent Clp protease ATP-binding subunit ClpX
Psy301038	Chromosome	COG0740	Cleaves peptides in various proteins in a process that requires ATP hydrolysis. Has a chymotrypsin-like activity. Plays a major role in the degradation of misfolded proteins (By similarity)	K01358	ATP-dependent Clp protease, protease subunit [EC:3.4.21.92]
Psy301039	Chromosome	COG0544	Involved in protein export. Acts as a chaperone by maintaining the newly synthesized protein in an open conformation	K03545	trigger factor
Psy301040	Chromosome	COG0608	Single-stranded-DNA-specific exonuclease (RecJ)	K07462	single-stranded-DNA-specific exonuclease [EC:3.1.-.-]
Psy301041	Chromosome	COG0858	Associates with free 30S ribosomal subunits (but not with 30S subunits that are part of 70S ribosomes or polysomes). Essential for efficient processing of 16S rRNA. May interact with the 5'-terminal helix region of 16S rRNA (By similarity)	K02834	ribosome-binding factor A
Psy301042	Chromosome	COG0532	One of the essential components for the initiation of protein synthesis. Protects formylmethionyl-tRNA from spontaneous hydrolysis and promotes its binding to the 30S ribosomal subunits. Also involved in the hydrolysis of GTP during the formation of the 70S ribosomal complex (By similarity)	K02519	translation initiation factor IF-2
Psy301043	Chromosome	COG2740	Nucleic-acid-binding protein implicated in transcription termination	K07742	uncharacterized protein
Psy301044	Chromosome	COG0195	Transcription elongation factor NusA	K02600	N utilization substance protein A
Psy301045	Chromosome	COG0779	Required for maturation of 30S ribosomal subunits (By similarity)	K09748	ribosome maturation factor RimP
Psy301046	Chromosome	COG0733	Transporter	K03308	neurotransmitter:Na+ symporter, NSS family
Psy301047	Chromosome	COG0733	Transporter	K03308	neurotransmitter:Na+ symporter, NSS family
Psy301049	Chromosome	COG0733	Transporter	K03308	neurotransmitter:Na+ symporter, NSS family
Psy301050	Chromosome	COG0488	(ABC) transporter	-	-
Psy301052	Chromosome	COG4443	conserved domain protein	-	-
Psy301053	Chromosome	COG0673	oxidoreductase	-	-
Psy301055	Chromosome	COG0173	aspartyl-trna synthetase	K01876	aspartyl-tRNA synthetase [EC:6.1.1.12]
Psy301057	Chromosome	COG0124	Histidyl-trna synthetase	K01892	histidyl-tRNA synthetase [EC:6.1.1.21]
Psy301058	Chromosome	COG0130	Responsible for synthesis of pseudouridine from uracil- 55 in the psi GC loop of transfer RNAs (By similarity)	K03177	tRNA pseudouridine55 synthase [EC:5.4.99.25]
Psy301059	Chromosome	-	-	-	-
Psy301060	Chromosome	COG0778	nitroreductase	-	-
Psy301061	Chromosome	ENOG411011N	Spherulation-specific family 4	-	-
Psy301062	Chromosome	COG0312	peptidase U62 modulator of DNA gyrase	K03592	PmbA protein
Psy301063	Chromosome	COG0312	peptidase U62 modulator of DNA gyrase	K03568	TldD protein
Psy301064	Chromosome	COG0626	cystathionine	K01761	methionine-gamma-lyase [EC:4.4.1.11]
Psy301065	Chromosome	COG0739	peptidase'	-	-
Psy301066	Chromosome	COG1975	xanthine dehydrogenase	K07402	xanthine dehydrogenase accessory factor
Psy301069	Chromosome	COG1975	xanthine dehydrogenase	K07402	xanthine dehydrogenase accessory factor
Psy301070	Chromosome	COG0303	Molybdenum cofactor synthesis domain protein	-	-
Psy301071	Chromosome	COG0251	Endoribonuclease LPSP	-	-
Psy301072	Chromosome	COG0583	Transcriptional regulator	-	-
Psy301073	Chromosome	COG1794	aspartate racemase	K01779	aspartate racemase [EC:5.1.1.13]
Psy301074	Chromosome	-	-	-	-
Psy301075	Chromosome	ENOG4111T8G	-	-	-
Psy301076	Chromosome	COG0775	Catalyzes the irreversible cleavage of the glycosidic bond in both 5'-methylthioadenosine (MTA) and S- adenosylhomocysteine (SAH AdoHcy) to adenine and the corresponding thioribose, 5'-methylthioribose and S-ribosylhomocysteine, respectively (By similarity)	K01243	adenosylhomocysteine nucleosidase [EC:3.2.2.9]
Psy301077	Chromosome	COG0285	Folylpolyglutamate synthase	K11754	dihydrofolate synthase / folylpolyglutamate synthase [EC:6.3.2.12 6.3.2.17]
Psy301078	Chromosome	-	-	-	-
Psy301079	Chromosome	COG1493	Catalyzes the ATP- as well as the pyrophosphate- dependent phosphorylation of a specific serine residue in HPr, a phosphocarrier protein of the phosphoenolpyruvate-dependent sugar phosphotransferase system (PTS). HprK P also catalyzes the pyrophosphate-producing, inorganic phosphate-dependent dephosphorylation (phosphorolysis) of seryl-phosphorylated HPr (P- Ser-HPr). The two antagonistic activit…	-	-
Psy301080	Chromosome	COG1284	membrane	-	-
Psy301081	Chromosome	COG1539	dihydroneopterin aldolase	K01633	dihydroneopterin aldolase / 7,8-dihydroneopterin epimerase [EC:4.1.2.25 5.1.99.8]
Psy301082	Chromosome	COG1683	conserved protein	-	-
Psy301083	Chromosome	COG0618	phosphoesterase RecJ domain protein	K06881	bifunctional oligoribonuclease and PAP phosphatase NrnA [EC:3.1.3.7 3.1.13.3]
Psy301084	Chromosome	COG1462	Curli production assembly transport component CsgG	-	-
Psy301085	Chromosome	ENOG410Y8SE	-	-	-
Psy301086	Chromosome	COG1799	Cell division protein that is part of the divisome complex and is recruited early to the Z-ring. Probably stimulates Z-ring formation, perhaps through the cross-linking of FtsZ protofilaments. Its function overlaps with FtsA (By similarity)	-	-
Psy301087	Chromosome	COG0524	pfkb domain protein	K16328	pseudouridine kinase [EC:2.7.1.83]
Psy301088	Chromosome	COG0127	Pyrophosphatase that hydrolyzes non-canonical purine nucleotides such as XTP and ITP dITP to their respective monophosphate derivatives. Might exclude non-canonical purines from DNA precursor pool, thus preventing their incorporation into DNA and avoiding chromosomal lesions (By similarity)	K02428	XTP/dITP diphosphohydrolase [EC:3.6.1.66]
Psy301089	Chromosome	COG0689	Phosphorolytic exoribonuclease that removes nucleotide residues following the -CCA terminus of tRNA and adds nucleotides to the ends of RNA molecules by using nucleoside diphosphates as substrates (By similarity)	K00989	ribonuclease PH [EC:2.7.7.56]
Psy301090	Chromosome	COG1132	(ABC) transporter	K11085	ATP-binding cassette, subfamily B, bacterial MsbA [EC:3.6.3.-]
Psy301091	Chromosome	COG0763	Condensation of UDP-2,3-diacylglucosamine and 2,3- diacylglucosamine-1-phosphate to form lipid A disaccharide, a precursor of lipid A, a phosphorylated glycolipid that anchors the lipopolysaccharide to the outer membrane of the cell (By similarity)	K00748	lipid-A-disaccharide synthase [EC:2.4.1.182]
Psy301092	Chromosome	COG3494	Protein of unknown function (DUF1009)	K09949	uncharacterized protein
Psy301093	Chromosome	COG1043	Involved in the biosynthesis of lipid A, a phosphorylated glycolipid that anchors the lipopolysaccharide to the outer membrane of the cell (By similarity)	K00677	UDP-N-acetylglucosamine acyltransferase [EC:2.3.1.129]
Psy301094	Chromosome	COG0764	Involved in unsaturated fatty acids biosynthesis. Catalyzes the dehydration of short chain beta-hydroxyacyl-ACPs and long chain saturated and unsaturated beta-hydroxyacyl-ACPs (By similarity)	K02372	3-hydroxyacyl-[acyl-carrier-protein] dehydratase [EC:4.2.1.59]
Psy301095	Chromosome	COG0774	involved in the biosynthesis of lipid A, a phosphorylated glycolipid that anchors the lipopolysaccharide to the outer membrane of the cell (By similarity)	K02535	UDP-3-O-[3-hydroxymyristoyl] N-acetylglucosamine deacetylase [EC:3.5.1.108]
Psy301096	Chromosome	COG0210	helicase	K03657	DNA helicase II / ATP-dependent DNA helicase PcrA [EC:3.6.4.12]
Psy301097	Chromosome	COG0053	cation diffusion facilitator family transporter	-	-
Psy301098	Chromosome	COG2094	3-methyladenine DNA glycosylase	K03652	DNA-3-methyladenine glycosylase [EC:3.2.2.21]
Psy301100	Chromosome	COG3033	tryptophanase EC 4.1.99.1	K01668	tyrosine phenol-lyase [EC:4.1.99.2]
Psy301101	Chromosome	-	-	-	-
Psy301102	Chromosome	COG2239	magnesium ion transmembrane transporter activity	K06213	magnesium transporter
Psy301103	Chromosome	-	-	-	-
Psy301104	Chromosome	COG2302	s4 domain protein	-	-
Psy301105	Chromosome	COG1183	Cdp-diacylglycerol--serine o-phosphatidyltransferase	K17103	CDP-diacylglycerol---serine O-phosphatidyltransferase [EC:2.7.8.8]
Psy301106	Chromosome	ENOG410XNMH	Histidine kinase	-	-
Psy301107	Chromosome	COG0534	Mate efflux family protein	-	-
Psy301108	Chromosome	ENOG4111FK0	radical SAM domain protein	-	-
Psy301109	Chromosome	COG1738	Membrane	K09125	uncharacterized protein
Psy301110	Chromosome	COG0744	penicillin-binding protein	-	-
Psy301111	Chromosome	COG0820	rRNA (adenine-C2-)-methyltransferase activity	K06941	23S rRNA (adenine2503-C2)-methyltransferase [EC:2.1.1.192]
Psy301112	Chromosome	COG2872	synthetase	K01872	alanyl-tRNA synthetase [EC:6.1.1.7]
Psy301113	Chromosome	COG2818	DNA-3-methyladenine glycosylase activity	K01246	DNA-3-methyladenine glycosylase I [EC:3.2.2.20]
Psy301115	Chromosome	ENOG4110SIQ	Nucleotidyltransferase domain protein	-	-
Psy301117	Chromosome	COG0716	Low-potential electron donor to a number of redox enzymes (By similarity)	-	-
Psy301121	Chromosome	ENOG4111V1E	acetyltransferase	-	-
Psy301122	Chromosome	COG1011	Hydrolase	K07025	putative hydrolase of the HAD superfamily
Psy301123	Chromosome	COG0775	Catalyzes the irreversible cleavage of the glycosidic bond in both 5'-methylthioadenosine (MTA) and S- adenosylhomocysteine (SAH AdoHcy) to adenine and the corresponding thioribose, 5'-methylthioribose and S-ribosylhomocysteine, respectively (By similarity)	K01243	adenosylhomocysteine nucleosidase [EC:3.2.2.9]
Psy301124	Chromosome	COG0546	had-superfamily hydrolase, subfamily ia, variant	K01091	phosphoglycolate phosphatase [EC:3.1.3.18]
Psy301125	Chromosome	COG3981	acetyltransferase	-	-
Psy301126	Chromosome	COG1619	Peptidase U61, LD-carboxypeptidase A	-	-
Psy301127	Chromosome	COG0500	Methyltransferase	-	-
Psy301130	Chromosome	ENOG410XUJM	CAAX amino terminal protease family	K07052	uncharacterized protein
Psy301131	Chromosome	COG0454	acetyltransferase	-	-
Psy301132	Chromosome	COG2108	radical SAM domain protein	K07129	uncharacterized protein
Psy301133	Chromosome	COG0428	zinc transporter	K07238	zinc transporter, ZIP family
Psy301134	Chromosome	COG0513	purine NTP-dependent helicase activity	K11927	ATP-dependent RNA helicase RhlE [EC:3.6.4.13]
Psy301135	Chromosome	COG3051	citrate lyase, alpha	K01643	citrate lyase subunit alpha / citrate CoA-transferase [EC:2.8.3.10]
Psy301136	Chromosome	COG2301	citrate lyase	K01644	citrate lyase subunit beta / citryl-CoA lyase [EC:4.1.3.34]
Psy301137	Chromosome	COG3052	prosthetic group binding	K01646	citrate lyase subunit gamma (acyl carrier protein)
Psy301138	Chromosome	COG3799	methylaspartate ammonia-lyase	K04835	methylaspartate ammonia-lyase [EC:4.3.1.2]
Psy301139	Chromosome	COG0796	Provides the (R)-glutamate required for cell wall biosynthesis (By similarity)	K01776	glutamate racemase [EC:5.1.1.3]
Psy301140	Chromosome	COG0786	Sodium Glutamate Symporter	K03312	glutamate:Na+ symporter, ESS family
Psy301141	Chromosome	COG4865	Methylaspartate mutase	K19268	methylaspartate mutase epsilon subunit [EC:5.4.99.1]
Psy301142	Chromosome	ENOG410XRSI	glutamate mutase, mutL	-	-
Psy301143	Chromosome	COG2185	Methylmalonyl-coA mutase	K01846	methylaspartate mutase sigma subunit [EC:5.4.99.1]
Psy301144	Chromosome	-	-	-	-
Psy301145	Chromosome	-	-	-	-
Psy301146	Chromosome	-	-	-	-
Psy301147	Chromosome	ENOG410XUDK	Transcriptional regulator	-	-
Psy301148	Chromosome	COG0031	cysteine biosynthetic process from serine	K01738	cysteine synthase A [EC:2.5.1.47]
Psy301149	Chromosome	COG3104	transporter	K03305	proton-dependent oligopeptide transporter, POT family
Psy301150	Chromosome	COG0793	protease	K03797	carboxyl-terminal processing protease [EC:3.4.21.102]
Psy301151	Chromosome	COG0115	brancheD-chain amino acid aminotransferase	K02619	4-amino-4-deoxychorismate lyase [EC:4.1.3.38]
Psy301152	Chromosome	COG0147	synthase (Component I)	K01665	para-aminobenzoate synthetase component I [EC:2.6.1.85]
Psy301153	Chromosome	COG0512	anthranilate synthase	-	-
Psy301155	Chromosome	COG2217	p-type ATPase	K17686	Cu+-exporting ATPase [EC:3.6.3.54]
Psy301156	Chromosome	-	-	-	-
Psy301157	Chromosome	COG1592	Rubrerythrin	-	-
Psy301160	Chromosome	COG3949	Membrane	-	-
Psy301161	Chromosome	COG3949	Membrane	-	-
Psy301162	Chromosome	ENOG41123JW	selenoprotein B, glycine betaine sarcosine D-proline reductase	K10672	glycine reductase complex component B subunit gamma [EC:1.21.4.2]
Psy301163	Chromosome	ENOG410XPCF	Selenoprotein B, glycine betaine sarcosine D-proline reductase family	K10672	glycine reductase complex component B subunit gamma [EC:1.21.4.2]
Psy301164	Chromosome	ENOG410XPPI	)-reductase	K10671	glycine reductase complex component B subunit alpha and beta [EC:1.21.4.2]
Psy301165	Chromosome	ENOG411230X	-	-	-
Psy301166	Chromosome	COG1802	GntR Family Transcriptional Regulator	-	-
Psy301167	Chromosome	COG0534	Mate efflux family protein	-	-
Psy301168	Chromosome	COG0796	Provides the (R)-glutamate required for cell wall biosynthesis (By similarity)	K01776	glutamate racemase [EC:5.1.1.3]
Psy301169	Chromosome	ENOG41121KK	-	-	-
Psy301170	Chromosome	COG1032	radical SAM domain protein	-	-
Psy301171	Chromosome	COG1079	ABC transporter (permease)	K02057	simple sugar transport system permease protein
Psy301172	Chromosome	COG4603	ABC transporter (permease)	K02057	simple sugar transport system permease protein
Psy301173	Chromosome	COG3845	(ABC) transporter	-	-
Psy301174	Chromosome	COG0005	The purine nucleoside phosphorylases catalyze the phosphorolytic breakdown of the N-glycosidic bond in the beta- (deoxy)ribonucleoside molecules, with the formation of the corresponding free purine bases and pentose-1-phosphate (By similarity)	K03783	purine-nucleoside phosphorylase [EC:2.4.2.1]
Psy301175	Chromosome	ENOG4111K3F	-	-	-
Psy301176	Chromosome	COG2208	protein serine threonine phosphatase	K07315	phosphoserine phosphatase RsbU/P [EC:3.1.3.3]
Psy301177	Chromosome	ENOG410ZANN	-	-	-
Psy301178	Chromosome	COG2204	two component, sigma54 specific, transcriptional regulator, Fis family	K02490	two-component system, response regulator, stage 0 sporulation protein F
Psy301179	Chromosome	COG0322	The UvrABC repair system catalyzes the recognition and processing of DNA lesions. UvrC both incises the 5' and 3' sides of the lesion. The N-terminal half is responsible for the 3' incision and the C-terminal half is responsible for the 5' incision (By similarity)	K03703	excinuclease ABC subunit C
Psy301180	Chromosome	COG1660	Displays ATPase and GTPase activities (By similarity)	K06958	RNase adapter protein RapZ
Psy301181	Chromosome	-	-	-	-
Psy301186	Chromosome	COG0279	D-glycero-D-manno-heptose 7-phosphate metabolic process	K03271	D-sedoheptulose 7-phosphate isomerase [EC:5.3.1.28]
Psy301187	Chromosome	COG0583	Transcriptional regulator	-	-
Psy301188	Chromosome	-	-	-	-
Psy301189	Chromosome	COG0366	alpha amylase, catalytic	-	-
Psy301191	Chromosome	COG1263	PTS System	K11192;K11191	PTS system, N-acetylmuramic acid-specific IIC component;PTS system, N-acetylmuramic acid-specific IIB component [EC:2.7.1.192]
Psy301192	Chromosome	COG2103	Specifically catalyzes the cleavage of the D-lactyl ether substituent of MurNAc 6-phosphate, producing GlcNAc 6- phosphate and D-lactate	K07106	N-acetylmuramic acid 6-phosphate etherase [EC:4.2.1.126]
Psy301194	Chromosome	COG2364	Membrane	-	-
Psy301197	Chromosome	COG0115	brancheD-chain amino acid aminotransferase	K00826	branched-chain amino acid aminotransferase [EC:2.6.1.42]
Psy301198	Chromosome	COG0473	3-isopropylmalate dehydrogenase activity	K00052	3-isopropylmalate dehydrogenase [EC:1.1.1.85]
Psy301199	Chromosome	COG0066	Catalyzes the isomerization between 2-isopropylmalate and 3-isopropylmalate, via the formation of 2-isopropylmaleate (By similarity)	K01704	3-isopropylmalate/(R)-2-methylmalate dehydratase small subunit [EC:4.2.1.33 4.2.1.35]
Psy301200	Chromosome	COG0065	Catalyzes the isomerization between 2-isopropylmalate and 3-isopropylmalate, via the formation of 2-isopropylmaleate (By similarity)	K01703	3-isopropylmalate/(R)-2-methylmalate dehydratase large subunit [EC:4.2.1.33 4.2.1.35]
Psy301201	Chromosome	COG0119	Catalyzes the condensation of the acetyl group of acetyl-CoA with 3-methyl-2-oxobutanoate (2-oxoisovalerate) to form 3-carboxy-3-hydroxy-4-methylpentanoate (2-isopropylmalate) (By similarity)	K01649	2-isopropylmalate synthase [EC:2.3.3.13]
Psy301203	Chromosome	COG0460	homoserine dehydrogenase	K00003	homoserine dehydrogenase [EC:1.1.1.3]
Psy301204	Chromosome	COG2873	o-acetylhomoserine	K01740	O-acetylhomoserine (thiol)-lyase [EC:2.5.1.49]
Psy301205	Chromosome	COG0685	Methylenetetrahydrofolate reductase	K00297	methylenetetrahydrofolate reductase (NADPH) [EC:1.5.1.20]
Psy301206	Chromosome	COG1897	Homoserine O-transsuccinylase	-	-
Psy301208	Chromosome	COG0646	homocysteine S-methyltransferase activity	K00548	5-methyltetrahydrofolate--homocysteine methyltransferase [EC:2.1.1.13]
Psy301209	Chromosome	ENOG410XUTB	-	-	-
Psy301210	Chromosome	ENOG410ZVC6	Nucleotidyl transferase	-	-
Psy301211	Chromosome	COG1840	extracellular solute-binding protein, family 1	K02012	iron(III) transport system substrate-binding protein
Psy301212	Chromosome	COG3842	Part of the ABC transporter complex PotABCD involved in spermidine putrescine import. Responsible for energy coupling to the transport system (By similarity)	K02010	iron(III) transport system ATP-binding protein [EC:3.6.3.30]
Psy301213	Chromosome	COG1178	ABC transporter (permease)	K02011	iron(III) transport system permease protein
Psy301217	Chromosome	COG0346	glyoxalase bleomycin resistance protein dioxygenase	K01759	lactoylglutathione lyase [EC:4.4.1.5]
Psy301219	Chromosome	COG0525	amino acids such as threonine, to avoid such errors, it has a posttransfer editing activity that hydrolyzes mischarged Thr-tRNA(Val) in a tRNA-dependent manner (By similarity)	K01873	valyl-tRNA synthetase [EC:6.1.1.9]
Psy301220	Chromosome	-	-	-	-
Psy301221	Chromosome	COG1178	ABC transporter (permease)	K02063	thiamine transport system permease protein
Psy301222	Chromosome	COG4143	(ABC) transporter	K02064	thiamine transport system substrate-binding protein
Psy301223	Chromosome	-	-	-	-
Psy301224	Chromosome	COG0846	NAD-dependent protein deacetylase which modulates the activities of several enzymes which are inactive in their acetylated form	K12410	NAD-dependent deacetylase [EC:3.5.1.-]
Psy301225	Chromosome	ENOG410XRDB	radical SAM domain protein	-	-
Psy301226	Chromosome	COG3833	carbohydrate transport	K15772	arabinogalactan oligomer / maltooligosaccharide transport system permease protein
Psy301227	Chromosome	ENOG410Y7BF	Binding-protein-dependent transport systems inner membrane component	K15771	arabinogalactan oligomer / maltooligosaccharide transport system permease protein
Psy301228	Chromosome	COG2182	extracellular solute-binding protein, family 1	K15770	arabinogalactan oligomer / maltooligosaccharide transport system substrate-binding protein
Psy301229	Chromosome	ENOG410XUF3	Positive regulator of	K03803	sigma-E factor negative regulatory protein RseC
Psy301230	Chromosome	COG0457	repeat-containing protein	-	-
Psy301231	Chromosome	-	-	-	-
Psy301233	Chromosome	-	-	-	-
Psy301234	Chromosome	COG2252	Xanthine uracil vitamin C permease	K06901	putative MFS transporter, AGZA family, xanthine/uracil permease
Psy301235	Chromosome	COG1087	udp-glucose 4-epimerase	K01784	UDP-glucose 4-epimerase [EC:5.1.3.2]
Psy301236	Chromosome	COG0622	Phosphodiesterase, mj0936 family	K07095	uncharacterized protein
Psy301237	Chromosome	-	-	-	-
Psy301238	Chromosome	COG1564	thiamine diphosphokinase activity	K00949	thiamine pyrophosphokinase [EC:2.7.6.2]
Psy301239	Chromosome	ENOG41126QX	endonuclease exonuclease phosphatase	-	-
Psy301240	Chromosome	COG0231	Involved in peptide bond synthesis. Stimulates efficient translation and peptide-bond synthesis on native or reconstituted 70S ribosomes in vitro. Probably functions indirectly by altering the affinity of the ribosome for aminoacyl-tRNA, thus increasing their reactivity as acceptors for peptidyl transferase (By similarity)	K02356	elongation factor P
Psy301241	Chromosome	ENOG410YV3W	-	-	-
Psy301242	Chromosome	COG0818	Diacylglycerol kinase	K00901	diacylglycerol kinase (ATP) [EC:2.7.1.107]
Psy301243	Chromosome	COG0319	metalloendopeptidase activity	K07042	probable rRNA maturation factor
Psy301244	Chromosome	COG1480	Metal Dependent Phosphohydrolase	K07037	uncharacterized protein
Psy301245	Chromosome	COG1199	helicase	K03722	ATP-dependent DNA helicase DinG [EC:3.6.4.12]
Psy301246	Chromosome	COG4123	Specifically methylates the adenine in position 37 of tRNA(1)(Val) (anticodon cmo5UAC) (By similarity)	-	-
Psy301247	Chromosome	COG1774	PSP1 C-terminal conserved region	-	-
Psy301248	Chromosome	COG2003	DNA repair protein (RadC	K03630	DNA repair protein RadC
Psy301249	Chromosome	COG2038	Catalyzes the synthesis of alpha-ribazole-5'-phosphate from nicotinate mononucleotide (NAMN) and 5,6- dimethylbenzimidazole (DMB) (By similarity)	K00768	nicotinate-nucleotide--dimethylbenzimidazole phosphoribosyltransferase [EC:2.4.2.21]
Psy301250	Chromosome	COG0406	Phosphoglycerate mutase	K02226	alpha-ribazole phosphatase [EC:3.1.3.73]
Psy301251	Chromosome	COG0368	Joins Ado-cobinamide-GDP and alpha-ribazole to generate adenosylcobalamin (Ado-cobalamin) (By similarity)	K02233	adenosylcobinamide-GDP ribazoletransferase [EC:2.7.8.26]
Psy301252	Chromosome	COG2087	Adenosylcobinamide kinase	K02231	adenosylcobinamide kinase / adenosylcobinamide-phosphate guanylyltransferase [EC:2.7.1.156 2.7.7.62]
Psy301253	Chromosome	COG1492	catalyzes amidations at positions B, D, E, and G on adenosylcobyrinic A,C-diamide. NH(2) groups are provided by glutamine, and one molecule of ATP is hydrogenolyzed for each amidation (By similarity)	K02232	adenosylcobyric acid synthase [EC:6.3.5.10]
Psy301254	Chromosome	COG1544	sigma 54 modulation protein ribosomal protein S30ea	K05808	putative sigma-54 modulation protein
Psy301255	Chromosome	COG3426	Branched-chain carboxylic acid kinase	K00929	butyrate kinase [EC:2.7.2.7]
Psy301256	Chromosome	COG0280	phosphate acetyltransferase	K00634	phosphate butyryltransferase [EC:2.3.1.19]
Psy301257	Chromosome	COG1136	(ABC) transporter	K09810	lipoprotein-releasing system ATP-binding protein [EC:3.6.3.-]
Psy301258	Chromosome	COG4591	lipoprotein releasing system transmembrane protein	K09808	lipoprotein-releasing system permease protein
Psy301259	Chromosome	COG0184	Forms an intersubunit bridge (bridge B4) with the 23S rRNA of the 50S subunit in the ribosome (By similarity)	K02956	small subunit ribosomal protein S15
Psy301260	Chromosome	COG0178	The UvrABC repair system catalyzes the recognition and processing of DNA lesions. UvrA is an ATPase and a DNA-binding protein. A damage recognition complex composed of 2 UvrA and 2 UvrB subunits scans DNA for abnormalities. When the presence of a lesion has been verified by UvrB, the UvrA molecules dissociate (By similarity)	K03701	excinuclease ABC subunit A
Psy301261	Chromosome	ENOG410XUF9	TetR family transcriptional Regulator	-	-
Psy301262	Chromosome	COG1015	Phosphotransfer between the C1 and C5 carbon atoms of pentose (By similarity)	K01839	phosphopentomutase [EC:5.4.2.7]
Psy301263	Chromosome	COG0813	purine nucleoside phosphorylase DeoD-type	K03784	purine-nucleoside phosphorylase [EC:2.4.2.1]
Psy301264	Chromosome	COG0295	cytidine deaminase	K01489	cytidine deaminase [EC:3.5.4.5]
Psy301265	Chromosome	COG0564	pseudouridine synthase activity	K06180	23S rRNA pseudouridine1911/1915/1917 synthase [EC:5.4.99.23]
Psy301266	Chromosome	COG0632	The RuvA-RuvB complex in the presence of ATP renatures cruciform structure in supercoiled DNA with palindromic sequence, indicating that it may promote strand exchange reactions in homologous recombination. RuvAB is a helicase that mediates the Holliday junction migration by localized denaturation and reannealing. RuvA stimulates, in the presence of DNA, the weak ATPase activity of RuvB (By simil…	K03550	holliday junction DNA helicase RuvA [EC:3.6.4.12]
Psy301267	Chromosome	COG1428	Deoxynucleoside kinase	-	-
Psy301268	Chromosome	COG0037	Ligates lysine onto the cytidine present at position 34 of the AUA codon-specific tRNA(Ile) that contains the anticodon CAU, in an ATP-dependent manner. Cytidine is converted to lysidine, thus changing the amino acid specificity of the tRNA from methionine to isoleucine (By similarity)	-	-
Psy301269	Chromosome	COG0037	Ligates lysine onto the cytidine present at position 34 of the AUA codon-specific tRNA(Ile) that contains the anticodon CAU, in an ATP-dependent manner. Cytidine is converted to lysidine, thus changing the amino acid specificity of the tRNA from methionine to isoleucine (By similarity)	-	-
Psy301270	Chromosome	COG0531	amino acid	-	-
Psy301271	Chromosome	ENOG410XNZB	glycosyl transferase group 1	-	-
Psy301273	Chromosome	COG0494	Nudix hydrolase	-	-
Psy301274	Chromosome	-	-	-	-
Psy301275	Chromosome	COG1182	Catalyzes the reductive cleavage of azo bond in aromatic azo compounds to the corresponding amines. Requires NADH, but not NADPH, as an electron donor for its activity (By similarity)	K01118	FMN-dependent NADH-azoreductase [EC:1.7.-.-]
Psy301277	Chromosome	COG0035	Catalyzes the conversion of uracil and 5-phospho-alpha- D-ribose 1-diphosphate (PRPP) to UMP and diphosphate (By similarity)	K00761	uracil phosphoribosyltransferase [EC:2.4.2.9]
Psy301279	Chromosome	ENOG4111JNJ	Protein of unknown function, DUF547	-	-
Psy301281	Chromosome	ENOG410YH3J	Caulimovirus viroplasmin	-	-
Psy301282	Chromosome	COG5522	integral membrane protein	-	-
Psy301283	Chromosome	-	-	-	-
Psy301284	Chromosome	ENOG410YQ1X	-	-	-
Psy301287	Chromosome	COG0442	Catalyzes the attachment of proline to tRNA(Pro) in a two-step reaction proline is first activated by ATP to form Pro- AMP and then transferred to the acceptor end of tRNA(Pro). As ProRS can inadvertently accommodate and process non-cognate amino acids such as alanine and cysteine, to avoid such errors it has two additional distinct editing activities against alanine. One activity is designated a…	K01881	prolyl-tRNA synthetase [EC:6.1.1.15]
Psy301292	Chromosome	ENOG4112CPM	-	-	-
Psy301293	Chromosome	COG0639	serine threonine-protein phosphatase	K07313	serine/threonine protein phosphatase 1 [EC:3.1.3.16]
Psy301294	Chromosome	COG1200	ATP-dependent DNA helicase recG	K03655	ATP-dependent DNA helicase RecG [EC:3.6.4.12]
Psy301297	Chromosome	ENOG41127QI	repeat protein	-	-
Psy301298	Chromosome	COG0180	tryptophanyltRNA synthetase	K01867	tryptophanyl-tRNA synthetase [EC:6.1.1.2]
Psy301299	Chromosome	COG1966	carbon starvation protein	-	-
Psy301300	Chromosome	COG3279	Regulator	K02477	two-component system, LytT family, response regulator
Psy301301	Chromosome	COG3275	Histidine kinase	K02478	two-component system, LytT family, sensor kinase [EC:2.7.13.3]
Psy301304	Chromosome	COG0281	malic enzyme	K00027	malate dehydrogenase (oxaloacetate-decarboxylating) [EC:1.1.1.38]
Psy301306	Chromosome	ENOG410XPNS	Converts stearoyl-ACP to oleoyl-ACP by introduction of a cis double bond between carbons Delta(9) and Delta(10) of the acyl chain	K03921	acyl-[acyl-carrier-protein] desaturase [EC:1.14.19.2 1.14.19.11 1.14.19.26]
Psy301307	Chromosome	ENOG410XPNS	Converts stearoyl-ACP to oleoyl-ACP by introduction of a cis double bond between carbons Delta(9) and Delta(10) of the acyl chain	K03921	acyl-[acyl-carrier-protein] desaturase [EC:1.14.19.2 1.14.19.11 1.14.19.26]
Psy301308	Chromosome	COG1737	Transcriptional regulator	-	-
Psy301309	Chromosome	COG2926	UPF0265 protein	K09802	uncharacterized protein
Psy301311	Chromosome	COG0353	May play a role in DNA repair. It seems to be involved in an RecBC-independent recombinational process of DNA repair. It may act with RecF and RecO (By similarity)	K06187	recombination protein RecR
Psy301313	Chromosome	COG0674	Oxidoreductase required for the transfer of electrons from pyruvate to flavodoxin (By similarity)	K03737	pyruvate-ferredoxin/flavodoxin oxidoreductase [EC:1.2.7.1 1.2.7.-]
Psy301314	Chromosome	COG0282	acetate kinase activity	K00925	acetate kinase [EC:2.7.2.1]
Psy301315	Chromosome	COG0280	phosphate acetyltransferase	K00625	phosphate acetyltransferase [EC:2.3.1.8]
Psy301316	Chromosome	COG0552	Involved in targeting and insertion of nascent membrane proteins into the cytoplasmic membrane. Acts as a receptor for the complex formed by the signal recognition particle (SRP) and the ribosome-nascent chain (RNC)	K03110	fused signal recognition particle receptor
Psy301317	Chromosome	COG1168	Aminotransferase	K14155	cystathione beta-lyase [EC:4.4.1.8]
Psy301318	Chromosome	COG0534	Mate efflux family protein	-	-
Psy301319	Chromosome	COG3681	UPF0597 protein	-	-
Psy301320	Chromosome	COG0526	Thioredoxin	-	-
Psy301321	Chromosome	-	-	-	-
Psy301322	Chromosome	COG1032	radical SAM domain protein	-	-
Psy301323	Chromosome	ENOG411020I	-	-	-
Psy301324	Chromosome	ENOG410YHMC	Pseudouridylate synthase-like protein	-	-
Psy301325	Chromosome	COG0132	Catalyzes a mechanistically unusual reaction, the ATP- dependent insertion of CO2 between the N7 and N8 nitrogen atoms of 7,8-diaminopelargonic acid (DAPA) to form an ureido ring (By similarity)	K00857	thymidine kinase [EC:2.7.1.21]
Psy301328	Chromosome	COG2207	Transcriptional Regulator AraC Family	K13653	AraC family transcriptional regulator
Psy301329	Chromosome	COG1538	Membrane	-	-
Psy301330	Chromosome	COG1566	secretion protein HlyD family	K03543	membrane fusion protein, multidrug efflux system
Psy301331	Chromosome	ENOG410XNN3	drug resistance transporter emrb qaca subfamily	K03446	MFS transporter, DHA2 family, multidrug resistance protein
Psy301332	Chromosome	COG0019	Specifically catalyzes the decarboxylation of meso- diaminopimelate (meso-DAP) to L-lysine (By similarity)	K01586	diaminopimelate decarboxylase [EC:4.1.1.20]
Psy301333	Chromosome	COG0796	Provides the (R)-glutamate required for cell wall biosynthesis (By similarity)	K01776	glutamate racemase [EC:5.1.1.3]
Psy301334	Chromosome	COG4166	peptide transport	K15580	oligopeptide transport system substrate-binding protein
Psy301335	Chromosome	COG1649	carbohydrate metabolic process	-	-
Psy301336	Chromosome	COG0059	Alpha-keto-beta-hydroxylacyl reductoisomerase	K00053	ketol-acid reductoisomerase [EC:1.1.1.86]
Psy301337	Chromosome	COG0440	Acetolactate synthase small subunit	K01653	acetolactate synthase I/III small subunit [EC:2.2.1.6]
Psy301338	Chromosome	COG0028	acetolactate synthase	K01652	acetolactate synthase I/II/III large subunit [EC:2.2.1.6]
Psy301339	Chromosome	COG0234	Binds to cpn60 in the presence of Mg-ATP and suppresses the ATPase activity of the latter (By similarity)	K04078	chaperonin GroES
Psy301340	Chromosome	COG0137	Citrulline--aspartate ligase	K01940	argininosuccinate synthase [EC:6.3.4.5]
Psy301341	Chromosome	COG0078	ornithine carbamoyltransferase	K00611	ornithine carbamoyltransferase [EC:2.1.3.3]
Psy301342	Chromosome	COG0834	(ABC) transporter	K02030	polar amino acid transport system substrate-binding protein
Psy301343	Chromosome	COG0165	argininosuccinate lyase	K01755	argininosuccinate lyase [EC:4.3.2.1]
Psy301344	Chromosome	ENOG410XS3N	NAD NADP octopine nopaline dehydrogenase	K04940	opine dehydrogenase [EC:1.5.1.28]
Psy301345	Chromosome	COG0834	(ABC) transporter	K02030	polar amino acid transport system substrate-binding protein
Psy301346	Chromosome	COG0834	(ABC) transporter	K02030	polar amino acid transport system substrate-binding protein
Psy301348	Chromosome	COG1126	ABC transporter, (ATP-binding protein)	K02028	polar amino acid transport system ATP-binding protein [EC:3.6.3.21]
Psy301349	Chromosome	COG0765	amino acid AbC transporter	K02029	polar amino acid transport system permease protein
Psy301350	Chromosome	-	-	-	-
Psy301351	Chromosome	COG0422	thiamine diphosphate biosynthetic process	K03147	phosphomethylpyrimidine synthase [EC:4.1.99.17]
Psy301352	Chromosome	COG0352	Condenses 4-methyl-5-(beta-hydroxyethyl)thiazole monophosphate (THZ-P) and 2-methyl-4-amino-5-hydroxymethyl pyrimidine pyrophosphate (HMP-PP) to form thiamine monophosphate (TMP) (By similarity)	K00788	thiamine-phosphate pyrophosphorylase [EC:2.5.1.3]
Psy301353	Chromosome	COG0476	small protein activating enzyme activity	K03148	sulfur carrier protein ThiS adenylyltransferase [EC:2.7.7.73]
Psy301354	Chromosome	COG1060	Catalyzes the radical-mediated transfer of the hydroxybenzyl group from 4-hydroxyphenylpyruvate (HPP) to 5-amino- 6-ribitylamino-2,4(1H,3H)-pyrimidinedione to form 7,8-didemethyl- 8-hydroxy-5-deazariboflavin (FO) (By similarity)	K03150	2-iminoacetate synthase [EC:4.1.99.19]
Psy301355	Chromosome	COG2022	Catalyzes the rearrangement of 1-deoxy-D-xylulose 5- phosphate (DXP) to produce the thiazole phosphate moiety of thiamine. Sulfur is provided by the thiocarboxylate moiety of the carrier protein ThiS. In vitro, sulfur can be provided by H(2)S (By similarity)	K03149	thiazole synthase [EC:2.8.1.10]
Psy301356	Chromosome	-	-	-	-
Psy301357	Chromosome	COG0613	DNA-directed DNA polymerase activity	K07053	3',5'-nucleoside bisphosphate phosphatase [EC:3.1.3.97]
Psy301358	Chromosome	-	-	K06193	protein PhnA
Psy301359	Chromosome	COG0626	cystathionine	K01761	methionine-gamma-lyase [EC:4.4.1.11]
Psy301360	Chromosome	COG1757	Na H antiporter	-	-
Psy301361	Chromosome	COG2824	Alkylphosphonate utilization operon protein PhnA	K06193	protein PhnA
Psy301362	Chromosome	-	-	K02532	MFS transporter, OHS family, lactose permease
Psy301363	Chromosome	COG0664	transcriptional regulator, crp fnr family	-	-
Psy301364	Chromosome	ENOG410YQ1X	-	-	-
Psy301365	Chromosome	COG1115	amino acid carrier protein	K03310	alanine or glycine:cation symporter, AGCS family
Psy301366	Chromosome	COG1126	ABC transporter, (ATP-binding protein)	K16963	putative amino-acid transport system ATP-binding protein [EC:3.6.3.-]
Psy301367	Chromosome	COG0765	amino acid AbC transporter	K16962	putative amino-acid transport system permease protein
Psy301368	Chromosome	COG0834	(ABC) transporter	K16961	putative amino-acid transport system substrate-binding protein
Psy301369	Chromosome	COG1959	Transcriptional regulator, BadM Rrf2 family	-	-
Psy301371	Chromosome	COG1190	lysyl-trna synthetase	K04567	lysyl-tRNA synthetase, class II [EC:6.1.1.6]
Psy301372	Chromosome	-	-	-	-
Psy301373	Chromosome	ENOG410Z1R0	Domain of unknown function (DUF1934)	-	-
Psy301374	Chromosome	ENOG410Z7AB	-	-	-
Psy301375	Chromosome	COG1576	rRNA processing	K00783	23S rRNA (pseudouridine1915-N3)-methyltransferase [EC:2.1.1.177]
Psy301376	Chromosome	COG0323	This protein is involved in the repair of mismatches in DNA. It is required for dam-dependent methyl-directed DNA mismatch repair. May act as a molecular matchmaker , a protein that promotes the formation of a stable complex between two or more DNA-binding proteins in an ATP-dependent manner without itself being part of a final effector complex (By similarity)	K03572	DNA mismatch repair protein MutL
Psy301377	Chromosome	COG0741	transglycosylase	K08309	soluble lytic murein transglycosylase [EC:4.2.2.-]
Psy301379	Chromosome	COG1126	ABC transporter, (ATP-binding protein)	K02068	putative ABC transport system ATP-binding protein
Psy301380	Chromosome	COG0390	(ABC) transporter	K02069	putative ABC transport system permease protein
Psy301381	Chromosome	ENOG41121UH	transcriptional regulator ArsR family	K03892	ArsR family transcriptional regulator
Psy301382	Chromosome	COG0607	Rhodanese domain protein	-	-
Psy301383	Chromosome	COG0778	nitroreductase	-	-
Psy301384	Chromosome	COG0608	Single-stranded-DNA-specific exonuclease (RecJ)	K07462	single-stranded-DNA-specific exonuclease [EC:3.1.-.-]
Psy301386	Chromosome	COG1482	mannose-6-phosphate isomerase	K01809	mannose-6-phosphate isomerase [EC:5.3.1.8]
Psy301387	Chromosome	COG1762	PTS System	-	-
Psy301389	Chromosome	COG0102	This protein is one of the early assembly proteins of the 50S ribosomal subunit, although it is not seen to bind rRNA by itself. It is important during the early stages of 50S assembly (By similarity)	K02871	large subunit ribosomal protein L13
Psy301390	Chromosome	COG0103	30S ribosomal protein S9	K02996	small subunit ribosomal protein S9
Psy301391	Chromosome	-	-	-	-
Psy301392	Chromosome	ENOG4111W5E	-	-	-
Psy301393	Chromosome	COG0550	Releases the supercoiling and torsional tension of DNA, which is introduced during the DNA replication and transcription, by transiently cleaving and rejoining one strand of the DNA duplex. Introduces a single-strand break via transesterification at a target site in duplex DNA. The scissile phosphodiester is attacked by the catalytic tyrosine of the enzyme, resulting in the formation of a DNA-(5'…	K03168	DNA topoisomerase I [EC:5.99.1.2]
Psy301394	Chromosome	COG0758	DNA protecting protein DprA	K04096	DNA processing protein
Psy301395	Chromosome	COG0457	repeat-containing protein	-	-
Psy301396	Chromosome	COG1570	Bidirectionally degrades single-stranded DNA into large acid-insoluble oligonucleotides, which are then degraded further into small acid-soluble oligonucleotides (By similarity)	K03601	exodeoxyribonuclease VII large subunit [EC:3.1.11.6]
Psy301397	Chromosome	-	-	-	-
Psy301398	Chromosome	COG2357	relA SpoT domain protein	-	-
Psy301399	Chromosome	COG0556	damaged site, the DNA wraps around one UvrB monomer. DNA wrap is dependent on ATP binding by UvrB and probably causes local melting of the DNA helix, facilitating insertion of UvrB beta-hairpin between the DNA strands. Then UvrB probes one DNA strand for the presence of a lesion. If a lesion is found the UvrA subunits dissociate and the UvrB-DNA preincision complex is formed. This complex is subs…	K03702	excinuclease ABC subunit B
Psy301400	Chromosome	COG0697	membrane	-	-
Psy301401	Chromosome	ENOG410XNMH	Histidine kinase	-	-
Psy301402	Chromosome	-	-	-	-
Psy301403	Chromosome	ENOG4110Z74	-	-	-
Psy301404	Chromosome	COG0653	Part of the Sec protein translocase complex. Interacts with the SecYEG preprotein conducting channel. Has a central role in coupling the hydrolysis of ATP to the transfer of proteins into and across the cell membrane, serving	K03070	preprotein translocase subunit SecA
Psy301406	Chromosome	ENOG410XUCS	Competence protein	-	-
Psy301407	Chromosome	COG0272	DNA ligase (NAD+) activity	K01972	DNA ligase (NAD+) [EC:6.5.1.2]
Psy301408	Chromosome	COG1227	Manganese-dependent inorganic pyrophosphatase	K15986	manganese-dependent inorganic pyrophosphatase [EC:3.6.1.1]
Psy301409	Chromosome	COG1979	alcohol dehydrogenase	K08325	NADP-dependent alcohol dehydrogenase [EC:1.1.-.-]
Psy301411	Chromosome	COG4166	peptide transport	K15580	oligopeptide transport system substrate-binding protein
Psy301412	Chromosome	COG4608	(ABC) transporter	K10823	oligopeptide transport system ATP-binding protein
Psy301413	Chromosome	COG0444	(ABC) transporter	K15583	oligopeptide transport system ATP-binding protein
Psy301414	Chromosome	COG1173	Binding-protein-dependent transport systems inner membrane component	K15582	oligopeptide transport system permease protein
Psy301415	Chromosome	COG0601	Binding-protein-dependent transport systems inner membrane component	K15581	oligopeptide transport system permease protein
Psy301417	Chromosome	COG0251	Endoribonuclease LPSP	-	-
Psy301419	Chromosome	COG0665	Catalyzes the last two steps in the biosynthesis of 5- methylaminomethyl-2-thiouridine (mnm(5)s(2)U) at the wobble position (U34) in tRNA. Catalyzes the FAD-dependent demodification of cmnm(5)s(2)U34 to nm(5)s(2)U34, followed by the transfer of a methyl group from S-adenosyl-L-methionine to nm(5)s(2)U34, to form mnm(5)s(2)U34 (By similarity)	-	-
Psy301420	Chromosome	ENOG410XUHQ	BFD-like [2Fe-2S] binding domain	-	-
Psy301421	Chromosome	COG1142	4Fe-4S Ferredoxin iron-sulfur binding domain protein	-	-
Psy301422	Chromosome	COG0446	pyridine nucleotide-disulfide oxidoreductase	-	-
Psy301423	Chromosome	COG0446	pyridine nucleotide-disulfide oxidoreductase	-	-
Psy301424	Chromosome	ENOG4111ZMY	GntR domain protein	-	-
Psy301425	Chromosome	COG2877	Phospho-2-dehydro-3-deoxyoctonate aldolase	K01627	2-dehydro-3-deoxyphosphooctonate aldolase (KDO 8-P synthase) [EC:2.5.1.55]
Psy301426	Chromosome	COG1434	conserved protein	-	-
Psy301427	Chromosome	COG0769	Catalyzes the addition of meso-diaminopimelic acid to the nucleotide precursor UDP-N-acetylmuramoyl-L-alanyl-D-glutamate (UMAG) in the biosynthesis of bacterial cell-wall peptidoglycan (By similarity)	K01928	UDP-N-acetylmuramoyl-L-alanyl-D-glutamate--2,6-diaminopimelate ligase [EC:6.3.2.13]
Psy301428	Chromosome	COG2423	Ornithine Cyclodeaminase	K01750	ornithine cyclodeaminase [EC:4.3.1.12]
Psy301429	Chromosome	COG0564	pseudouridine synthase activity	K06179	23S rRNA pseudouridine955/2504/2580 synthase [EC:5.4.99.24]
Psy301430	Chromosome	COG1762	PTS System	-	-
Psy301431	Chromosome	ENOG4111NZA	nitroreductase	-	-
Psy301433	Chromosome	COG0539	thus facilitating recognition of the initiation point. It is needed to translate mRNA with a short Shine-Dalgarno (SD) purine-rich sequence (By similarity)	K02945	small subunit ribosomal protein S1
Psy301434	Chromosome	COG0761	Converts 1-hydroxy-2-methyl-2-(E)-butenyl 4-diphosphate into isopentenyl diphosphate (IPP) and dimethylallyl diphosphate (DMAPP) (By similarity)	K03527	4-hydroxy-3-methylbut-2-en-1-yl diphosphate reductase [EC:1.17.7.4]
Psy301435	Chromosome	COG1925	phosphocarrier protein (HPr)	K11189	phosphocarrier protein
Psy301436	Chromosome	COG1080	General (non sugar-specific) component of the phosphoenolpyruvate-dependent sugar phosphotransferase system (sugar PTS). This major carbohydrate active-transport system catalyzes the phosphorylation of incoming sugar substrates concomitantly with their translocation across the cell membrane. Enzyme I transfers the phosphoryl group from phosphoenolpyruvate (PEP) to the phosphoryl carrier protein (…	K08483	phosphotransferase system, enzyme I, PtsI [EC:2.7.3.9]
Psy301437	Chromosome	COG3862	protein with conserved CXXC pairs	-	-
Psy301438	Chromosome	COG0446	pyridine nucleotide-disulfide oxidoreductase	-	-
Psy301439	Chromosome	COG0579	malate dehydrogenase (quinone)	K00111	glycerol-3-phosphate dehydrogenase [EC:1.1.5.3]
Psy301441	Chromosome	COG1285	mgtC SapB transporter	K07507	putative Mg2+ transporter-C (MgtC) family protein
Psy301442	Chromosome	COG1593	trap dicarboxylate transporter dctm subunit	-	-
Psy301443	Chromosome	COG3090	Tripartite ATP-independent periplasmic transporter dctq component	-	-
Psy301444	Chromosome	COG1638	Trap dicarboxylate transporter, dctp subunit	-	-
Psy301445	Chromosome	COG0584	glycerophosphoryl diester phosphodiesterase	K01126	glycerophosphoryl diester phosphodiesterase [EC:3.1.4.46]
Psy301446	Chromosome	-	-	-	-
Psy301447	Chromosome	COG1862	preprotein translocase, yajc subunit	K03210	preprotein translocase subunit YajC
Psy301448	Chromosome	COG0484	ATP binding to DnaK triggers the release of the substrate protein, thus completing the reaction cycle. Several rounds of ATP-dependent interactions between DnaJ, DnaK and GrpE are required for fully efficient folding. Also involved, together with DnaK and GrpE, in the DNA replication of plasmids through activation of initiation proteins (By similarity)	K03686	molecular chaperone DnaJ
Psy301449	Chromosome	COG2017	converts alpha-aldose to the beta-anomer. It is active on D-glucose, L-arabinose, D-xylose, D-galactose, maltose and lactose (By similarity)	-	-
Psy301450	Chromosome	COG0454	acetyltransferase	-	-
Psy301451	Chromosome	COG0443	Heat shock protein	K04043	molecular chaperone DnaK
Psy301452	Chromosome	COG0576	Participates actively in the response to hyperosmotic and heat shock by preventing the aggregation of stress-denatured proteins, in association with DnaK and GrpE. It is the nucleotide exchange factor for DnaK and may function as a thermosensor. Unfolded proteins bind initially to DnaJ	K03687	molecular chaperone GrpE
Psy301453	Chromosome	COG1420	Negative regulator of class I heat shock genes (grpE- dnaK-dnaJ and groELS operons). Prevents heat-shock induction of these operons (By similarity)	K03705	heat-inducible transcriptional repressor
Psy301454	Chromosome	-	-	-	-
Psy301455	Chromosome	COG0179	Fumarylacetoacetate hydrolase	-	-
Psy301456	Chromosome	COG0628	Membrane	-	-
Psy301457	Chromosome	COG0628	Membrane	-	-
Psy301458	Chromosome	-	-	-	-
Psy301459	Chromosome	COG0574	phosphotransferase activity, paired acceptors	K01006	pyruvate, orthophosphate dikinase [EC:2.7.9.1]
Psy301462	Chromosome	COG1762	PTS System	-	-
Psy301463	Chromosome	COG1055	arsenical pump membrane protein	-	-
Psy301464	Chromosome	COG0010	hydrolase activity, acting on carbon-nitrogen (but not peptide) bonds, in linear amidines	K01480	agmatinase [EC:3.5.3.11]
Psy301465	Chromosome	COG0421	Catalyzes the production of spermidine from putrescine and decarboxylated S-adenosylmethionine (dcSAM), which serves as an aminopropyl donor (By similarity)	K00797	spermidine synthase [EC:2.5.1.16]
Psy301466	Chromosome	COG1586	Catalyzes the decarboxylation of S-adenosylmethionine to S-adenosylmethioninamine (dcAdoMet), the propylamine donor required for the synthesis of the polyamines spermine and spermidine from the diamine putrescine (By similarity)	K01611	S-adenosylmethionine decarboxylase [EC:4.1.1.50]
Psy301467	Chromosome	COG1982	decarboxylase	-	-
Psy301468	Chromosome	COG0687	polyamine binding	K11069	spermidine/putrescine transport system substrate-binding protein
Psy301469	Chromosome	COG1177	Binding-protein-dependent transport systems inner membrane component	K11070	spermidine/putrescine transport system permease protein
Psy301470	Chromosome	COG1176	transporter activity	K11071	spermidine/putrescine transport system permease protein
Psy301471	Chromosome	COG3842	Part of the ABC transporter complex PotABCD involved in spermidine putrescine import. Responsible for energy coupling to the transport system (By similarity)	K11072	spermidine/putrescine transport system ATP-binding protein [EC:3.6.3.31]
Psy301472	Chromosome	COG1396	Transcriptional regulator	-	-
Psy301473	Chromosome	COG1473	amidohydrolase	-	-
Psy301474	Chromosome	COG2027	D-alanyl-D-alanine carboxypeptidase	K07259	serine-type D-Ala-D-Ala carboxypeptidase/endopeptidase (penicillin-binding protein 4) [EC:3.4.16.4 3.4.21.-]
Psy301475	Chromosome	COG1619	Peptidase U61, LD-carboxypeptidase A	K01297	muramoyltetrapeptide carboxypeptidase [EC:3.4.17.13]
Psy301476	Chromosome	COG0550	Releases the supercoiling and torsional tension of DNA, which is introduced during the DNA replication and transcription, by transiently cleaving and rejoining one strand of the DNA duplex. Introduces a single-strand break via transesterification at a target site in duplex DNA. The scissile phosphodiester is attacked by the catalytic tyrosine of the enzyme, resulting in the formation of a DNA-(5'…	K03169	DNA topoisomerase III [EC:5.99.1.2]
Psy301477	Chromosome	COG2884	Cell division ATP-binding protein ftsE	K09812	cell division transport system ATP-binding protein
Psy301478	Chromosome	COG2177	Part of the ABC transporter FtsEX involved in	K09811	cell division transport system permease protein
Psy301479	Chromosome	COG4942	peptidase	-	-
Psy301480	Chromosome	COG0061	Catalyzes the phosphorylation of NAD to NADP. Utilizes ATP and other nucleoside triphosphates as well as inorganic polyphosphate as a source of phosphorus (By similarity)	K00858	NAD+ kinase [EC:2.7.1.23]
Psy301481	Chromosome	COG0497	May be involved in recombinational repair of damaged DNA (By similarity)	K03631	DNA repair protein RecN (Recombination protein N)
Psy301482	Chromosome	COG4974	Site-specific tyrosine recombinase, which acts by catalyzing the cutting and rejoining of the recombining DNA molecules. The XerC-XerD complex is essential to convert dimers of the bacterial chromosome into monomers to permit their segregation at cell division. It also contributes to the segregational stability of plasmids (By similarity)	K04763	integrase/recombinase XerD
Psy301483	Chromosome	COG1159	An essential GTPase that binds both GDP and GTP, with rapid nucleotide exchange. Plays a role in 16S rRNA processing and 30S ribosomal subunit biogenesis and possibly also in cell cycle regulation and energy metabolism (By similarity)	K03595	GTPase
Psy301484	Chromosome	ENOG4111IX6	metallophosphoesterase	-	-
Psy301485	Chromosome	ENOG410XQRG	Transcriptional regulator	-	-
Psy301486	Chromosome	COG0561	,hydrolase	-	-
Psy301488	Chromosome	COG2721	Dehydratase	K16850	altronate dehydratase large subunit [EC:4.2.1.7]
Psy301489	Chromosome	COG2721	Dehydratase	K16849	altronate dehydratase small subunit [EC:4.2.1.7]
Psy301490	Chromosome	COG1292	Transporter	K03451	betaine/carnitine transporter, BCCT family
Psy301491	Chromosome	COG4948	mandelate racemase muconate lactonizing	-	-
Psy301492	Chromosome	COG3829	Transcriptional regulator	-	-
Psy301493	Chromosome	COG1508	Sigma factors are initiation factors that promote the attachment of RNA polymerase to specific initiation sites and are then released (By similarity)	K03092	RNA polymerase sigma-54 factor
Psy301494	Chromosome	ENOG410YQ1X	-	-	-
Psy301495	Chromosome	COG0691	Binds specifically to the SsrA RNA (tmRNA) and is required for stable association of SsrA with ribosomes (By similarity)	K03664	SsrA-binding protein
Psy301499	Chromosome	ENOG410Y82P	-	-	-
Psy301501	Chromosome	COG0697	membrane	-	-
Psy301503	Chromosome	COG1811	Membrane	K07150	uncharacterized protein
Psy301504	Chromosome	COG1114	branched-chain amino acid transport system II carrier protein	K03311	branched-chain amino acid:cation transporter, LIVCS family
Psy301505	Chromosome	COG0494	Nudix hydrolase	-	-
Psy301506	Chromosome	COG1846	Transcriptional regulator	-	-
Psy301507	Chromosome	COG1053	Succinate DeHydrogenase	K17363	urocanate reductase [EC:1.3.99.33]
Psy301508	Chromosome	COG3633	Involved in the import of serine and threonine into the cell, with the concomitant import of sodium (symport system) (By similarity)	K07862	serine/threonine transporter
Psy301510	Chromosome	COG1971	Probably functions as a manganese efflux pump (By similarity)	-	-
Psy301511	Chromosome	COG1622	Subunits I and II form the functional core of the enzyme complex. Electrons originating in cytochrome c are transferred via heme a and Cu(A) to the binuclear center formed by heme a3 and Cu(B) (By similarity)	K02275	cytochrome c oxidase subunit II [EC:1.9.3.1]
Psy301512	Chromosome	COG3842	Part of the ABC transporter complex PotABCD involved in spermidine putrescine import. Responsible for energy coupling to the transport system (By similarity)	K02010	iron(III) transport system ATP-binding protein [EC:3.6.3.30]
Psy301513	Chromosome	COG1178	ABC transporter (permease)	K02011	iron(III) transport system permease protein
Psy301514	Chromosome	COG1840	extracellular solute-binding protein, family 1	K02012	iron(III) transport system substrate-binding protein
Psy301515	Chromosome	ENOG4112C89	Protein of unknown function (DUF2914)	-	-
Psy301516	Chromosome	COG0744	penicillin-binding protein	-	-
Psy301517	Chromosome	ENOG4111PNC	Coenzyme PQQ synthesis protein D (PqqD)	-	-
Psy301518	Chromosome	COG1297	oligo-peptide transporter	-	-
Psy301520	Chromosome	COG1357	pathogenesis	-	-
Psy301521	Chromosome	COG5505	Protein of unknown function (DUF819)	-	-
Psy301523	Chromosome	COG0750	Membrane-associated zinc metalloprotease	-	-
Psy301524	Chromosome	COG0125	Phosphorylation of dTMP to form dTDP in both de novo and salvage pathways of dTTP synthesis (By similarity)	K00943	dTMP kinase [EC:2.7.4.9]
Psy301525	Chromosome	COG2755	lipolytic protein G-D-S-L family	-	-
Psy301526	Chromosome	COG1408	metallophosphoesterase	K07098	uncharacterized protein
Psy301527	Chromosome	COG0743	Catalyzes the NADP-dependent rearrangement and reduction of 1-deoxy-D-xylulose-5-phosphate (DXP) to 2-C-methyl-D-erythritol 4-phosphate (MEP) (By similarity)	K00099	1-deoxy-D-xylulose-5-phosphate reductoisomerase [EC:1.1.1.267]
Psy301528	Chromosome	COG0575	phosphatidate Cytidylyltransferase	K00981	phosphatidate cytidylyltransferase [EC:2.7.7.41]
Psy301529	Chromosome	COG0020	Catalyzes the condensation of isopentenyl diphosphate (IPP) with allylic pyrophosphates generating different type of terpenoids (By similarity)	K00806	undecaprenyl diphosphate synthase [EC:2.5.1.31]
Psy301530	Chromosome	COG1752	K07001 NTE family protein	K07001	NTE family protein
Psy301531	Chromosome	COG3568	Endonuclease/Exonuclease/phosphatase family	K06896	maltose 6'-phosphate phosphatase [EC:3.1.3.90]
Psy301532	Chromosome	COG1263	PTS System	K20107;K20108	PTS system, maltose-specific IIB component [EC:2.7.1.208];PTS system, maltose-specific IIC component
Psy301533	Chromosome	COG0366	alpha amylase, catalytic	K01187	alpha-glucosidase [EC:3.2.1.20]
Psy301534	Chromosome	COG1940	ROK family	K00845	glucokinase [EC:2.7.1.2]
Psy301535	Chromosome	COG1609	Transcriptional regulator	-	-
Psy301536	Chromosome	COG3493	citrate carrier protein	-	-
Psy301539	Chromosome	COG4565	transcriptional regulatory protein	-	-
Psy301540	Chromosome	COG3290	signal transduction histidine kinase regulating citrate malate metabolism	-	-
Psy301541	Chromosome	COG0526	Thioredoxin	-	-
Psy301542	Chromosome	COG0162	Catalyzes the attachment of tyrosine to tRNA(Tyr) in a two-step reaction tyrosine is first activated by ATP to form Tyr- AMP and then transferred to the acceptor end of tRNA(Tyr) (By similarity)	K01866	tyrosyl-tRNA synthetase [EC:6.1.1.1]
Psy301544	Chromosome	COG4565	transcriptional regulatory protein	-	-
Psy301545	Chromosome	ENOG4111XZ1	EamA-like transporter family	-	-
Psy301546	Chromosome	COG1114	branched-chain amino acid transport system II carrier protein	K03311	branched-chain amino acid:cation transporter, LIVCS family
Psy301547	Chromosome	COG0730	Membrane	K07090	uncharacterized protein
Psy301548	Chromosome	COG0517	Catalyzes the conversion of inosine 5'-phosphate (IMP) to xanthosine 5'-phosphate (XMP), the first committed and rate- limiting step in the de novo synthesis of guanine nucleotides, and therefore plays an important role in the regulation of cell growth (By similarity)	K06041	arabinose-5-phosphate isomerase [EC:5.3.1.13]
Psy301550	Chromosome	ENOG410XW3B	4Fe-4S ferredoxin, iron-sulfur binding	-	-
Psy301551	Chromosome	-	-	-	-
Psy301552	Chromosome	COG0482	Catalyzes the 2-thiolation of uridine at the wobble position (U34) of tRNA, leading to the formation of s(2)U34 (By similarity)	K00566	tRNA-uridine 2-sulfurtransferase [EC:2.8.1.13]
Psy301553	Chromosome	-	-	-	-
Psy301554	Chromosome	COG0340	Biotin- acetyl-CoA-carboxylase ligase	K03524	BirA family transcriptional regulator, biotin operon repressor / biotin-[acetyl-CoA-carboxylase] ligase [EC:6.3.4.15]
Psy301555	Chromosome	ENOG410Y1U9	-	-	-
Psy301556	Chromosome	ENOG4112BDE	Nadh dehydrogenase	-	-
Psy301557	Chromosome	COG4659	Electron transport complex	-	-
Psy301558	Chromosome	COG4656	Required for nitrogen fixation. May be part of a membrane complex functioning as an intermediate in the electron transport to nitrogenase (By similarity)	-	-
Psy301559	Chromosome	COG4939	FMN-binding domain	-	-
Psy301560	Chromosome	COG4939	FMN-binding domain	-	-
Psy301562	Chromosome	COG0736	Transfers the 4'-phosphopantetheine moiety from coenzyme A to a Ser of acyl-carrier-protein (By similarity)	K00997	holo-[acyl-carrier protein] synthase [EC:2.7.8.7]
Psy301563	Chromosome	COG0500	Methyltransferase	K00563	23S rRNA (guanine745-N1)-methyltransferase [EC:2.1.1.187]
Psy301564	Chromosome	COG0084	tatd family	K03424	TatD DNase family protein [EC:3.1.21.-]
Psy301565	Chromosome	COG1281	Redox regulated molecular chaperone. Protects both thermally unfolding and oxidatively damaged proteins from irreversible aggregation. Plays an important role in the bacterial defense system toward oxidative stress (By similarity)	K04083	molecular chaperone Hsp33
Psy301566	Chromosome	COG1454	alcohol dehydrogenase	-	-
Psy301568	Chromosome	COG1733	transcription, DNA-dependent	-	-
Psy301569	Chromosome	COG0463	Glycosyl transferase, family 2	-	-
Psy301573	Chromosome	ENOG410Y256	exonuclease rnase t and DNA polymerase iii	-	-
Psy301574	Chromosome	COG2746	Aminoglycoside	K00662	aminoglycoside 3-N-acetyltransferase [EC:2.3.1.81]
Psy301575	Chromosome	COG0836	mannose-1-phosphate guanylyltransferase activity	K00971	mannose-1-phosphate guanylyltransferase [EC:2.7.7.13]
Psy301576	Chromosome	COG0488	(ABC) transporter	-	-
Psy301577	Chromosome	COG1473	amidohydrolase	-	-
Psy301578	Chromosome	COG0527	Aspartokinase	K00928	aspartate kinase [EC:2.7.2.4]
Psy301579	Chromosome	COG0136	Catalyzes the NADPH-dependent formation of L-aspartate- semialdehyde (L-ASA) by the reductive dephosphorylation of L- aspartyl-4-phosphate (By similarity)	K00133	aspartate-semialdehyde dehydrogenase [EC:1.2.1.11]
Psy301580	Chromosome	COG0329	Catalyzes the condensation of (S)-aspartate-beta- semialdehyde (S)-ASA and pyruvate to 4-hydroxy- tetrahydrodipicolinate (HTPA) (By similarity)	K01714	4-hydroxy-tetrahydrodipicolinate synthase [EC:4.3.3.7]
Psy301581	Chromosome	COG0289	Catalyzes the conversion of 4-hydroxy- tetrahydrodipicolinate (HTPA) to tetrahydrodipicolinate (By similarity)	K00215	4-hydroxy-tetrahydrodipicolinate reductase [EC:1.17.1.8]
Psy301582	Chromosome	COG2171	Catalyzes the conversion of the cyclic tetrahydrodipicolinate (THDP) into the acyclic N-succinyl-L-2- amino-6-oxopimelate using succinyl-CoA (By similarity)	K05822	tetrahydrodipicolinate N-acetyltransferase [EC:2.3.1.89]
Psy301583	Chromosome	COG0436	aminotransferase	K00841	aminotransferase [EC:2.6.1.-]
Psy301584	Chromosome	COG0253	Catalyzes the stereoinversion of LL-2,6- diaminoheptanedioate (L,L-DAP) to meso-diaminoheptanedioate (meso- DAP), a precursor of L-lysine and an essential component of the bacterial peptidoglycan (By similarity)	K01778	diaminopimelate epimerase [EC:5.1.1.7]
Psy301585	Chromosome	COG1875	Phoh family	K07175	PhoH-like ATPase
Psy301586	Chromosome	COG0568	Sigma factors are initiation factors that promote the attachment of RNA polymerase to specific initiation sites and are then released (By similarity)	K03086	RNA polymerase primary sigma factor
Psy301587	Chromosome	COG0817	Nuclease that resolves Holliday junction intermediates in genetic recombination. Cleaves the cruciform structure in supercoiled DNA by nicking to strands with the same polarity at sites symmetrically opposed at the junction in the homologous arms and leaves a 5'-terminal phosphate and a 3'-terminal hydroxyl group (By similarity)	K01159	crossover junction endodeoxyribonuclease RuvC [EC:3.1.22.4]
Psy301588	Chromosome	COG0642	Histidine kinase	-	-
Psy301589	Chromosome	COG0219	Methylates the ribose at the nucleotide 34 wobble position in the two leucyl isoacceptors tRNA(Leu)(CmAA) and tRNA(Leu)(cmnm5UmAA). Catalyzes the methyl transfer from S- adenosyl-L-methionine to the 2'-OH of the wobble nucleotide (By similarity)	K03216	tRNA (cytidine/uridine-2'-O-)-methyltransferase [EC:2.1.1.207]
Psy301590	Chromosome	COG0741	transglycosylase	K08309	soluble lytic murein transglycosylase [EC:4.2.2.-]
Psy301591	Chromosome	COG1773	rubredoxin	-	-
Psy301592	Chromosome	COG1592	Rubrerythrin	-	-
Psy301594	Chromosome	COG2062	phosphohistidine phosphatase activity	-	-
Psy301599	Chromosome	COG0426	domain protein	-	-
Psy301600	Chromosome	COG0112	Catalyzes the reversible interconversion of serine and glycine with tetrahydrofolate (THF) serving as the one-carbon carrier. This reaction serves as the major source of one-carbon groups required for the biosynthesis of purines, thymidylate, methionine, and other important biomolecules. Also exhibits THF- independent aldolase activity toward beta-hydroxyamino acids, producing glycine and aldehyd…	K00600	glycine hydroxymethyltransferase [EC:2.1.2.1]
Psy301602	Chromosome	COG3633	Involved in the import of serine and threonine into the cell, with the concomitant import of sodium (symport system) (By similarity)	K07862	serine/threonine transporter
Psy301603	Chromosome	-	-	-	-
Psy301605	Chromosome	ENOG41121PF	iron-only hydrogenase system regulator	-	-
Psy301606	Chromosome	COG1060	Catalyzes the radical-mediated transfer of the hydroxybenzyl group from 4-hydroxyphenylpyruvate (HPP) to 5-amino- 6-ribitylamino-2,4(1H,3H)-pyrimidinedione to form 7,8-didemethyl- 8-hydroxy-5-deazariboflavin (FO) (By similarity)	K03150	2-iminoacetate synthase [EC:4.1.99.19]
Psy301607	Chromosome	ENOG4111GD8	mutt nudix family protein	-	-
Psy301609	Chromosome	ENOG4111GD8	mutt nudix family protein	-	-
Psy301610	Chromosome	COG0514	atp-dependent dna helicase	K03654	ATP-dependent DNA helicase RecQ [EC:3.6.4.12]
Psy301611	Chromosome	COG0697	membrane	-	-
Psy301612	Chromosome	COG2878	Electron transport complex	K03616	electron transport complex protein RnfB
Psy301613	Chromosome	COG4657	Electron transport complex	K03617	electron transport complex protein RnfA
Psy301614	Chromosome	COG4660	Electron transport complex	K03613	electron transport complex protein RnfE
Psy301615	Chromosome	COG4659	Electron transport complex	K03612	electron transport complex protein RnfG
Psy301616	Chromosome	COG4658	Electron transport complex	K03614	electron transport complex protein RnfD
Psy301617	Chromosome	COG4656	Required for nitrogen fixation. May be part of a membrane complex functioning as an intermediate in the electron transport to nitrogenase (By similarity)	K03615	electron transport complex protein RnfC
Psy301618	Chromosome	COG0758	DNA protecting protein DprA	K04096	DNA processing protein
Psy301619	Chromosome	COG0245	Involved in the biosynthesis of isopentenyl diphosphate (IPP) and dimethylallyl diphosphate (DMAPP), two major building blocks of isoprenoid compounds. Catalyzes the conversion of 4- diphosphocytidyl-2-C-methyl-D-erythritol 2-phosphate (CDP-ME2P) to 2-C-methyl-D-erythritol 2,4-cyclodiphosphate (ME-CPP) with a corresponding release of cytidine 5-monophosphate (CMP) (By similarity)	K01770	2-C-methyl-D-erythritol 2,4-cyclodiphosphate synthase [EC:4.6.1.12]
Psy301620	Chromosome	COG2870	Catalyzes the ADP transfer to D-glycero-D-manno-heptose 1-phosphate, yielding ADP-D,D-heptose (By similarity)	-	-
Psy301622	Chromosome	COG3713	MltA-interacting MipA family protein	K07274	MipA family protein
Psy301623	Chromosome	COG4720	UPF0397 protein	K16924	energy-coupling factor transport system substrate-specific component
Psy301624	Chromosome	COG1122	ATPase activity	K16787;K16786	energy-coupling factor transport system ATP-binding protein [EC:3.6.3.-]
Psy301625	Chromosome	COG0619	Cobalt transport protein	K16785	energy-coupling factor transport system permease protein
Psy301626	Chromosome	COG0192	Catalyzes the formation of S-adenosylmethionine from methionine and ATP	K00789	S-adenosylmethionine synthetase [EC:2.5.1.6]
Psy301627	Chromosome	COG0050	This protein promotes the GTP-dependent binding of aminoacyl-tRNA to the A-site of ribosomes during protein biosynthesis (By similarity)	K02358	elongation factor Tu
Psy301630	Chromosome	COG0731	radical SAM domain protein	-	-
Psy301631	Chromosome	COG0391	Catalyzes the transfer of the 2-phospholactate moiety from lactyl (2) diphospho-(5')guanosine (LPPG) to 7,8-didemethyl- 8-hydroxy-5-deazariboflavin (FO) with the formation of the L- lactyl phosphodiester of 7,8-didemethyl-8-hydroxy-5- deazariboflavin (F420-0) and GMP (By similarity)	-	-
Psy301632	Chromosome	ENOG410ZFEV	-	-	-
Psy301633	Chromosome	COG0009	sua5 ycio yrdc ywlc family protein	K07566	L-threonylcarbamoyladenylate synthase [EC:2.7.7.87]
Psy301634	Chromosome	COG0462	Phosphoribosyl pyrophosphate synthase	K00948	ribose-phosphate pyrophosphokinase [EC:2.7.6.1]
Psy301635	Chromosome	COG1207	Catalyzes the last two sequential reactions in the de novo biosynthetic pathway for UDP-N-acetylglucosamine (UDP- GlcNAc). The C-terminal domain catalyzes the transfer of acetyl group from acetyl coenzyme A to glucosamine-1-phosphate (GlcN-1-P) to produce N-acetylglucosamine-1-phosphate (GlcNAc-1-P), which is converted into UDP-GlcNAc by the transfer of uridine 5- monophosphate (from uridine 5-tr…	K04042	bifunctional UDP-N-acetylglucosamine pyrophosphorylase / Glucosamine-1-phosphate N-acetyltransferase [EC:2.7.7.23 2.3.1.157]
Psy301636	Chromosome	COG4624	metallo-sulfur cluster assembly	K00336	NADH-quinone oxidoreductase subunit G [EC:1.6.5.3]
Psy301637	Chromosome	COG1145	4Fe-4S ferredoxin, iron-sulfur binding	K00335	NADH-quinone oxidoreductase subunit F [EC:1.6.5.3]
Psy301638	Chromosome	-	-	-	-
Psy301639	Chromosome	COG1905	Nadh dehydrogenase	K00334	NADH-quinone oxidoreductase subunit E [EC:1.6.5.3]
Psy301640	Chromosome	COG0484	ATP binding to DnaK triggers the release of the substrate protein, thus completing the reaction cycle. Several rounds of ATP-dependent interactions between DnaJ, DnaK and GrpE are required for fully efficient folding. Also involved, together with DnaK and GrpE, in the DNA replication of plasmids through activation of initiation proteins (By similarity)	K03686	molecular chaperone DnaJ
Psy301649	Chromosome	COG0664	transcriptional regulator, crp fnr family	-	-
Psy301650	Chromosome	COG1840	extracellular solute-binding protein, family 1	-	-
Psy301651	Chromosome	COG0378	Facilitates the functional incorporation of the urease nickel metallocenter. This process requires GTP hydrolysis, probably effectuated by UreG (By similarity)	-	-
Psy301652	Chromosome	COG1136	(ABC) transporter	-	-
Psy301653	Chromosome	ENOG41122CY	-	-	-
Psy301655	Chromosome	COG0776	This protein is one of the two subunits of integration host factor, a specific DNA-binding protein that functions in genetic recombination as well as in transcriptional and translational control (By similarity)	K03530	DNA-binding protein HU-beta
Psy301656	Chromosome	COG0492	thioredoxin reductase	K00384	thioredoxin reductase (NADPH) [EC:1.8.1.9]
Psy301658	Chromosome	COG0183	acetyl-coa acetyltransferase	K00626	acetyl-CoA C-acetyltransferase [EC:2.3.1.9]
Psy301659	Chromosome	ENOG410XNW1	)-reductase	K00059	3-oxoacyl-[acyl-carrier protein] reductase [EC:1.1.1.100]
Psy301660	Chromosome	COG1960	acyl-CoA dehydrogenase	K00248	butyryl-CoA dehydrogenase [EC:1.3.8.1]
Psy301661	Chromosome	COG2086	Electron transfer flavoprotein	K03521	electron transfer flavoprotein beta subunit
Psy301662	Chromosome	COG2025	Electron transfer flavoprotein	K03522	electron transfer flavoprotein alpha subunit
Psy301663	Chromosome	COG1309	Transcriptional regulator	-	-
Psy301664	Chromosome	COG0193	The natural substrate for this enzyme may be peptidyl- tRNAs which drop off the ribosome during protein synthesis (By similarity)	K01056	peptidyl-tRNA hydrolase, PTH1 family [EC:3.1.1.29]
Psy301665	Chromosome	COG0697	membrane	-	-
Psy301666	Chromosome	COG0203	50S ribosomal protein l17	K02879	large subunit ribosomal protein L17
Psy301667	Chromosome	COG0202	DNA-dependent RNA polymerase catalyzes the transcription of DNA into RNA using the four ribonucleoside triphosphates as substrates (By similarity)	K03040	DNA-directed RNA polymerase subunit alpha [EC:2.7.7.6]
Psy301668	Chromosome	COG0522	One of the primary rRNA binding proteins, it binds directly to 16S rRNA where it nucleates assembly of the body of the 30S subunit (By similarity)	K02986	small subunit ribosomal protein S4
Psy301669	Chromosome	COG0100	Located on the platform of the 30S subunit, it bridges several disparate RNA helices of the 16S rRNA. Forms part of the Shine-Dalgarno cleft in the 70S ribosome (By similarity)	K02948	small subunit ribosomal protein S11
Psy301670	Chromosome	COG0099	Located at the top of the head of the 30S subunit, it contacts several helices of the 16S rRNA. In the 70S ribosome it contacts the 23S rRNA (bridge B1a) and protein L5 of the 50S subunit (bridge B1b), connecting the 2 subunits	K02952	small subunit ribosomal protein S13
Psy301673	Chromosome	COG0024	Removes the N-terminal methionine from nascent proteins (By similarity)	K01265	methionyl aminopeptidase [EC:3.4.11.18]
Psy301674	Chromosome	COG0563	Catalyzes the reversible transfer of the terminal phosphate group between ATP and AMP. Plays an important role in cellular energy homeostasis and in adenine nucleotide metabolism (By similarity)	K00939	adenylate kinase [EC:2.7.4.3]
Psy301676	Chromosome	COG0640	Transcriptional regulator, arsr family	K03892	ArsR family transcriptional regulator
Psy301677	Chromosome	COG0534	Mate efflux family protein	-	-
Psy301678	Chromosome	COG1181	cell wall formation (By similarity)	K01919	glutamate--cysteine ligase [EC:6.3.2.2]
Psy301679	Chromosome	COG2165	General secretion pathway protein	-	-
Psy301680	Chromosome	COG2165	General secretion pathway protein	-	-
Psy301681	Chromosome	-	-	-	-
Psy301682	Chromosome	ENOG410ZPFZ	-	-	-
Psy301683	Chromosome	COG1131	(ABC) transporter	K01990	ABC-2 type transport system ATP-binding protein
Psy301684	Chromosome	COG1459	Type ii secretion system	K02653	type IV pilus assembly protein PilC
Psy301685	Chromosome	COG2804	type ii secretion system protein e	K02652	type IV pilus assembly protein PilB
Psy301686	Chromosome	-	-	-	-
Psy301687	Chromosome	-	-	-	-
Psy301688	Chromosome	-	-	-	-
Psy301689	Chromosome	COG0238	Binds as a heterodimer with protein S6 to the central domain of the 16S rRNA, where it helps stabilize the platform of the 30S subunit (By similarity)	K02963	small subunit ribosomal protein S18
Psy301690	Chromosome	COG0629	single-stranded DNA-binding protein	K03111	single-strand DNA-binding protein
Psy301691	Chromosome	COG0360	Binds together with S18 to 16S ribosomal RNA (By similarity)	K02990	small subunit ribosomal protein S6
Psy301692	Chromosome	COG0206	Essential cell division protein that forms a contractile ring structure (Z ring) at the future cell division site. The regulation of the ring assembly controls the timing and the location of cell division. One of the functions of the FtsZ ring is to recruit other cell division proteins to the septum to produce a new cell wall between the dividing cells. Binds GTP and shows GTPase activity (By sim…	K03531	cell division protein FtsZ
Psy301693	Chromosome	COG0849	This protein may be involved in anomalous filament growth. May be a component of the septum (By similarity)	K03590	cell division protein FtsA
Psy301694	Chromosome	COG1589	Essential cell division protein. May link together the upstream cell division proteins, which are predominantly cytoplasmic, with the downstream cell division proteins, which are predominantly periplasmic. May control correct divisome assembly (By similarity)	K03589	cell division protein FtsQ
Psy301695	Chromosome	COG1181	cell wall formation (By similarity)	K01921	D-alanine-D-alanine ligase [EC:6.3.2.4]
Psy301696	Chromosome	COG0812	cell wall formation (By similarity)	K00075	UDP-N-acetylmuramate dehydrogenase [EC:1.3.1.98]
Psy301697	Chromosome	COG0773	cell wall formation (By similarity)	K01924	UDP-N-acetylmuramate--alanine ligase [EC:6.3.2.8]
Psy301698	Chromosome	COG0707	Cell wall formation. Catalyzes the transfer of a GlcNAc subunit on undecaprenyl-pyrophosphoryl-MurNAc-pentapeptide (lipid intermediate I) to form undecaprenyl-pyrophosphoryl-MurNAc- (pentapeptide)GlcNAc (lipid intermediate II) (By similarity)	K02563	UDP-N-acetylglucosamine--N-acetylmuramyl-(pentapeptide) pyrophosphoryl-undecaprenol N-acetylglucosamine transferase [EC:2.4.1.227]
Psy301699	Chromosome	COG0771	Cell wall formation. Catalyzes the addition of glutamate to the nucleotide precursor UDP-N-acetylmuramoyl-L-alanine (UMA) (By similarity)	K01925	UDP-N-acetylmuramoylalanine--D-glutamate ligase [EC:6.3.2.9]
Psy301700	Chromosome	COG0472	phospho-N-acetylmuramoyl-pentapeptide-transferase activity	K01000	phospho-N-acetylmuramoyl-pentapeptide-transferase [EC:2.7.8.13]
Psy301701	Chromosome	COG0770	UDP-N-acetylmuramoylalanyl-D-glutamyl-2,6-diaminopimelate-D-alanyl-D-alanine ligase activity	K01929	UDP-N-acetylmuramoyl-tripeptide--D-alanyl-D-alanine ligase [EC:6.3.2.10]
Psy301702	Chromosome	COG0241	histidinol-phosphatase activity	K03273	D-glycero-D-manno-heptose 1,7-bisphosphate phosphatase [EC:3.1.3.82 3.1.3.83]
Psy301715	Chromosome	COG0201	The central subunit of the protein translocation channel SecYEG. Consists of two halves formed by TMs 1-5 and 6-10. These two domains form a lateral gate at the front which open onto the bilayer between TMs 2 and 7, and are clamped together by SecE at the back. The channel is closed by both a pore ring composed of hydrophobic SecY resides and a short helix (helix 2A) on the extracellular side of …	K03076	preprotein translocase subunit SecY
Psy301716	Chromosome	COG0200	Binds to the 23S rRNA (By similarity)	K02876	large subunit ribosomal protein L15
Psy301717	Chromosome	COG1841	ribosomal large subunit biogenesis	K02907	large subunit ribosomal protein L30
Psy301718	Chromosome	COG0098	Located at the back of the 30S subunit body where it stabilizes the conformation of the head with respect to the body (By similarity)	K02988	small subunit ribosomal protein S5
Psy301719	Chromosome	COG0256	This is one of the proteins that binds and probably mediates the attachment of the 5S RNA into the large ribosomal subunit, where it forms part of the central protuberance (By similarity)	K02881	large subunit ribosomal protein L18
Psy301720	Chromosome	COG0097	This protein binds to the 23S rRNA, and is important in its secondary structure. It is located near the subunit interface in the base of the L7 L12 stalk, and near the tRNA binding site of the peptidyltransferase center (By similarity)	K02933	large subunit ribosomal protein L6
Psy301721	Chromosome	COG0096	One of the primary rRNA binding proteins, it binds directly to 16S rRNA central domain where it helps coordinate assembly of the platform of the 30S subunit (By similarity)	K02994	small subunit ribosomal protein S8
Psy301722	Chromosome	COG0199	Binds 16S rRNA, required for the assembly of 30S particles and may also be responsible for determining the conformation of the 16S rRNA at the A site (By similarity)	K02954	small subunit ribosomal protein S14
Psy301723	Chromosome	COG0094	This is 1 of the proteins that binds and probably mediates the attachment of the 5S RNA into the large ribosomal subunit, where it forms part of the central protuberance. In the 70S ribosome it contacts protein S13 of the 30S subunit (bridge B1b), connecting the 2 subunits	K02931	large subunit ribosomal protein L5
Psy301724	Chromosome	COG0198	One of the proteins that surrounds the polypeptide exit tunnel on the outside of the subunit (By similarity)	K02895	large subunit ribosomal protein L24
Psy301725	Chromosome	COG0093	Binds to 23S rRNA. Forms part of two intersubunit bridges in the 70S ribosome (By similarity)	K02874	large subunit ribosomal protein L14
Psy301726	Chromosome	COG0186	One of the primary rRNA binding proteins, it binds specifically to the 5'-end of 16S ribosomal	K02961	small subunit ribosomal protein S17
Psy301727	Chromosome	COG0255	50s ribosomal protein l29	K02904	large subunit ribosomal protein L29
Psy301728	Chromosome	COG0197	Binds 23S rRNA and is also seen to make contacts with the A and possibly P site tRNAs (By similarity)	K02878	large subunit ribosomal protein L16
Psy301729	Chromosome	COG0092	Binds the lower part of the 30S subunit head. Binds mRNA in the 70S ribosome, positioning it for translation (By similarity)	K02982	small subunit ribosomal protein S3
Psy301730	Chromosome	COG0091	The globular domain of the protein is located near the polypeptide exit tunnel on the outside of the subunit, while an extended beta-hairpin is found that lines the wall of the exit tunnel in the center of the 70S ribosome (By similarity)	K02890	large subunit ribosomal protein L22
Psy301731	Chromosome	COG0185	Protein S19 forms a complex with S13 that binds strongly to the 16S ribosomal RNA (By similarity)	K02965	small subunit ribosomal protein S19
Psy301732	Chromosome	COG0090	One of the primary rRNA binding proteins. Required for association of the 30S and 50S subunits to form the 70S ribosome, for tRNA binding and peptide bond formation. It has been suggested to have peptidyltransferase activity	K02886	large subunit ribosomal protein L2
Psy301733	Chromosome	COG0089	One of the early assembly proteins it binds 23S rRNA. One of the proteins that surrounds the polypeptide exit tunnel on the outside of the ribosome. Forms the main docking site for trigger factor binding to the ribosome (By similarity)	K02892	large subunit ribosomal protein L23
Psy301734	Chromosome	COG0088	One of the primary rRNA binding proteins, this protein initially binds near the 5'-end of the 23S rRNA. It is important during the early stages of 50S assembly. It makes multiple contacts with different domains of the 23S rRNA in the assembled 50S subunit and ribosome (By similarity)	K02926	large subunit ribosomal protein L4
Psy301735	Chromosome	COG0087	One of the primary rRNA binding proteins, it binds directly near the 3'-end of the 23S rRNA, where it nucleates assembly of the 50S subunit (By similarity)	K02906	large subunit ribosomal protein L3
Psy301736	Chromosome	COG0051	tRNA binding	K02946	small subunit ribosomal protein S10
Psy301738	Chromosome	COG2137	Modulates RecA activity (By similarity)	K03565	regulatory protein
Psy301739	Chromosome	COG0468	Can catalyze the hydrolysis of ATP in the presence of single-stranded DNA, the ATP-dependent uptake of single-stranded DNA by duplex DNA, and the ATP-dependent hybridization of homologous single-stranded DNAs. It interacts with LexA causing its activation and leading to its autocatalytic cleavage (By similarity)	K03553	recombination protein RecA
Psy301740	Chromosome	COG0366	alpha amylase, catalytic	K01226	trehalose-6-phosphate hydrolase [EC:3.2.1.93]
Psy301747	Chromosome	COG1875	Phoh family	-	-
Psy301748	Chromosome	COG0697	membrane	-	-
Psy301749	Chromosome	COG0157	nicotinate-nucleotide diphosphorylase (carboxylating) activity	K00767	nicotinate-nucleotide pyrophosphorylase (carboxylating) [EC:2.4.2.19]
Psy301750	Chromosome	COG0029	L-aspartate oxidase	K00278	L-aspartate oxidase [EC:1.4.3.16]
Psy301751	Chromosome	COG0379	Catalyzes the condensation of iminoaspartate with dihydroxyacetone phosphate to form quinolinate (By similarity)	K03517	quinolinate synthase [EC:2.5.1.72]
Psy301752	Chromosome	-	-	-	-
Psy301753	Chromosome	COG1172	(ABC) transporter	K02057	simple sugar transport system permease protein
Psy301754	Chromosome	COG1172	(ABC) transporter	K02057	simple sugar transport system permease protein
Psy301755	Chromosome	COG1129	(ABC) transporter	K02056	simple sugar transport system ATP-binding protein [EC:3.6.3.17]
Psy301756	Chromosome	ENOG410XSV5	(Lipo)protein	-	-
Psy301757	Chromosome	COG1304	Catalyzes the 1,3-allylic rearrangement of the homoallylic substrate isopentenyl (IPP) to its allylic isomer, dimethylallyl diphosphate (DMAPP) (By similarity)	-	-
Psy301758	Chromosome	COG1284	membrane	-	-
Psy301759	Chromosome	COG0073	Is required not only for elongation of protein synthesis but also for the initiation of all mRNA translation through initiator tRNA(fMet) aminoacylation (By similarity)	K01890	phenylalanyl-tRNA synthetase beta chain [EC:6.1.1.20]
Psy301760	Chromosome	COG0016	phenylalanyL-tRNA synthetase, alpha subunit	K01889	phenylalanyl-tRNA synthetase alpha chain [EC:6.1.1.20]
Psy301761	Chromosome	COG0622	Phosphodiesterase, mj0936 family	K07095	uncharacterized protein
Psy301762	Chromosome	ENOG41100QR	-	-	-
Psy301763	Chromosome	COG0188	DNA gyrase negatively supercoils closed circular double- stranded DNA in an ATP-dependent manner and also catalyzes the interconversion of other topological isomers of double-stranded DNA rings, including catenanes and knotted rings (By similarity)	K02469	DNA gyrase subunit A [EC:5.99.1.3]
Psy301764	Chromosome	COG0187	DNA gyrase negatively supercoils closed circular double- stranded DNA in an ATP-dependent manner and also catalyzes the interconversion of other topological isomers of double-stranded DNA rings, including catenanes and knotted rings (By similarity)	K02470	DNA gyrase subunit B [EC:5.99.1.3]
Psy301765	Chromosome	ENOG410XVBM	Protein of unknown function (DUF721)	-	-
Psy301766	Chromosome	COG1195	it is required for DNA replication and normal SOS inducibility. RecF binds preferentially to single-stranded, linear DNA. It also seems to bind ATP (By similarity)	K03629	DNA replication and repair protein RecF
Psy301767	Chromosome	COG2501	s4 domain protein	K14761	ribosome-associated protein
Psy301768	Chromosome	-	-	-	-
Psy301769	Chromosome	COG1305	transglutaminase domain-containing protein	-	-
Psy301771	Chromosome	COG1362	M18 family aminopeptidase	-	-
Psy301772	Chromosome	COG1164	Oligoendopeptidase f	-	-
Psy301773	Chromosome	-	-	-	-
Psy301774	Chromosome	COG4608	(ABC) transporter	-	-
Psy301775	Chromosome	COG0444	(ABC) transporter	K02031	peptide/nickel transport system ATP-binding protein
Psy301776	Chromosome	COG1173	Binding-protein-dependent transport systems inner membrane component	K02034	peptide/nickel transport system permease protein
Psy301777	Chromosome	COG0601	Binding-protein-dependent transport systems inner membrane component	K02033	peptide/nickel transport system permease protein
Psy301778	Chromosome	COG0747	Extracellular solute-binding protein, family 5	-	-
Psy301779	Chromosome	COG0747	Extracellular solute-binding protein, family 5	-	-
Psy301780	Chromosome	COG0251	Endoribonuclease LPSP	K09022	2-iminobutanoate/2-iminopropanoate deaminase [EC:3.5.99.10]
Psy301781	Chromosome	ENOG4111QV4	atp gtp-binding protein	-	-
Psy301783	Chromosome	COG0674	Oxidoreductase required for the transfer of electrons from pyruvate to flavodoxin (By similarity)	K00174	2-oxoglutarate/2-oxoacid ferredoxin oxidoreductase subunit alpha [EC:1.2.7.3 1.2.7.11]
Psy301784	Chromosome	COG1013	Oxidoreductase required for the transfer of electrons from pyruvate to flavodoxin (By similarity)	K00175	2-oxoglutarate/2-oxoacid ferredoxin oxidoreductase subunit beta [EC:1.2.7.3 1.2.7.11]
Psy301785	Chromosome	COG1014	oxidoreductase	K00177	2-oxoglutarate ferredoxin oxidoreductase subunit gamma [EC:1.2.7.3]
Psy301786	Chromosome	COG1368	Sulfatase	-	-
Psy301789	Chromosome	ENOG4111F7R	lipopolysaccharide core biosynthesis protein	K02850	heptose II phosphotransferase [EC:2.7.1.-]
Psy301790	Chromosome	COG0859	heptosyltransferase	K02843	heptosyltransferase II [EC:2.4.-.-]
Psy301791	Chromosome	COG1209	Catalyzes the formation of dTDP-glucose, from dTTP and glucose 1-phosphate, as well as its pyrophosphorolysis (By similarity)	K00973	glucose-1-phosphate thymidylyltransferase [EC:2.7.7.24]
Psy301793	Chromosome	COG0859	heptosyltransferase	K02843	heptosyltransferase II [EC:2.4.-.-]
Psy301804	Chromosome	COG0859	heptosyltransferase	-	-
Psy301805	Chromosome	COG0859	heptosyltransferase	-	-
Psy301806	Chromosome	COG0463	Glycosyl transferase, family 2	-	-
Psy301824	Chromosome	ENOG4111HZ9	-	-	-
Psy301825	Chromosome	COG0210	helicase	K03657	DNA helicase II / ATP-dependent DNA helicase PcrA [EC:3.6.4.12]
Psy301826	Chromosome	-	-	-	-
Psy301827	Chromosome	COG0834	(ABC) transporter	K02030	polar amino acid transport system substrate-binding protein
Psy301828	Chromosome	COG0765	amino acid AbC transporter	K02029	polar amino acid transport system permease protein
Psy301829	Chromosome	COG1126	ABC transporter, (ATP-binding protein)	K02028	polar amino acid transport system ATP-binding protein [EC:3.6.3.21]
Psy301830	Chromosome	COG2827	Excinuclease abc c subunit domain protein	K07461	putative endonuclease
Psy301831	Chromosome	ENOG410XPGQ	Membrane	-	-
Psy301832	Chromosome	ENOG41127BP	-	-	-
Psy301833	Chromosome	COG4624	metallo-sulfur cluster assembly	K18006	[NiFe] hydrogenase diaphorase moiety small subunit [EC:1.12.1.2]
Psy301834	Chromosome	COG1894	Nadh dehydrogenase	K18005	[NiFe] hydrogenase diaphorase moiety large subunit [EC:1.12.1.2]
Psy301836	Chromosome	ENOG410YMTX	NUDiX hydrolase	K01515	ADP-ribose pyrophosphatase [EC:3.6.1.13]
Psy301837	Chromosome	COG2309	aminopeptidase	K19689	aminopeptidase [EC:3.4.11.-]
Psy301843	Chromosome	COG1368	Sulfatase	-	-
Psy301844	Chromosome	COG0470	DNA polymerase III subunit delta'	K02341	DNA polymerase III subunit delta' [EC:2.7.7.7]
Psy301845	Chromosome	COG1077	Rod shape-determining protein, MreB	K03569	rod shape-determining protein MreB and related proteins
Psy301846	Chromosome	COG1939	Involved in correct processing of both the 5' and 3' ends of 23S rRNA precursor. Processes 30S rRNA precursor transcript even in absence of ribonuclease 3 (Rnc)	K11145	ribonuclease III family protein [EC:3.1.26.-]
Psy301847	Chromosome	COG0215	Cysteinyl-tRNA synthetase	K01883	cysteinyl-tRNA synthetase [EC:6.1.1.16]
Psy301848	Chromosome	-	-	-	-
Psy301849	Chromosome	COG0388	nitrilase cyanide hydratase and apolipoprotein n-acyltransferase	-	-
Psy301850	Chromosome	COG1211	Catalyzes the formation of 4-diphosphocytidyl-2-C- methyl-D-erythritol from CTP and 2-C-methyl-D-erythritol 4- phosphate (MEP) (By similarity)	K00991	2-C-methyl-D-erythritol 4-phosphate cytidylyltransferase [EC:2.7.7.60]
Psy301851	Chromosome	COG1193	muts2 protein	K07456	DNA mismatch repair protein MutS2
Psy301855	Chromosome	COG0859	heptosyltransferase	-	-
Psy301856	Chromosome	COG1757	Na H antiporter	-	-
Psy301857	Chromosome	COG2391	YeeE YedE family protein	K07112	uncharacterized protein
Psy301858	Chromosome	COG0607	Rhodanese domain protein	-	-
Psy301859	Chromosome	COG1937	Transcriptional repressor	-	-
Psy301860	Chromosome	COG3328	transposase	-	-
Psy301861	Chromosome	-	-	-	-
Psy301862	Chromosome	COG0166	glucose-6-phosphate isomerase activity	K01810	glucose-6-phosphate isomerase [EC:5.3.1.9]
Psy301863	Chromosome	ENOG410Y3U3	S-layer protein	-	-
Psy301866	Chromosome	COG0263	Catalyzes the transfer of a phosphate group to glutamate to form glutamate 5-phosphate which rapidly cyclizes to 5- oxoproline (By similarity)	K00931	glutamate 5-kinase [EC:2.7.2.11]
Psy301867	Chromosome	COG0014	Catalyzes the NADPH dependent reduction of L-gamma- glutamyl 5-phosphate into L-glutamate 5-semialdehyde and phosphate. The product spontaneously undergoes cyclization to form 1-pyrroline-5-carboxylate (By similarity)	K00147	glutamate-5-semialdehyde dehydrogenase [EC:1.2.1.41]
Psy301868	Chromosome	COG3328	transposase	-	-
Psy301869	Chromosome	COG2088	Could be involved in septation (By similarity)	K06412	stage V sporulation protein G
Psy301870	Chromosome	COG1947	Catalyzes the phosphorylation of the position 2 hydroxy group of 4-diphosphocytidyl-2C-methyl-D-erythritol (By similarity)	K00919	4-diphosphocytidyl-2-C-methyl-D-erythritol kinase [EC:2.7.1.148]
Psy301871	Chromosome	COG1188	heat shock protein	-	-
Psy301872	Chromosome	COG1694	MazG family	K02428	XTP/dITP diphosphohydrolase [EC:3.6.1.66]
Psy301873	Chromosome	COG0760	peptidyl-prolyl cis-trans isomerase	K03769	peptidyl-prolyl cis-trans isomerase C [EC:5.2.1.8]
Psy301874	Chromosome	COG1197	transcriptioN-repair coupling factor	K03723	transcription-repair coupling factor (superfamily II helicase) [EC:3.6.4.-]
Psy301876	Chromosome	ENOG4110Z5B	Chromosomal replication initiator protein dnaA	-	-
Psy301877	Chromosome	COG0230	50s ribosomal protein l34	K02914	large subunit ribosomal protein L34
Psy301878	Chromosome	COG0594	RNaseP catalyzes the removal of the 5'-leader sequence from pre-tRNA to produce the mature 5'-terminus. It can also cleave other RNA substrates such as 4.5S RNA. The protein component plays an auxiliary but essential role in vivo by binding to the 5'-leader sequence and broadening the substrate specificity of the ribozyme (By similarity)	K03536	ribonuclease P protein component [EC:3.1.26.5]
Psy301879	Chromosome	COG0706	Required for the insertion and or proper folding and or complex formation of integral membrane proteins into the membrane. Involved in integration of membrane proteins that insert both dependently and independently of the Sec translocase complex, as well as at least some lipoproteins	K03217	YidC/Oxa1 family membrane protein insertase
Psy301880	Chromosome	COG1847	Single-stranded nucleic acid binding R3H domain-containing protein	K06346	spoIIIJ-associated protein
Psy301881	Chromosome	COG0486	Exhibits a very high intrinsic GTPase hydrolysis rate. Involved in the addition of a carboxymethylaminomethyl (cmnm) group at the wobble position (U34) of certain tRNAs, forming tRNA- cmnm(5)s(2)U34 (By similarity)	K03650	tRNA modification GTPase [EC:3.6.-.-]
Psy301882	Chromosome	COG0445	NAD-binding protein involved in the addition of a carboxymethylaminomethyl (cmnm) group at the wobble position (U34) of certain tRNAs, forming tRNA-cmnm(5)s(2)U34 (By similarity)	-	-
Psy301883	Chromosome	COG0025	Sodium hydrogen exchanger	-	-
Psy301905	Chromosome	COG5438	YibE F family protein	-	-
Psy301906	Chromosome	COG0737	5-Nucleotidase	K01119	2',3'-cyclic-nucleotide 2'-phosphodiesterase / 3'-nucleotidase [EC:3.1.4.16 3.1.3.6]
Psy301907	Chromosome	COG0737	5-Nucleotidase	-	-
Psy301913	Chromosome	COG0101	Formation of pseudouridine at positions 38, 39 and 40 in the anticodon stem and loop of transfer RNAs (By similarity)	K06173	tRNA pseudouridine38-40 synthase [EC:5.4.99.12]
Psy301914	Chromosome	COG0456	acetyltransferase	-	-
Psy301915	Chromosome	COG0735	Ferric uptake regulator, Fur family	K09825	Fur family transcriptional regulator, peroxide stress response regulator
Psy301916	Chromosome	COG1528	Stores iron in a soluble, non-toxic, readily available form. Important for iron homeostasis (By similarity)	K02217	ferritin [EC:1.16.3.2]
Psy301917	Chromosome	COG1592	Rubrerythrin	-	-
Psy301918	Chromosome	COG1773	rubredoxin	-	-
Psy301919	Chromosome	COG1773	rubredoxin	-	-
Psy301920	Chromosome	-	-	-	-
Psy301921	Chromosome	COG0177	endonuclease III	K10773	endonuclease III [EC:4.2.99.18]
Psy301922	Chromosome	COG1104	cysteine desulfurase	K04487	cysteine desulfurase [EC:2.8.1.7]
Psy301923	Chromosome	COG0822	sUF system Fes assembly protein, NifU family	K04488	nitrogen fixation protein NifU and related proteins
Psy301924	Chromosome	COG1686	Carboxypeptidase	K07258	serine-type D-Ala-D-Ala carboxypeptidase (penicillin-binding protein 5/6) [EC:3.4.16.4]
Psy301927	Chromosome	COG0564	pseudouridine synthase activity	K06180	23S rRNA pseudouridine1911/1915/1917 synthase [EC:5.4.99.23]
Psy301928	Chromosome	COG0057	glyceraldehyde3phosphate dehydrogenase	K00134	glyceraldehyde 3-phosphate dehydrogenase [EC:1.2.1.12]
Psy301929	Chromosome	COG0126	phosphoglycerate kinase	K00927	phosphoglycerate kinase [EC:2.7.2.3]
Psy301930	Chromosome	COG1544	sigma 54 modulation protein ribosomal protein S30ea	-	-
Psy301931	Chromosome	COG1115	amino acid carrier protein	K03310	alanine or glycine:cation symporter, AGCS family
Psy301938	Chromosome	ENOG410XQ1G	fatty acid phospholipid synthesis protein PlsX	K21576	glycine/sarcosine/betaine reductase complex component C subunit alpha [EC:1.21.4.2 1.21.4.3 1.21.4.4]
Psy301939	Chromosome	ENOG410XQ4S	reductase complex component C	K21577	glycine/sarcosine/betaine reductase complex component C subunit beta [EC:1.21.4.2 1.21.4.3 1.21.4.4]
Psy301940	Chromosome	ENOG41123JW	selenoprotein B, glycine betaine sarcosine D-proline reductase	K10672	glycine reductase complex component B subunit gamma [EC:1.21.4.2]
Psy301941	Chromosome	ENOG410XPCF	Selenoprotein B, glycine betaine sarcosine D-proline reductase family	K10672	glycine reductase complex component B subunit gamma [EC:1.21.4.2]
Psy301942	Chromosome	ENOG4111JMA	In the first step of glycine, betaine and sarcosine reductases, the substrate is bound to component PB via a Schiff base intermediate. Then the PB-activated substrate is nucleophilically attacked by the selenol anion of component PA to transform it to a carboxymethylated selenoether and the respective amine. By action of component PC, acetyl phosphate is formed, leaving component PA in its oxidiz…	K10670	glycine/sarcosine/betaine reductase complex component A [EC:1.21.4.2 1.21.4.3 1.21.4.4]
Psy301943	Chromosome	ENOG410XWGN	reductase complex	K10670	glycine/sarcosine/betaine reductase complex component A [EC:1.21.4.2 1.21.4.3 1.21.4.4]
Psy301944	Chromosome	ENOG410XPPI	)-reductase	K10671	glycine reductase complex component B subunit alpha and beta [EC:1.21.4.2]
Psy301945	Chromosome	COG0526	Thioredoxin	K03671	thioredoxin 1
Psy301946	Chromosome	COG0492	thioredoxin reductase	K00384	thioredoxin reductase (NADPH) [EC:1.8.1.9]
Psy301947	Chromosome	ENOG411230X	-	-	-
Psy301949	Chromosome	COG1299	pts system	-	-
Psy301956	Chromosome	COG0534	Mate efflux family protein	-	-
Psy301957	Chromosome	COG1954	glycerol-3-phosphate responsive antiterminator	K02443	glycerol uptake operon antiterminator
Psy301958	Chromosome	COG0580	Channel that permits osmotically driven movement of water in both directions. It is involved in the osmoregulation and in the maintenance of cell turgor during volume expansion in rapidly growing cells. It mediates rapid entry or exit of water in response to abrupt changes in osmolarity (By similarity)	K02440	glycerol uptake facilitator protein
Psy301959	Chromosome	COG0554	Key enzyme in the regulation of glycerol uptake and metabolism (By similarity)	K00864	glycerol kinase [EC:2.7.1.30]
Psy301960	Chromosome	COG0006	peptidase M24	-	-
Psy301961	Chromosome	ENOG410XV1C	-	-	-
Psy301962	Chromosome	COG1278	Cold shock protein	K03704	cold shock protein (beta-ribbon, CspA family)
Psy301963	Chromosome	ENOG4111FJB	-	-	-
Psy301964	Chromosome	COG3248	nucleoside-specific channel-forming protein	K05517	nucleoside-specific channel-forming protein
Psy301965	Chromosome	COG0502	Catalyzes the conversion of dethiobiotin (DTB) to biotin by the insertion of a sulfur atom into dethiobiotin via a radical- based mechanism (By similarity)	K01012	biotin synthase [EC:2.8.1.6]
Psy301966	Chromosome	COG0488	(ABC) transporter	K06158	ATP-binding cassette, subfamily F, member 3
Psy301967	Chromosome	COG0526	Thioredoxin	-	-
Psy301968	Chromosome	COG0785	Cytochrome c biogenesis protein	K06196	cytochrome c-type biogenesis protein
Psy301969	Chromosome	COG0456	acetyltransferase	-	-
Psy301970	Chromosome	COG0048	Interacts with and stabilizes bases of the 16S rRNA that are involved in tRNA selection in the A site and with the mRNA backbone. Located at the interface of the 30S and 50S subunits, it traverses the body of the 30S subunit contacting proteins on the other side and probably holding the rRNA structure together. The combined cluster of proteins S8, S12 and S17 appears to hold together the shoulder…	K02950	small subunit ribosomal protein S12
Psy301971	Chromosome	COG0049	One of the primary rRNA binding proteins, it binds directly to 16S rRNA where it nucleates assembly of the head domain of the 30S subunit. Is located at the subunit interface close to the decoding center, probably blocks exit of the E-site tRNA (By similarity)	K02992	small subunit ribosomal protein S7
Psy301972	Chromosome	COG0480	Catalyzes the GTP-dependent ribosomal translocation step during translation elongation. During this step, the ribosome changes from the pre-translocational (PRE) to the post- translocational (POST) state as the newly formed A-site-bound peptidyl-tRNA and P-site-bound deacylated tRNA move to the P and E sites, respectively. Catalyzes the coordinated movement of the two tRNA molecules, the mRNA and…	K02355	elongation factor G
Psy301973	Chromosome	COG0050	This protein promotes the GTP-dependent binding of aminoacyl-tRNA to the A-site of ribosomes during protein biosynthesis (By similarity)	K02358	elongation factor Tu
Psy301980	Chromosome	COG1306	GTP-Binding protein	-	-
Psy301981	Chromosome	COG0668	Mechanosensitive ion channel	K03442	small conductance mechanosensitive channel
Psy301982	Chromosome	COG0850	Cell division inhibitor that blocks the formation of polar Z ring septums. Rapidly oscillates between the poles of the cell to destabilize FtsZ filaments that have formed before they mature into polar Z rings. Prevents FtsZ polymerization (By similarity)	K03610	septum site-determining protein MinC
Psy301983	Chromosome	COG0533	Required for the formation of a threonylcarbamoyl group on adenosine at position 37 (t(6)A37) in tRNAs that read codons beginning with adenine (By similarity)	K01409	N6-L-threonylcarbamoyladenine synthase [EC:2.3.1.234]
Psy301984	Chromosome	ENOG4110Z43	-	-	-
Psy301985	Chromosome	COG5506	Protein of unknown function (DUF1694)	-	-
Psy301986	Chromosome	COG0766	Cell wall formation. Adds enolpyruvyl to UDP-N- acetylglucosamine (By similarity)	K00790	UDP-N-acetylglucosamine 1-carboxyvinyltransferase [EC:2.5.1.7]
Psy301987	Chromosome	COG0566	Methyltransferase	K03218	23S rRNA (guanosine2251-2'-O)-methyltransferase [EC:2.1.1.185]
Psy301988	Chromosome	COG1595	RNA Polymerase	K03091	RNA polymerase sporulation-specific sigma factor
Psy301989	Chromosome	COG0495	Leucyl-trna synthetase	K01869	leucyl-tRNA synthetase [EC:6.1.1.4]
Psy301990	Chromosome	-	-	-	-
Psy301993	Chromosome	COG0250	Participates in transcription elongation, termination and antitermination (By similarity)	K02601	transcriptional antiterminator NusG
Psy301994	Chromosome	COG0080	This protein binds directly to 23S ribosomal RNA (By similarity)	K02867	large subunit ribosomal protein L11
Psy301995	Chromosome	COG0081	Binds directly to 23S rRNA. The L1 stalk is quite mobile in the ribosome, and is involved in E site tRNA release (By similarity)	K02863	large subunit ribosomal protein L1
Psy301996	Chromosome	COG0244	50s ribosomal protein L10	K02864	large subunit ribosomal protein L10
Psy301997	Chromosome	COG0222	Seems to be the binding site for several of the factors involved in protein synthesis and appears to be essential for accurate translation (By similarity)	K02935	large subunit ribosomal protein L7/L12
Psy301998	Chromosome	COG0085	DNA-dependent RNA polymerase catalyzes the transcription of DNA into RNA using the four ribonucleoside triphosphates as substrates (By similarity)	K03043	DNA-directed RNA polymerase subunit beta [EC:2.7.7.6]
Psy301999	Chromosome	COG0086	DNA-dependent RNA polymerase catalyzes the transcription of DNA into RNA using the four ribonucleoside triphosphates as substrates (By similarity)	K03046	DNA-directed RNA polymerase subunit beta' [EC:2.7.7.6]
Psy302000	Chromosome	COG0194	Essential for recycling GMP and indirectly, cGMP (By similarity)	K00942	guanylate kinase [EC:2.7.4.8]
Psy302001	Chromosome	ENOG4110YYB	Promotes RNA polymerase assembly. Latches the N- and C- terminal regions of the beta' subunit thereby facilitating its interaction with the beta and alpha subunits (By similarity)	K03060	DNA-directed RNA polymerase subunit omega [EC:2.7.7.6]
Psy302002	Chromosome	COG1477	(LipO)protein	K03734	FAD:protein FMN transferase [EC:2.7.1.180]
Psy302004	Chromosome	COG3808	pump that utilizes the energy of pyrophosphate hydrolysis as the driving force for	K15987	K(+)-stimulated pyrophosphate-energized sodium pump [EC:3.6.1.1]
Psy302005	Chromosome	COG0358	DNA primase activity	K02316	DNA primase [EC:2.7.7.-]
Psy302006	Chromosome	COG0568	Sigma factors are initiation factors that promote the attachment of RNA polymerase to specific initiation sites and are then released (By similarity)	K03086	RNA polymerase primary sigma factor
Psy302007	Chromosome	COG1396	Transcriptional regulator	-	-
Psy302008	Chromosome	-	-	-	-
Psy302009	Chromosome	COG1299	pts system	-	-
Psy302010	Chromosome	COG1760	L-serine dehydratase	K01752	L-serine dehydratase [EC:4.3.1.17]
Psy302011	Chromosome	COG0568	Sigma factors are initiation factors that promote the attachment of RNA polymerase to specific initiation sites and are then released (By similarity)	K03086	RNA polymerase primary sigma factor
Psy302012	Chromosome	COG0327	dinuclear metal center protein, YbgI	-	-
Psy302013	Chromosome	ENOG4110Z0A	-	-	-
Psy302014	Chromosome	COG0561	,hydrolase	-	-
Psy302015	Chromosome	COG1309	Transcriptional regulator	-	-
Psy302016	Chromosome	COG1538	Membrane	-	-
Psy302017	Chromosome	COG0845	Efflux transporter rnd family, mfp subunit	-	-
Psy302018	Chromosome	COG0841	acriflavin resistance protein	K03296	hydrophobic/amphiphilic exporter-1 (mainly G- bacteria), HAE1 family
Psy302019	Chromosome	-	-	-	-
Psy302020	Chromosome	COG2204	two component, sigma54 specific, transcriptional regulator, Fis family	-	-
Psy302021	Chromosome	COG0760	peptidyl-prolyl cis-trans isomerase	K03770	peptidyl-prolyl cis-trans isomerase D [EC:5.2.1.8]
Psy302022	Chromosome	COG0148	Catalyzes the reversible conversion of 2- phosphoglycerate into phosphoenolpyruvate. It is essential for the degradation of carbohydrates via glycolysis (By similarity)	K01689	enolase [EC:4.2.1.11]
Psy302023	Chromosome	COG1989	Cleaves type-4 fimbrial leader sequence and methylates the N-terminal (generally Phe) residue (By similarity)	K02654	leader peptidase (prepilin peptidase) / N-methyltransferase [EC:3.4.23.43 2.1.1.-]
Psy302024	Chromosome	-	-	-	-
Psy302025	Chromosome	-	-	-	-
Psy302026	Chromosome	-	-	-	-
Psy302027	Chromosome	-	-	K02662	type IV pilus assembly protein PilM
Psy302028	Chromosome	-	-	K02663	type IV pilus assembly protein PilN
Psy302029	Chromosome	-	-	-	-
Psy302030	Chromosome	-	-	-	-
Psy302031	Chromosome	COG1450	general secretion pathway protein D	K02453	general secretion pathway protein D
Psy302032	Chromosome	COG2502	asparagine synthetase a	K01914	aspartate--ammonia ligase [EC:6.3.1.1]
Psy302033	Chromosome	COG0216	Peptide chain release factor 1 directs the termination of translation in response to the peptide chain termination codons UAG and UAA (By similarity)	K02835	peptide chain release factor 1
Psy302034	Chromosome	COG2890	Methylates the class 1 translation termination release factors RF1 PrfA and RF2 PrfB on the glutamine residue of the universally conserved GGQ motif (By similarity)	K02493	release factor glutamine methyltransferase [EC:2.1.1.297]
Psy302035	Chromosome	COG0330	Band 7 protein	K04088	membrane protease subunit HflK [EC:3.4.-.-]
Psy302036	Chromosome	COG0330	Band 7 protein	K04087	membrane protease subunit HflC [EC:3.4.-.-]
Psy302037	Chromosome	COG0809	Transfers and isomerizes the ribose moiety from AdoMet to the 7-aminomethyl group of 7-deazaguanine (preQ1-tRNA) to give epoxyqueuosine (oQ-tRNA) (By similarity)	K07568	S-adenosylmethionine:tRNA ribosyltransferase-isomerase [EC:2.4.99.17]
Psy302038	Chromosome	COG0742	Methyltransferase	-	-
Psy302039	Chromosome	COG2271	transporter	K02445	MFS transporter, OPA family, glycerol-3-phosphate transporter
Psy302040	Chromosome	COG3713	MltA-interacting MipA family protein	-	-
Psy302041	Chromosome	ENOG410XUX5	Tetratricopeptide repeat and ankyrin repeat containing 1	-	-
Psy302042	Chromosome	COG1722	Bidirectionally degrades single-stranded DNA into large acid-insoluble oligonucleotides, which are then degraded further into small acid-soluble oligonucleotides (By similarity)	K03602	exodeoxyribonuclease VII small subunit [EC:3.1.11.6]
Psy302043	Chromosome	COG0142	synthase	K13789	geranylgeranyl diphosphate synthase, type II [EC:2.5.1.1 2.5.1.10 2.5.1.29]
Psy302044	Chromosome	COG4656	Required for nitrogen fixation. May be part of a membrane complex functioning as an intermediate in the electron transport to nitrogenase (By similarity)	-	-
Psy302045	Chromosome	ENOG410ZZWY	d-proline reductase	K10793	D-proline reductase (dithiol) PrdA [EC:1.21.4.1]
Psy302046	Chromosome	ENOG411242I	-	-	-
Psy302047	Chromosome	ENOG4111J2N	d-proline reductase	K10794	D-proline reductase (dithiol) PrdB [EC:1.21.4.1]
Psy302048	Chromosome	ENOG4111YXI	D-proline reductase, PrdB subunit	-	-
Psy302049	Chromosome	ENOG410ZP81	D-proline reductase	-	-
Psy302050	Chromosome	ENOG4111JKZ	D-proline reductase	K10796	D-proline reductase (dithiol)-stabilizing protein PrdE
Psy302051	Chromosome	COG3938	Proline racemase	K18384	trans-L-3-hydroxyproline dehydratase [EC:4.2.1.77]
Psy302052	Chromosome	ENOG410YGUE	Membrane	-	-
Psy302053	Chromosome	COG0057	glyceraldehyde3phosphate dehydrogenase	K00134	glyceraldehyde 3-phosphate dehydrogenase [EC:1.2.1.12]
Psy302054	Chromosome	COG0225	Has an important function as a repair enzyme for proteins that have been inactivated by oxidation. Catalyzes the reversible oxidation-reduction of methionine sulfoxide in proteins to methionine (By similarity)	K07304	peptide-methionine (S)-S-oxide reductase [EC:1.8.4.11]
Psy302055	Chromosome	-	-	-	-
Psy302056	Chromosome	COG2996	S1 RNA binding domain protein	K00243	uncharacterized protein
Psy302061	Chromosome	COG0290	IF-3 binds to the 30S ribosomal subunit and shifts the equilibrum between 70S ribosomes and their 50S and 30S subunits in favor of the free subunits, thus enhancing the availability of 30S subunits on which protein synthesis initiation begins (By similarity)	K02520	translation initiation factor IF-3
Psy302062	Chromosome	ENOG410ZXJV	50S ribosomal protein L35	K02916	large subunit ribosomal protein L35
Psy302063	Chromosome	COG0292	Binds directly to 23S ribosomal RNA and is necessary for the in vitro assembly process of the 50S ribosomal subunit. It is not involved in the protein synthesizing functions of that subunit (By similarity)	K02887	large subunit ribosomal protein L20
Psy302064	Chromosome	COG0449	Catalyzes the first step in hexosamine metabolism, converting fructose-6P into glucosamine-6P using glutamine as a nitrogen source (By similarity)	K00820	glucosamine--fructose-6-phosphate aminotransferase (isomerizing) [EC:2.6.1.16]
Psy302065	Chromosome	COG0457	repeat-containing protein	-	-
Psy302066	Chromosome	COG0642	Histidine kinase	-	-
Psy302067	Chromosome	COG0745	regulatoR	-	-
Psy302069	Chromosome	COG3641	Membrane	K07035	uncharacterized protein
Psy302070	Chromosome	COG0052	30S ribosomal protein S2	K02967	small subunit ribosomal protein S2
Psy302071	Chromosome	COG0264	Associates with the EF-Tu.GDP complex and induces the exchange of GDP to GTP. It remains bound to the aminoacyl-tRNA.EF- Tu.GTP complex up to the GTP hydrolysis stage on the ribosome (By similarity)	K02357	elongation factor Ts
Psy302072	Chromosome	COG0528	UMP kinase activity	K09903	uridylate kinase [EC:2.7.4.22]
Psy302073	Chromosome	COG0233	Responsible for the release of ribosomes from messenger RNA at the termination of protein biosynthesis. May increase the efficiency of translation by recycling ribosomes from one round of translation to another (By similarity)	K02838	ribosome recycling factor
Psy302074	Chromosome	COG0745	regulatoR	-	-
Psy302075	Chromosome	COG0642	Histidine kinase	-	-
Psy302079	Chromosome	-	-	-	-
Psy302080	Chromosome	COG2131	dCMP deaminase activity	K01493	dCMP deaminase [EC:3.5.4.12]
Psy302081	Chromosome	COG1151	Catalyzes the reduction of hydroxylamine to form NH(3) and H(2)O (By similarity)	K05601	hydroxylamine reductase [EC:1.7.99.1]
Psy302082	Chromosome	ENOG410ZIQW	Pfam:DUF2078	-	-
Psy302083	Chromosome	COG1151	Catalyzes the reduction of hydroxylamine to form NH(3) and H(2)O (By similarity)	K05601	hydroxylamine reductase [EC:1.7.99.1]
Psy302084	Chromosome	COG2317	Carboxypeptidase	K01299	carboxypeptidase Taq [EC:3.4.17.19]
Psy302085	Chromosome	-	-	-	-
Psy302086	Chromosome	-	-	-	-
Psy302087	Chromosome	COG3022	UPF0246 protein	K09861	uncharacterized protein
Psy302088	Chromosome	COG0628	Membrane	-	-
Psy302089	Chromosome	ENOG4110YWI	-	-	-
Psy302090	Chromosome	ENOG4110YYA	-	-	-
Psy302091	Chromosome	ENOG4112AXH	-	-	-
Psy302092	Chromosome	COG0042	Catalyzes the synthesis of dihydrouridine a modified base found in the D-loop of most tRNAs (By similarity)	-	-
Psy302093	Chromosome	COG0249	that it carries out the mismatch recognition step. This protein has a weak ATPase activity (By similarity)	K03555	DNA mismatch repair protein MutS
Psy302094	Chromosome	ENOG410ZMT5	S-layer protein	-	-
Psy302095	Chromosome	COG1137	(ABC) transporter	K06861	lipopolysaccharide export system ATP-binding protein [EC:3.6.3.-]
Psy302096	Chromosome	COG0013	Catalyzes the attachment of alanine to tRNA(Ala) in a two-step reaction alanine is first activated by ATP to form Ala- AMP and then transferred to the acceptor end of tRNA(Ala). Also edits incorrectly charged Ser-tRNA(Ala) and Gly-tRNA(Ala) via its editing domain (By similarity)	K01872	alanyl-tRNA synthetase [EC:6.1.1.7]
Psy302097	Chromosome	COG0816	Could be a nuclease that resolves Holliday junction intermediates in genetic recombination (By similarity)	K07447	putative holliday junction resolvase [EC:3.1.-.-]
Psy302098	Chromosome	COG0342	Part of the Sec protein translocase complex. Interacts with the SecYEG preprotein conducting channel. SecDF uses the proton motive force (PMF) to complete protein translocation after the ATP-dependent function of SecA (By similarity)	K03072	preprotein translocase subunit SecD
Psy302099	Chromosome	COG0341	Part of the Sec protein translocase complex. Interacts with the SecYEG preprotein conducting channel. SecDF uses the proton motive force (PMF) to complete protein translocation after the ATP-dependent function of SecA (By similarity)	K03074	preprotein translocase subunit SecF
Psy302100	Chromosome	COG1092	23S rRNA (guanine(2445)-N(2))-methyltransferase activity	K06969	23S rRNA (cytosine1962-C5)-methyltransferase [EC:2.1.1.191]
Psy302101	Chromosome	ENOG410ZWFB	Colicin v production protein	K03558	membrane protein required for colicin V production
Psy302102	Chromosome	COG0795	Permease yjgp yjgq family	K07091	lipopolysaccharide export system permease protein
Psy302103	Chromosome	COG0795	Permease yjgp yjgq family	K11720	lipopolysaccharide export system permease protein
Psy302104	Chromosome	COG0612	peptidase'	-	-
Psy302105	Chromosome	COG0756	This enzyme is involved in nucleotide metabolism it produces dUMP, the immediate precursor of thymidine nucleotides and it decreases the intracellular concentration of dUTP so that uracil cannot be incorporated into DNA (By similarity)	K01520	dUTP pyrophosphatase [EC:3.6.1.23]
Psy302106	Chromosome	COG0772	Cell Division Protein	K05837	rod shape determining protein RodA
Psy302108	Chromosome	ENOG4110YZW	-	-	-
Psy302109	Chromosome	COG0777	Component of the acetyl coenzyme A carboxylase (ACC) complex. Biotin carboxylase (BC) catalyzes the carboxylation of biotin on its carrier protein (BCCP) and then the CO(2) group is transferred by the transcarboxylase to acetyl-CoA to form malonyl- CoA (By similarity)	K01963	acetyl-CoA carboxylase carboxyl transferase subunit beta [EC:6.4.1.2]
Psy302110	Chromosome	COG0825	Component of the acetyl coenzyme A carboxylase (ACC) complex. First, biotin carboxylase catalyzes the carboxylation of biotin on its carrier protein (BCCP) and then the CO(2) group is transferred by the carboxyltransferase to acetyl-CoA to form malonyl-CoA (By similarity)	K01962	acetyl-CoA carboxylase carboxyl transferase subunit alpha [EC:6.4.1.2]
Psy302111	Chromosome	COG0205	phosphohexokinase	K00850	6-phosphofructokinase 1 [EC:2.7.1.11]
Psy302112	Chromosome	COG0469	Pyruvate kinase	K00873	pyruvate kinase [EC:2.7.1.40]
Psy302115	Chromosome	COG1464	(Lipo)protein	K02073	D-methionine transport system substrate-binding protein
Psy302116	Chromosome	COG2011	ABC transporter (permease)	K02072	D-methionine transport system permease protein
Psy302118	Chromosome	COG1135	Part of the ABC transporter complex MetNIQ involved in methionine import. Responsible for energy coupling to the transport system (By similarity)	K02071	D-methionine transport system ATP-binding protein
Psy302119	Chromosome	COG1132	(ABC) transporter	K06147	ATP-binding cassette, subfamily B, bacterial
Psy302120	Chromosome	ENOG410XNMQ	glycine radical enzyme YjjI family	-	-
Psy302121	Chromosome	COG1180	activating enzyme	-	-
Psy302122	Chromosome	COG0335	This protein is located at the 30S-50S ribosomal subunit interface and may play a role in the structure and function of the aminoacyl-tRNA binding site (By similarity)	K02884	large subunit ribosomal protein L19
Psy302127	Chromosome	COG1393	arsenate reductase (glutaredoxin) activity	-	-
Psy302128	Chromosome	COG1803	Methylglyoxal synthase	K01734	methylglyoxal synthase [EC:4.2.3.3]
Psy302129	Chromosome	COG1609	Transcriptional regulator	-	-
Psy302130	Chromosome	COG0524	pfkb domain protein	K00852	ribokinase [EC:2.7.1.15]
Psy302131	Chromosome	COG1869	Catalyzes the interconversion of beta-pyran and beta- furan forms of D-ribose (By similarity)	K06726	D-ribose pyranase [EC:5.4.99.62]
Psy302132	Chromosome	COG1129	(ABC) transporter	K10441	ribose transport system ATP-binding protein [EC:3.6.3.17]
Psy302133	Chromosome	COG1172	(ABC) transporter	K10440	ribose transport system permease protein
Psy302134	Chromosome	COG1879	Periplasmic binding protein LacI transcriptional regulator	K10439	ribose transport system substrate-binding protein
Psy302135	Chromosome	COG1940	ROK family	K00847	fructokinase [EC:2.7.1.4]
Psy302136	Chromosome	COG0176	Transaldolase is important for the balance of metabolites in the pentose-phosphate pathway (By similarity)	K00616	transaldolase [EC:2.2.1.2]
Psy302137	Chromosome	COG3959	Transketolase	K00615	transketolase [EC:2.2.1.1]
Psy302138	Chromosome	COG3958	Transketolase	K00615	transketolase [EC:2.2.1.1]
Psy302139	Chromosome	ENOG41129QT	Amidohydrolase	-	-
Psy302141	Chromosome	COG1026	peptidase	-	-
Psy302142	Chromosome	COG1125	(ABC) transporter	K05847	osmoprotectant transport system ATP-binding protein
Psy302143	Chromosome	COG1174	(ABC) transporter	K05845;K05846	osmoprotectant transport system substrate-binding protein;osmoprotectant transport system permease protein
Psy302144	Chromosome	COG3023	n-acetylmuramoyl-l-alanine amidase	K11066	N-acetylmuramoyl-L-alanine amidase [EC:3.5.1.28]
Psy302145	Chromosome	COG0681	Signal peptidase i	K03100	signal peptidase I [EC:3.4.21.89]
Psy302147	Chromosome	COG0456	acetyltransferase	K03789	ribosomal-protein-alanine N-acetyltransferase [EC:2.3.1.128]
Psy302148	Chromosome	-	-	-	-
Psy302149	Chromosome	COG0015	adenylosuccinate lyase	K01756	adenylosuccinate lyase [EC:4.3.2.2]
Psy302150	Chromosome	ENOG4111NCA	heptaprenyl diphosphate synthase component I	K00805	heptaprenyl diphosphate synthase [EC:2.5.1.30]
Psy302151	Chromosome	COG1109	Catalyzes the conversion of glucosamine-6-phosphate to glucosamine-1-phosphate (By similarity)	K03431	phosphoglucosamine mutase [EC:5.4.2.10]
Psy302152	Chromosome	COG0500	Methyltransferase	-	-
Psy302153	Chromosome	-	-	-	-
Psy302154	Chromosome	-	-	-	-
Psy302155	Chromosome	ENOG4110YW7	ATP synthase I chain	-	-
Psy302156	Chromosome	COG0356	it plays a direct role in the translocation of protons across the membrane (By similarity)	K02108	F-type H+-transporting ATPase subunit a
Psy302157	Chromosome	COG0636	F(1)F(0) ATP synthase produces ATP from ADP in the presence of a proton or sodium gradient. F-type ATPases consist of two structural domains, F(1) containing the extramembraneous catalytic core and F(0) containing the membrane proton channel, linked together by a central stalk and a peripheral stalk. During catalysis, ATP synthesis in the catalytic domain of F(1) is coupled via a rotary mechanism…	K02110	F-type H+-transporting ATPase subunit c
Psy302158	Chromosome	COG0711	F(1)F(0) ATP synthase produces ATP from ADP in the presence of a proton or sodium gradient. F-type ATPases consist of two structural domains, F(1) containing the extramembraneous catalytic core and F(0) containing the membrane proton channel, linked together by a central stalk and a peripheral stalk. During catalysis, ATP synthesis in the catalytic domain of F(1) is coupled via a rotary mechanism…	K02109	F-type H+-transporting ATPase subunit b
Psy302159	Chromosome	COG0712	F(1)F(0) ATP synthase produces ATP from ADP in the presence of a proton or sodium gradient. F-type ATPases consist of two structural domains, F(1) containing the extramembraneous catalytic core and F(0) containing the membrane proton channel, linked together by a central stalk and a peripheral stalk. During catalysis, ATP synthesis in the catalytic domain of F(1) is coupled via a rotary mechanism…	K02113	F-type H+-transporting ATPase subunit delta
Psy302160	Chromosome	COG0056	Produces ATP from ADP in the presence of a proton gradient across the membrane. The alpha chain is a regulatory subunit (By similarity)	K02111	F-type H+-transporting ATPase subunit alpha [EC:3.6.3.14]
Psy302161	Chromosome	COG0224	Produces ATP from ADP in the presence of a proton gradient across the membrane. The gamma chain is believed to be important in regulating ATPase activity and the flow of protons through the CF(0) complex (By similarity)	K02115	F-type H+-transporting ATPase subunit gamma
Psy302162	Chromosome	COG0055	Produces ATP from ADP in the presence of a proton gradient across the membrane. The catalytic sites are hosted primarily by the beta subunits (By similarity)	K02112	F-type H+-transporting ATPase subunit beta [EC:3.6.3.14]
Psy302163	Chromosome	COG0355	Produces ATP from ADP in the presence of a proton gradient across the membrane (By similarity)	K02114	F-type H+-transporting ATPase subunit epsilon
Psy302166	Chromosome	-	-	-	-
Psy302167	Chromosome	COG1131	(ABC) transporter	K01990	ABC-2 type transport system ATP-binding protein
Psy302168	Chromosome	COG1725	Transcriptional regulator, GntR family	-	-
Psy302169	Chromosome	-	-	-	-
Psy302170	Chromosome	COG0237	Catalyzes the phosphorylation of the 3'-hydroxyl group of dephosphocoenzyme A to form coenzyme A (By similarity)	K00859	dephospho-CoA kinase [EC:2.7.1.24]
Psy302171	Chromosome	COG1267	phosphatidylglycerophosphatase a	K01095	phosphatidylglycerophosphatase A [EC:3.1.3.27]
Psy302172	Chromosome	COG1058	competence damage-inducible protein	K03742	nicotinamide-nucleotide amidase [EC:3.5.1.42]
Psy302173	Chromosome	COG1396	Transcriptional regulator	-	-
Psy302174	Chromosome	COG1778	3-deoxy-d-manno-octulosonate 8-phosphate phosphatase	K03270	3-deoxy-D-manno-octulosonate 8-phosphate phosphatase (KDO 8-P phosphatase) [EC:3.1.3.45]
Psy302175	Chromosome	COG1461	dak2 domain fusion protein ylov	K07030	uncharacterized protein
Psy302176	Chromosome	ENOG4111XBE	-	-	-
Psy302177	Chromosome	COG1585	Membrane	-	-
Psy302178	Chromosome	COG0330	Band 7 protein	-	-
Psy302179	Chromosome	COG1225	alkyl hydroperoxide reductase Thiol specific antioxidant Mal allergen	K03564	peroxiredoxin Q/BCP [EC:1.11.1.15]
Psy302180	Chromosome	-	-	-	-
Psy302181	Chromosome	COG0531	amino acid	-	-
Psy302183	Chromosome	ENOG410ZVSN	-	-	-
Psy302184	Chromosome	COG1074	The heterodimer acts as both an ATP-dependent DNA helicase and an ATP-dependent, dual-direction single-stranded exonuclease. Recognizes the chi site generating a DNA molecule suitable for the initiation of homologous recombination. The AddA nuclease domain is required for chi fragment generation	-	-
Psy302185	Chromosome	COG1278	Cold shock protein	K03704	cold shock protein (beta-ribbon, CspA family)
Psy302186	Chromosome	COG4399	UPF0754 membrane protein	-	-
Psy302187	Chromid	COG1192	cobyrinic Acid a,c-diamide synthase	K03496	chromosome partitioning protein
Psy302188	Chromid	-	-	K03497	chromosome partitioning protein, ParB family
Psy302189	Chromid	-	-	-	-
Psy302190	Chromid	COG1288	c4-dicarboxylate anaerobic carrier	-	-
Psy302192	Chromid	ENOG410YQ1X	-	-	-
Psy302193	Chromid	COG0517	Catalyzes the conversion of inosine 5'-phosphate (IMP) to xanthosine 5'-phosphate (XMP), the first committed and rate- limiting step in the de novo synthesis of guanine nucleotides, and therefore plays an important role in the regulation of cell growth (By similarity)	K00088	IMP dehydrogenase [EC:1.1.1.205]
Psy302194	Chromid	-	-	-	-
Psy302195	Chromid	COG0115	brancheD-chain amino acid aminotransferase	K00826	branched-chain amino acid aminotransferase [EC:2.6.1.42]
Psy302196	Chromid	COG0129	Dihydroxy-acid dehydratase	K01687	dihydroxy-acid dehydratase [EC:4.2.1.9]
Psy302197	Chromid	COG0028	acetolactate synthase	K01652	acetolactate synthase I/II/III large subunit [EC:2.2.1.6]
Psy302198	Chromid	COG0440	Acetolactate synthase small subunit	K01653	acetolactate synthase I/III small subunit [EC:2.2.1.6]
Psy302199	Chromid	COG0059	Alpha-keto-beta-hydroxylacyl reductoisomerase	K00053	ketol-acid reductoisomerase [EC:1.1.1.86]
Psy302200	Chromid	COG0745	regulatoR	-	-
Psy302201	Chromid	ENOG410XNMH	Histidine kinase	K07636	two-component system, OmpR family, phosphate regulon sensor histidine kinase PhoR [EC:2.7.13.3]
Psy302202	Chromid	COG1744	basic membrane	-	-
Psy302203	Chromid	COG0116	Specifically methylates the guanine in position 2445 (m2G2445) and the guanine in position 2069 (m7G2069) of 23S rRNA (By similarity)	K07444	putative N6-adenine-specific DNA methylase [EC:2.1.1.-]
Psy302204	Chromid	ENOG4110Z5B	Chromosomal replication initiator protein dnaA	-	-
Psy302205	Chromid	COG0572	uridine kinase	K00876	uridine kinase [EC:2.7.1.48]
Psy302206	Chromid	COG0708	Exodeoxyribonuclease III	K01142	exodeoxyribonuclease III [EC:3.1.11.2]
Psy302207	Chromid	-	-	-	-
Psy302208	Chromid	COG4123	Specifically methylates the adenine in position 37 of tRNA(1)(Val) (anticodon cmo5UAC) (By similarity)	-	-
Psy302209	Chromid	ENOG410XYNF	PHP domain	K07053	3',5'-nucleoside bisphosphate phosphatase [EC:3.1.3.97]
Psy302210	Chromid	-	-	-	-
Psy302211	Chromid	COG0543	cytochrome-b5 reductase activity, acting on NAD(P)H	K00266	glutamate synthase (NADPH/NADH) small chain [EC:1.4.1.13 1.4.1.14]
Psy302212	Chromid	COG1523	Glycogen debranching enzyme	-	-
Psy302213	Chromid	ENOG4111PG4	(twin-arginine translocation) pathway signal	-	-
Psy302214	Chromid	ENOG410ZX74	-	-	-
Psy302216	Chromid	COG3616	alanine racemase domain protein	-	-
Psy302217	Chromid	COG1396	Transcriptional regulator	-	-
Psy302218	Chromid	ENOG4111FKJ	RNA methylase	-	-
Psy302219	Chromid	COG2357	relA SpoT domain protein	-	-
Psy302224	Chromid	COG0697	membrane	-	-
Psy302227	Chromid	COG1115	amino acid carrier protein	K03310	alanine or glycine:cation symporter, AGCS family
Psy302228	Chromid	COG1671	UPF0178 protein	K09768	uncharacterized protein
Psy302229	Chromid	COG1454	alcohol dehydrogenase	K04072	acetaldehyde dehydrogenase / alcohol dehydrogenase [EC:1.2.1.10 1.1.1.1]
Psy302230	Chromid	ENOG4111G02	domain protein	-	-
Psy302231	Chromid	COG2897	sulfurtransferase	-	-
Psy302232	Chromid	COG0398	Snare associated golgi protein	-	-
Psy302233	Chromid	COG2897	sulfurtransferase	K01011	thiosulfate/3-mercaptopyruvate sulfurtransferase [EC:2.8.1.1 2.8.1.2]
Psy302234	Chromid	-	-	-	-
Psy302235	Chromid	COG4134	solute-binding protein	K02055	putative spermidine/putrescine transport system substrate-binding protein
Psy302236	Chromid	COG1176	transporter activity	K02054	putative spermidine/putrescine transport system permease protein
Psy302237	Chromid	COG1177	Binding-protein-dependent transport systems inner membrane component	K02053	putative spermidine/putrescine transport system permease protein
Psy302238	Chromid	COG0558	cdp-diacylglycerol-glycerol-3-phosphate 3-phosphatidyltransferase	-	-
Psy302240	Chromid	COG2998	(ABC) transporter	K05772	tungstate transport system substrate-binding protein
Psy302241	Chromid	COG1526	Necessary for formate dehydrogenase activity (By similarity)	K02379	FdhD protein
Psy302242	Chromid	COG3383	Formate dehydrogenase Alpha subunit	K00123	formate dehydrogenase major subunit [EC:1.2.1.2]
Psy302243	Chromid	COG3383	Formate dehydrogenase Alpha subunit	K00123	formate dehydrogenase major subunit [EC:1.2.1.2]
Psy302244	Chromid	COG4624	metallo-sulfur cluster assembly	-	-
Psy302245	Chromid	ENOG4111MIC	Sulfite exporter TauE/SafE	K07090	uncharacterized protein
Psy302248	Chromid	COG4624	metallo-sulfur cluster assembly	-	-
Psy302249	Chromid	COG2153	#NAME?	K02348	ElaA protein
Psy302251	Chromid	COG1957	nucleoside hydrolase	K01250	pyrimidine-specific ribonucleoside hydrolase [EC:3.2.-.-]
Psy302252	Chromid	COG0746	Transfers a GMP moiety from GTP to Mo-molybdopterin (Mo- MPT) cofactor (Moco or molybdenum cofactor) to form Mo- molybdopterin guanine dinucleotide (Mo-MGD) cofactor (By similarity)	K03752	molybdenum cofactor guanylyltransferase [EC:2.7.7.77]
Psy302255	Chromid	ENOG411239A	transcriptional regulator), MarR family	-	-
Psy302256	Chromid	COG0225	Has an important function as a repair enzyme for proteins that have been inactivated by oxidation. Catalyzes the reversible oxidation-reduction of methionine sulfoxide in proteins to methionine (By similarity)	K12267	peptide methionine sulfoxide reductase msrA/msrB [EC:1.8.4.11 1.8.4.12]
Psy302257	Chromid	COG0709	Synthesizes selenophosphate from selenide and ATP (By similarity)	K01008	selenide, water dikinase [EC:2.7.9.3]
Psy302258	Chromid	COG1921	Converts seryl-tRNA(Sec) to selenocysteinyl-tRNA(Sec) required for selenoprotein biosynthesis (By similarity)	K01042	L-seryl-tRNA(Ser) seleniumtransferase [EC:2.9.1.1]
Psy302259	Chromid	COG3276	Selenocysteine-specific translation elongation factor	K03833	selenocysteine-specific elongation factor
Psy302260	Chromid	ENOG4111NCC	selenium metabolism protein yedf	-	-
Psy302261	Chromid	ENOG410XWDV	Protein of unknown function (DUF3343)	-	-
Psy302262	Chromid	COG2252	Xanthine uracil vitamin C permease	K06901	putative MFS transporter, AGZA family, xanthine/uracil permease
Psy302263	Chromid	COG0716	Low-potential electron donor to a number of redox enzymes (By similarity)	K03839	flavodoxin I
Psy302264	Chromid	-	-	-	-
Psy302274	Chromid	COG1820	GlcNAc 6-P deacetylase	K01443	N-acetylglucosamine-6-phosphate deacetylase [EC:3.5.1.25]
Psy302275	Chromid	COG0655	Nadph-dependent fmn reductase	-	-
Psy302279	Chromid	COG3328	transposase	-	-
Psy302281	Chromid	COG0659	sulfate transporter	K03321	sulfate permease, SulP family
Psy302291	Chromid	-	-	-	-
Psy302302	Chromid	COG0225	Has an important function as a repair enzyme for proteins that have been inactivated by oxidation. Catalyzes the reversible oxidation-reduction of methionine sulfoxide in proteins to methionine (By similarity)	K12267	peptide methionine sulfoxide reductase msrA/msrB [EC:1.8.4.11 1.8.4.12]
Psy302306	Chromid	COG0778	nitroreductase	-	-
Psy302343	Chromid	COG2931	Hemolysin-type calcium-binding	-	-
Psy302344	Chromid	COG4608	(ABC) transporter	K02032	peptide/nickel transport system ATP-binding protein
Psy302346	Chromid	COG2056	Na H antiporter	K07084	putative amino acid transporter
Psy302354	Chromid	-	-	-	-
Psy302355	Chromid	COG1937	Transcriptional repressor	K21600	-
Psy302356	Chromid	COG0534	Mate efflux family protein	-	-
Psy302357	Chromid	COG0683	(ABC) transporter	K01999	branched-chain amino acid transport system substrate-binding protein
Psy302358	Chromid	ENOG410XNMH	Histidine kinase	-	-
Psy302359	Chromid	COG3040	Outer membrane lipoprotein	K03098	apolipoprotein D and lipocalin family protein
Psy302360	Chromid	ENOG410XQC3	Membrane	-	-
Psy302361	Chromid	COG2008	Aldolase	K01620	threonine aldolase [EC:4.1.2.48]
Psy302365	Chromid	COG1733	transcription, DNA-dependent	-	-
Psy302372	Chromid	COG3437	Response Regulator	-	-
Psy302373	Chromid	COG2186	GntR family transcriptional regulator	K05799	GntR family transcriptional regulator, transcriptional repressor for pyruvate dehydrogenase complex
Psy302374	Chromid	COG2086	Electron transfer flavoprotein	K03521	electron transfer flavoprotein beta subunit
Psy302375	Chromid	COG2025	Electron transfer flavoprotein	K03522	electron transfer flavoprotein alpha subunit
Psy302376	Chromid	COG0277	FAD linked oxidase domain protein	K00104	glycolate oxidase [EC:1.1.3.15]
Psy302377	Chromid	COG1620	L-Lactate permease	K03303	lactate permease
Psy302379	Chromid	ENOG4111Q3E	acetyltransferase, (GNAT) family	-	-
Psy302380	Chromid	ENOG410XNMH	Histidine kinase	-	-
Psy302381	Chromid	COG2206	Metal Dependent Phosphohydrolase	-	-
Psy302384	Chromid	COG2039	Removes 5-oxoproline from various penultimate amino acid residues except L-proline (By similarity)	K01304	pyroglutamyl-peptidase [EC:3.4.19.3]
Psy302385	Chromid	COG3817	Membrane	-	-
Psy302387	Chromid	ENOG4111RG4	-	-	-
Psy302392	Chromid	COG3328	transposase	-	-
Psy302393	Chromid	COG0315	Together with MoaA, is involved in the conversion of 5'- GTP to cyclic pyranopterin monophosphate (cPMP or molybdopterin precursor Z) (By similarity)	K03637	cyclic pyranopterin monophosphate synthase [EC:4.6.1.17]
Psy302394	Chromid	COG1380	lrga family	K06518	holin-like protein
Psy302395	Chromid	COG1346	cytolysis	-	-
Psy302396	Chromid	COG1283	Na Pi-cotransporter	K03324	phosphate:Na+ symporter
Psy302397	Chromid	COG1775	2-hydroxyglutaryl-CoA dehydratase	-	-
Psy302398	Chromid	COG1924	coA-substrate-specific enzyme activase	-	-
Psy302399	Chromid	COG0720	6-pyruvoyltetrahydropterin synthase activity	K01737	6-pyruvoyltetrahydropterin/6-carboxytetrahydropterin synthase [EC:4.2.3.12 4.1.2.50]
Psy302400	Chromid	COG0602	Catalyzes the conversion of 6-carboxy-5,6,7,8- tetrahydropterin (CPH4) to 7-carboxy-7-deazaguanine (CDG) (By similarity)	K10026	7-carboxy-7-deazaguanine synthase [EC:4.3.99.3]
Psy302401	Chromid	COG0603	Catalyzes the ATP-dependent conversion of 7-carboxy-7- deazaguanine (CDG) to 7-cyano-7-deazaguanine (preQ(0)) (By similarity)	K06920	7-cyano-7-deazaguanine synthase [EC:6.3.4.20]
Psy302402	Chromid	COG0531	amino acid	-	-
Psy302403	Chromid	COG1787	restriction endonuclease	-	-
Psy302404	Chromid	COG0017	asparaginyl-tRNA synthetase	K01893	asparaginyl-tRNA synthetase [EC:6.1.1.22]
Psy302405	Chromid	COG4224	UPF0291 protein	-	-
Psy302407	Chromid	ENOG410XV6G	Cyclic nucleotide-binding protein	-	-
Psy302408	Chromid	ENOG410XQUK	Major Facilitator	-	-
Psy302410	Chromid	COG1695	Transcriptional regulator	-	-
Psy302411	Chromid	-	-	-	-
Psy302413	Chromid	COG1162	May play a role in 30S ribosomal subunit biogenesis. Unusual circulary permuted GTPase that catalyzes rapid hydrolysis of GTP with a slow catalytic turnover (By similarity)	K06949	ribosome biogenesis GTPase / thiamine phosphate phosphatase [EC:3.6.1.- 3.1.3.100]
Psy302414	Chromid	COG0682	Transfers the N-acyl diglyceride group on what will become the N-terminal cysteine of membrane lipoproteins (By similarity)	K13292	phosphatidylglycerol:prolipoprotein diacylglycerol transferase [EC:2.-.-.-]
Psy302415	Chromid	COG0426	domain protein	-	-
Psy302416	Chromid	COG0326	Molecular chaperone. Has ATPase activity (By similarity)	K04079	molecular chaperone HtpG
Psy302423	Chromid	COG2071	Glutamine amidotransferase	K07010	putative glutamine amidotransferase
Psy302427	Chromid	COG2095	multiple antibiotic resistance (MarC)-related protein	K05595	multiple antibiotic resistance protein
Psy302428	Chromid	COG0693	PfpI family	K03152	4-methyl-5(b-hydroxyethyl)-thiazole monophosphate biosynthesis
Psy302429	Chromid	COG2190	pts system	K02777	PTS system, sugar-specific IIA component [EC:2.7.1.-]
Psy302430	Chromid	COG2603	Catalyzes the transfer of selenium from selenophosphate for conversion of 2-thiouridine to 2-selenouridine at the wobble position in tRNA (By similarity)	K06917	tRNA 2-selenouridine synthase [EC:2.9.1.-]
Psy302431	Chromid	COG1045	serine acetyltransferase	K00640	serine O-acetyltransferase [EC:2.3.1.30]
Psy302432	Chromid	COG0031	cysteine biosynthetic process from serine	K01738	cysteine synthase A [EC:2.5.1.47]
Psy302433	Chromid	COG0520	cysteine desulfurase	-	-
Psy302435	Chromid	-	-	-	-
Psy302436	Chromid	COG0601	Binding-protein-dependent transport systems inner membrane component	K02033	peptide/nickel transport system permease protein
Psy302437	Chromid	COG1173	Binding-protein-dependent transport systems inner membrane component	K02034	peptide/nickel transport system permease protein
Psy302438	Chromid	-	-	-	-
Psy302439	Chromid	COG0444	(ABC) transporter	K02031	peptide/nickel transport system ATP-binding protein
Psy302440	Chromid	COG4608	(ABC) transporter	K02032	peptide/nickel transport system ATP-binding protein
Psy302441	Chromid	ENOG410XS7C	Extracellular solute-binding protein, family 5	K02035	peptide/nickel transport system substrate-binding protein
Psy302442	Chromid	COG2043	Uncharacterised ArCR, COG2043	-	-
Psy302444	Chromid	COG1284	membrane	-	-
Psy302446	Chromid	COG1454	alcohol dehydrogenase	-	-
Psy302451	Chromid	COG1363	Peptidase m42 family protein	-	-
Psy302452	Chromid	COG1230	cation diffusion facilitator family transporter	K16264	cobalt-zinc-cadmium efflux system protein
Psy302457	Chromid	COG0688	Phosphatidylserine decarboxylase	K01613	phosphatidylserine decarboxylase [EC:4.1.1.65]
Psy302458	Chromid	COG5341	Secreted protein	-	-
Psy302459	Chromid	-	-	-	-
Psy302460	Chromid	ENOG41125FP	Protein of unknown function (DUF2023)	-	-
Psy302461	Chromid	COG3328	transposase	-	-
Psy302462	Chromid	COG2606	YbaK ebsC protein	K03976	Cys-tRNA(Pro)/Cys-tRNA(Cys) deacylase [EC:3.1.1.-]
Psy302465	Chromid	-	-	-	-
Psy302466	Chromid	COG0504	Catalyzes the ATP-dependent amination of UTP to CTP with either L-glutamine or ammonia as the source of nitrogen (By similarity)	K01937	CTP synthase [EC:6.3.4.2]
Psy302467	Chromid	COG1363	Peptidase m42 family protein	-	-
Psy302468	Chromid	COG0703	Catalyzes the specific phosphorylation of the 3-hydroxyl group of shikimic acid using ATP as a cosubstrate (By similarity)	K00891	shikimate kinase [EC:2.7.1.71]
Psy302469	Chromid	COG2518	Catalyzes the methyl esterification of L-isoaspartyl residues in peptides and proteins that result from spontaneous decomposition of normal L-aspartyl and L-asparaginyl residues. It plays a role in the repair and or degradation of damaged proteins (By similarity)	K00573	protein-L-isoaspartate(D-aspartate) O-methyltransferase [EC:2.1.1.77]
Psy302470	Chromid	ENOG410XQR3	MltA-Interacting MipA	-	-
Psy302471	Chromid	ENOG4111RG4	-	-	-
Psy302472	Chromid	COG1488	Nicotinate phosphoribosyltransferase	K00763	nicotinate phosphoribosyltransferase [EC:6.3.4.21]
Psy302473	Chromid	-	-	-	-
Psy302474	Chromid	ENOG410ZVDW	Glycosyl transferases group 1	-	-
Psy302476	Chromid	ENOG410YGUE	Membrane	-	-
Psy302478	Chromid	COG5011	radical SAM domain protein	-	-
Psy302479	Chromid	COG0172	Catalyzes the attachment of serine to tRNA(Ser). Is also able to aminoacylate tRNA(Sec) with serine, to form the misacylated tRNA L-seryl-tRNA(Sec), which will be further converted into selenocysteinyl-tRNA(Sec) (By similarity)	K01875	seryl-tRNA synthetase [EC:6.1.1.11]
Psy302480	Chromid	COG0191	Aldolase	K01624	fructose-bisphosphate aldolase, class II [EC:4.1.2.13]
Psy302481	Chromid	ENOG4111TAP	-	-	-
Psy302482	Chromid	COG1951	fumarate	K01677	fumarate hydratase subunit alpha [EC:4.2.1.2]
Psy302483	Chromid	COG1838	fumarate	K01678	fumarate hydratase subunit beta [EC:4.2.1.2]
Psy302485	Chromid	COG1737	Transcriptional regulator	-	-
Psy302486	Chromid	COG0281	malic enzyme	K00027	malate dehydrogenase (oxaloacetate-decarboxylating) [EC:1.1.1.38]
Psy302487	Chromid	COG1027	Aspartate ammonia-lyase	K01744	aspartate ammonia-lyase [EC:4.3.1.1]
Psy302488	Chromid	COG4446	Protein of unknown function (DUF1499)	-	-
Psy302489	Chromid	COG1502	Catalyzes the reversible phosphatidyl group transfer from one phosphatidylglycerol molecule to another to form cardiolipin (CL) (diphosphatidylglycerol) and glycerol (By similarity)	K06131	cardiolipin synthase A/B [EC:2.7.8.-]
Psy302490	Chromid	COG0204	Acyltransferase	K00655	1-acyl-sn-glycerol-3-phosphate acyltransferase [EC:2.3.1.51]
Psy302491	Chromid	COG0659	sulfate transporter	K03321	sulfate permease, SulP family
Psy302492	Chromid	COG2008	Aldolase	K01620	threonine aldolase [EC:4.1.2.48]
Psy302493	Chromid	-	-	-	-
Psy302494	Chromid	-	-	K07126	uncharacterized protein
Psy302495	Chromid	COG0252	L-asparaginase	-	-
Psy302497	Chromid	COG0592	DNA polymerase processivity factor activity	K02338	DNA polymerase III subunit beta [EC:2.7.7.7]
Psy302498	Chromid	-	-	-	-
Psy302499	Chromid	COG2195	Cleaves the N-terminal amino acid of tripeptides (By similarity)	K01270	dipeptidase D [EC:3.4.13.-]
Psy302500	Chromid	COG0288	carbonic anhydrase	K01673	carbonic anhydrase [EC:4.2.1.1]
Psy302501	Chromid	COG1584	gpr1 fun34 YaaH family protein	K07034	uncharacterized protein
Psy302502	Chromid	COG1609	Transcriptional regulator	K02529	LacI family transcriptional regulator
Psy302503	Chromid	COG3839	(ABC) transporter	K10112	multiple sugar transport system ATP-binding protein
Psy302505	Chromid	COG0350	Involved in the cellular defense against the biological effects of O6-methylguanine (O6-MeG) in DNA. Repairs alkylated guanine in DNA by stoichiometrically transferring the alkyl group at the O-6 position to a cysteine residue in the enzyme. This is a suicide reaction the enzyme is irreversibly inactivated (By similarity)	K00567	methylated-DNA-[protein]-cysteine S-methyltransferase [EC:2.1.1.63]
Psy302506	Chromid	-	-	-	-
Psy302518	Chromid	COG1454	alcohol dehydrogenase	-	-
Psy302529	Chromid	ENOG4111ZT3	Acetyltransferase (GNAT) family	-	-
Psy302532	Chromid	-	-	-	-
Psy302533	Chromid	COG3772	lysozyme	K01185	lysozyme [EC:3.2.1.17]
Psy302535	Chromid	-	-	-	-
Psy302536	Chromid	ENOG41123MZ	-	-	-
Psy302537	Chromid	ENOG41129SK	phage Tail Protein	-	-
Psy302538	Chromid	COG3948	Baseplate assembly protein	-	-
Psy302539	Chromid	-	-	-	-
Psy302540	Chromid	ENOG411263Z	Phage P2 GpU	-	-
Psy302541	Chromid	COG4540	Baseplate Assembly protein	-	-
Psy302542	Chromid	COG3500	Late control D family protein	-	-
Psy302543	Chromid	ENOG410XWK3	phage Tail Protein	-	-
Psy302544	Chromid	COG5283	Phage Tail Tape Measure Protein	-	-
Psy302545	Chromid	-	-	-	-
Psy302546	Chromid	-	-	-	-
Psy302547	Chromid	ENOG4112B85	Tail tube protein	K06908	uncharacterized protein
Psy302548	Chromid	COG3497	tail sheath protein	K06907	uncharacterized protein
Psy302549	Chromid	-	-	-	-
Psy302550	Chromid	-	-	-	-
Psy302551	Chromid	-	-	-	-
Psy302552	Chromid	-	-	-	-
Psy302553	Chromid	-	-	-	-
Psy302554	Chromid	ENOG4111HTB	capsid protein	-	-
Psy302555	Chromid	-	-	-	-
Psy302556	Chromid	COG0740	Cleaves peptides in various proteins in a process that requires ATP hydrolysis. Has a chymotrypsin-like activity. Plays a major role in the degradation of misfolded proteins (By similarity)	-	-
Psy302557	Chromid	COG5511	Phage portal protein lambda family	-	-
Psy302559	Chromid	-	-	-	-
Psy302560	Chromid	COG5525	terminase (large subunit)	-	-
Psy302561	Chromid	ENOG410XX8W	-	-	-
Psy302562	Chromid	ENOG4110Z0T	-	-	-
Psy302563	Chromid	-	-	-	-
Psy302564	Chromid	ENOG4110Z19	-	-	-
Psy302566	Chromid	-	-	-	-
Psy302574	Chromid	COG0494	Nudix hydrolase	-	-
Psy302580	Chromid	-	-	-	-
Psy302583	Chromid	ENOG4110Z3X	-	-	-
Psy302584	Chromid	ENOG410XWP7	-	-	-
Psy302585	Chromid	-	-	-	-
Psy302587	Chromid	-	-	-	-
Psy302590	Chromid	COG1961	Resolvase	-	-
Psy302593	Chromid	COG1001	adenine deaminase	K01486	adenine deaminase [EC:3.5.4.2]
Psy302594	Chromid	COG1301	sodium dicarboxylate symporter	-	-
Psy302595	Chromid	ENOG410Y6F0	-	-	-
Psy302596	Chromid	COG1301	sodium dicarboxylate symporter	-	-
Psy302597	Chromid	COG1249	dihydrolipoyl dehydrogenase	-	-
Psy302598	Chromid	COG1226	PotAssium voltage-gated channel	K10716	voltage-gated potassium channel
Psy302599	Chromid	COG0627	esterase	-	-
Psy302600	Chromid	COG1840	extracellular solute-binding protein, family 1	K02012	iron(III) transport system substrate-binding protein
Psy302601	Chromid	COG1178	ABC transporter (permease)	K02011	iron(III) transport system permease protein
Psy302602	Chromid	COG3842	Part of the ABC transporter complex PotABCD involved in spermidine putrescine import. Responsible for energy coupling to the transport system (By similarity)	K02010	iron(III) transport system ATP-binding protein [EC:3.6.3.30]
Psy302612	Chromid	COG0772	Cell Division Protein	K03588	cell division protein FtsW
Psy302613	Chromid	COG1309	Transcriptional regulator	-	-
Psy302614	Chromid	COG1464	(Lipo)protein	K02073	D-methionine transport system substrate-binding protein
Psy302615	Chromid	COG1328	Anaerobic ribonucleoside-triphosphate reductase	K00527	ribonucleoside-triphosphate reductase [EC:1.17.4.2]
Psy302616	Chromid	COG4928	p-loop domain protein	-	-
Psy302617	Chromid	COG0602	Catalyzes the conversion of 6-carboxy-5,6,7,8- tetrahydropterin (CPH4) to 7-carboxy-7-deazaguanine (CDG) (By similarity)	K04068	anaerobic ribonucleoside-triphosphate reductase activating protein [EC:1.97.1.4]
Psy302618	Chromid	COG0389	Poorly processive error-prone DNA polymerase involved in untargeted mutagenesis. Copies undamaged DNA at stalled replication forks which arise in vivo from mismatched or misaligned primer ends. These misaligned primers can be extended by polIV. Exhibits no 3-5 exonuclease (proofreading) activity. May be involved in translesional synthesis in conjunction with the beta clamp from polIII (By similar…	K02346	DNA polymerase IV [EC:2.7.7.7]
Psy302619	Chromid	COG1362	M18 family aminopeptidase	K01267	aspartyl aminopeptidase [EC:3.4.11.21]
Psy302620	Chromid	COG0745	regulatoR	-	-
Psy302621	Chromid	COG0642	Histidine kinase	-	-
Psy302622	Chromid	COG1272	Channel protein (Hemolysin III family	K11068	hemolysin III
Psy302623	Chromid	COG0560	phosphoserine phosphatase activity	-	-
Psy302624	Chromid	COG1902	NADH flavin oxidoreductase, NADH oxidase	-	-
Psy302625	Chromid	COG0668	Mechanosensitive ion channel	K16053	miniconductance mechanosensitive channel
Psy302626	Chromid	COG0110	acetyltransferase	K00661	maltose O-acetyltransferase [EC:2.3.1.79]
Psy302627	Chromid	COG1132	(ABC) transporter	-	-
Psy302628	Chromid	COG4822	cobalt chelatase	K02190	sirohydrochlorin cobaltochelatase [EC:4.99.1.3]
Psy302629	Chromid	COG0609	permease protein	K02015	iron complex transport system permease protein
Psy302630	Chromid	COG1120	(ABC) transporter	K02013	iron complex transport system ATP-binding protein [EC:3.6.3.34]
Psy302631	Chromid	COG0614	Periplasmic binding protein	K02016	iron complex transport system substrate-binding protein
Psy302632	Chromid	COG2082	Precorrin-8x methylmutase	K06042	precorrin-8X/cobalt-precorrin-8 methylmutase [EC:5.4.99.61 5.4.99.60]
Psy302633	Chromid	COG1903	May catalyze the methylation of C-1 in cobalt-precorrin- 5 and the subsequent extrusion of acetic acid from the resulting intermediate to form cobalt-precorrin-6A (By similarity)	K02188	cobalt-precorrin-5B (C1)-methyltransferase [EC:2.1.1.195]
Psy302634	Chromid	COG2241	precorrin-6y C5,15-methyltransferase	K03399	cobalt-precorrin-7 (C5)-methyltransferase [EC:2.1.1.289]
Psy302635	Chromid	COG2242	precorrin-6y C5,15-methyltransferase	K02191	cobalt-precorrin-6B (C15)-methyltransferase [EC:2.1.1.196]
Psy302636	Chromid	COG2243	Precorrin-2 c20-methyltransferase	K03394	precorrin-2/cobalt-factor-2 C20-methyltransferase [EC:2.1.1.130 2.1.1.151]
Psy302637	Chromid	COG2875	precorrin-4 C(11)-methyltransferase	K05936	precorrin-4/cobalt-precorrin-4 C11-methyltransferase [EC:2.1.1.133 2.1.1.271]
Psy302638	Chromid	COG2073	cobalamin (vitamin B12) biosynthesis CbiG protein	K02189	cobalt-precorrin 5A hydrolase [EC:3.7.1.12]
Psy302639	Chromid	COG1010	Precorrin-3B C17-methyltransferase	K05934	precorrin-3B C17-methyltransferase [EC:2.1.1.131]
Psy302640	Chromid	COG2099	precorrin-6x reductase	K05895	precorrin-6A/cobalt-precorrin-6A reductase [EC:1.3.1.54 1.3.1.106]
Psy302641	Chromid	COG1270	Converts cobyric acid to cobinamide by the addition of aminopropanol on the F carboxylic group (By similarity)	K02227	adenosylcobinamide-phosphate synthase [EC:6.3.1.10]
Psy302642	Chromid	COG0079	Imidazole acetol-phosphate transaminase	K04720	threonine-phosphate decarboxylase [EC:4.1.1.81]
Psy302643	Chromid	COG0373	Catalyzes the NADPH-dependent reduction of glutamyl- tRNA(Glu) to glutamate 1-semialdehyde (GSA) (By similarity)	K02492	glutamyl-tRNA reductase [EC:1.2.1.70]
Psy302644	Chromid	COG0181	Tetrapolymerization of the monopyrrole PBG into the hydroxymethylbilane pre-uroporphyrinogen in several discrete steps (By similarity)	K01749	hydroxymethylbilane synthase [EC:2.5.1.61]
Psy302645	Chromid	COG1587	synthase	K13542	uroporphyrinogen III methyltransferase / synthase [EC:2.1.1.107 4.2.1.75]
Psy302646	Chromid	COG0113	delta-aminolevulinic acid dehydratase	K01698	porphobilinogen synthase [EC:4.2.1.24]
Psy302647	Chromid	COG0001	Glutamate-1-semialdehyde aminotransferase	K01845	glutamate-1-semialdehyde 2,1-aminomutase [EC:5.4.3.8]
Psy302648	Chromid	COG1648	Multifunctional enzyme that catalyzes the SAM-dependent methylation of uroporphyrinogen III at position C-2 and C-7 to form precorrin-2 and then position C-12 or C-18 to form trimethylpyrrocorphin 2. It also catalyzes the conversion of precorrin-2 into siroheme. This reaction consists of the NAD- dependent oxidation of precorrin-2 into sirohydrochlorin and its subsequent ferrochelation into siroh…	K02304	precorrin-2 dehydrogenase / sirohydrochlorin ferrochelatase [EC:1.3.1.76 4.99.1.4]
Psy302656	Chromid	COG0260	Presumably involved in the processing and regular turnover of intracellular proteins. Catalyzes the removal of unsubstituted N-terminal amino acids from various peptides (By similarity)	K01255	leucyl aminopeptidase [EC:3.4.11.1]
Psy302657	Chromid	COG1797	Responsible for the amidation of carboxylic groups at position A and C of either cobyrinic acid or hydrogenobrynic acid. NH(2) groups are provided by glutamine, and one molecule of ATP is hydrogenolyzed for each amidation (By similarity)	K02224	cobyrinic acid a,c-diamide synthase [EC:6.3.5.9 6.3.5.11]
Psy302658	Chromid	COG0501	Protease HtpX homolog	-	-
Psy302659	Chromid	ENOG410Y6BY	integral membrane protein	-	-
Psy302668	Chromid	COG1794	aspartate racemase	K01779	aspartate racemase [EC:5.1.1.13]
Psy302671	Chromid	COG1802	GntR Family Transcriptional Regulator	-	-
Psy302673	Chromid	COG0668	Mechanosensitive ion channel	-	-
Psy302679	Chromid	ENOG410ZN4E	Autotransporter	-	-
Psy302688	Chromid	-	-	-	-
Psy302689	Chromid	COG0639	serine threonine-protein phosphatase	-	-
Psy302690	Chromid	-	-	-	-
Psy302691	Chromid	COG3328	transposase	-	-
Psy302692	Chromid	COG0363	Catalyzes the reversible isomerization-deamination of glucosamine 6-phosphate (GlcN6P) to form fructose 6-phosphate (Fru6P) and ammonium ion (By similarity)	K01057	6-phosphogluconolactonase [EC:3.1.1.31]
Psy302693	Chromid	COG0364	Glucose-6-phosphate 1-dehydrogenase	K00036	glucose-6-phosphate 1-dehydrogenase [EC:1.1.1.49 1.1.1.363]
Psy302694	Chromid	COG1023	6-phosphogluconate dehydrogenase	K00033	6-phosphogluconate dehydrogenase [EC:1.1.1.44 1.1.1.343]
Psy302695	Chromid	COG3593	ATP-dependent endonuclease of the OLD	-	-
Psy302696	Chromid	-	-	-	-
Psy302697	Chromid	COG0757	Catalyzes a trans-dehydration via an enolate intermediate (By similarity)	K03786	3-dehydroquinate dehydratase II [EC:4.2.1.10]
Psy302698	Chromid	COG0209	Provides the precursors necessary for DNA synthesis. Catalyzes the biosynthesis of deoxyribonucleotides from the corresponding ribonucleotides (By similarity)	K00525	ribonucleoside-diphosphate reductase alpha chain [EC:1.17.4.1]
Psy302699	Chromid	COG0776	This protein is one of the two subunits of integration host factor, a specific DNA-binding protein that functions in genetic recombination as well as in transcriptional and translational control (By similarity)	K03530	DNA-binding protein HU-beta
Psy302700	Chromid	COG4974	Site-specific tyrosine recombinase, which acts by catalyzing the cutting and rejoining of the recombining DNA molecules. The XerC-XerD complex is essential to convert dimers of the bacterial chromosome into monomers to permit their segregation at cell division. It also contributes to the segregational stability of plasmids (By similarity)	-	-
Psy302702	Chromid	COG0461	orotate phosphoribosyltransferase activity	K00762	orotate phosphoribosyltransferase [EC:2.4.2.10]
Psy302703	Chromid	COG0044	Dihydroorotase	K01465	dihydroorotase [EC:3.5.2.3]
Psy302704	Chromid	COG0284	Catalyzes the decarboxylation of orotidine 5'- monophosphate (OMP) to uridine 5'-monophosphate (UMP) (By similarity)	K01591	orotidine-5'-phosphate decarboxylase [EC:4.1.1.23]
Psy302705	Chromid	COG0167	Catalyzes the conversion of dihydroorotate to orotate	K17828	dihydroorotate dehydrogenase (NAD+) catalytic subunit [EC:1.3.1.14]
Psy302706	Chromid	COG0543	cytochrome-b5 reductase activity, acting on NAD(P)H	K02823	dihydroorotate dehydrogenase electron transfer subunit
Psy302708	Chromid	COG2033	Superoxide reductase	K05919	superoxide reductase [EC:1.15.1.2]
Psy302709	Chromid	COG3012	UPF0225 protein	K09858	SEC-C motif domain protein
Psy302710	Chromid	COG1956	gaf domain protein	K08968	L-methionine (R)-S-oxide reductase [EC:1.8.4.14]
Psy302711	Chromid	-	-	-	-
Psy302712	Chromid	COG3437	Response Regulator	-	-
Psy302713	Chromid	-	-	-	-
Psy302715	Chromid	COG0505	carbamoyl-phosphate synthetase glutamine chain	K01956	carbamoyl-phosphate synthase small subunit [EC:6.3.5.5]
Psy302716	Chromid	COG0458	carbamoyl-phosphate synthetase ammonia chain	K01955	carbamoyl-phosphate synthase large subunit [EC:6.3.5.5]
Psy302717	Chromid	COG0540	aspartate transcarbamylase	K00609	aspartate carbamoyltransferase catalytic subunit [EC:2.1.3.2]
Psy302718	Chromid	ENOG410XNMH	Histidine kinase	-	-
Psy302719	Chromid	COG0062	NADHX epimerase activity	K17759;K17758	NAD(P)H-hydrate epimerase [EC:5.1.99.6];ADP-dependent NAD(P)H-hydrate dehydratase [EC:4.2.1.136]
Psy302720	Chromid	-	-	-	-
Psy302721	Chromid	COG0466	ATP-dependent serine protease that mediates the selective degradation of mutant and abnormal proteins as well as certain short-lived regulatory proteins. Required for cellular homeostasis and for survival from DNA damage and developmental changes induced by stress. Degrades polypeptides processively to yield small peptide fragments that are 5 to 10 amino acids long. Binds to DNA in a double-stran…	K01338	ATP-dependent Lon protease [EC:3.4.21.53]
Psy302722	Chromid	COG1022	Amp-dependent synthetase and ligase	-	-
Psy302723	Chromid	COG1115	amino acid carrier protein	K03310	alanine or glycine:cation symporter, AGCS family
Psy302724	Chromid	ENOG4111GJV	Methyltransferase	-	-
Psy302725	Chromid	COG1451	metaL-dependent hydrolase	K07043	uncharacterized protein
Psy302726	Chromid	-	-	-	-
Psy302727	Chromid	COG1283	Na Pi-cotransporter	K03324	phosphate:Na+ symporter
Psy302728	Chromid	COG0531	amino acid	-	-
Psy302729	Chromid	COG0531	amino acid	-	-
Psy302730	Chromid	COG2801	Retrotransposon protein	-	-
Psy302731	Chromid	COG1263	PTS System	K20118;K20117	PTS system, glucose-specific IIC component;PTS system, glucose-specific IIB component [EC:2.7.1.199]
Psy302738	Chromid	COG4608	(ABC) transporter	-	-
Psy302739	Chromid	COG0444	(ABC) transporter	K02031	peptide/nickel transport system ATP-binding protein
Psy302740	Chromid	COG1173	Binding-protein-dependent transport systems inner membrane component	K02034	peptide/nickel transport system permease protein
Psy302741	Chromid	COG0601	Binding-protein-dependent transport systems inner membrane component	K02033	peptide/nickel transport system permease protein
Psy302742	Chromid	COG0747	Extracellular solute-binding protein, family 5	K02035	peptide/nickel transport system substrate-binding protein
Psy302743	Chromid	ENOG410XNMH	Histidine kinase	-	-
Psy302744	Chromid	COG1209	Catalyzes the formation of dTDP-glucose, from dTTP and glucose 1-phosphate, as well as its pyrophosphorolysis (By similarity)	K00973	glucose-1-phosphate thymidylyltransferase [EC:2.7.7.24]
Psy302745	Chromid	COG1898	DTDP-4-dehydrorhamnose 3,5-epimerase	K01790	dTDP-4-dehydrorhamnose 3,5-epimerase [EC:5.1.3.13]
Psy302746	Chromid	COG1898	DTDP-4-dehydrorhamnose 3,5-epimerase	K00067	dTDP-4-dehydrorhamnose reductase [EC:1.1.1.133]
Psy302747	Chromid	-	-	-	-
Psy302761	Chromid	COG0480	Catalyzes the GTP-dependent ribosomal translocation step during translation elongation. During this step, the ribosome changes from the pre-translocational (PRE) to the post- translocational (POST) state as the newly formed A-site-bound peptidyl-tRNA and P-site-bound deacylated tRNA move to the P and E sites, respectively. Catalyzes the coordinated movement of the two tRNA molecules, the mRNA and…	K02355	elongation factor G
Psy302762	Chromid	ENOG410ZJ65	ErfK ybiS ycfS ynhG family protein	-	-
Psy302764	Chromid	COG0502	Catalyzes the conversion of dethiobiotin (DTB) to biotin by the insertion of a sulfur atom into dethiobiotin via a radical- based mechanism (By similarity)	K01012	biotin synthase [EC:2.8.1.6]
[truncated: 210 more rows]

## Sheet: Essential genes
	total	Chromosome	chromid	plasmid
DNA metabolism	21	19	2	0
Basic replication machinery	13	12	1	0
Packaging and segregation	8	7	1	0
Methylation	0	0	0	0
RNA metabolism	16	15	1	0
Basic transcription machinery	7	7	0	0
RNA modification	6	5	1	0
Regulation	3	3	0	0
Protein synthesis	101	97	4	0
Ribosomal proteins	51	51	0	0
Aminoacyl-tRNA synthetases	28	25	3	0
Translation factors	11	10	1	0
Protein folding and modification	4	4	0	0
Protein translocation	7	7	0	0
Cell envelope	41	40	1	0
Membrane lipids	21	20	1	0
Cell wall	20	20	0	0
Cell shape and division	12	11	1	0
Glycolysis	11	10	1	0
Respiratory pathways	20	14	5	1
Isoprenoids	7	7	0	0
Menaquinone	5	1	3	1
Cytochrome biogenesis	2	2	0	0
Thioredoxin	6	4	2	0
Nucleotides	13	8	5	0
Cofactors	15	12	3	0
CoA	1	1	0	0
Folate	4	3	1	0
NAD	4	3	1	0
S-Adenosylmethionine	2	2	0	0
Iron–sulfur cluster	3	2	1	0
Other	15	14	1	0
Unknown	1	1	0	0
Total	266

## Sheet: Essential genes summary
Category	Subcategory	Gene ID	Location	KO ID	KEGG Name	KO Description
DNA metabolism	Basic replication machinery	Psy300507	MCCC1A14957_chromosome	K02314	dnaB	replicative DNA helicase [EC:3.6.4.12]
		Psy300255	MCCC1A14957_chromosome	K02337	dnaE	DNA polymerase III subunit alpha [EC:2.7.7.7]
		Psy302005	MCCC1A14957_chromosome	K02316	dnaG	DNA primase [EC:2.7.7.-]
		Psy300496	MCCC1A14957_chromosome	K02338	dnaN	DNA polymerase III subunit beta [EC:2.7.7.7]
		Psy302497	MCCC1A14957_chromid	K02338	dnaN	DNA polymerase III subunit beta [EC:2.7.7.7]
		Psy300504	MCCC1A14957_chromosome	K02343	dnaX	DNA polymerase III subunit gamma/tau [EC:2.7.7.7]
		Psy300606	MCCC1A14957_chromosome	K02340	holA	DNA polymerase III subunit delta [EC:2.7.7.7]
		Psy301844	MCCC1A14957_chromosome	K02341	holB	DNA polymerase III subunit delta' [EC:2.7.7.7]
		Psy301407	MCCC1A14957_chromosome	K01972	ligA	DNA ligase (NAD+) [EC:6.5.1.2]
		Psy300683	MCCC1A14957_chromosome	K02335	polA	DNA polymerase I [EC:2.7.7.7]
		Psy300599	MCCC1A14957_chromosome	K03763	polC	DNA polymerase III subunit alpha, Gram-positive type [EC:2.7.7.7]
		Psy300335	MCCC1A14957_chromosome	K03470	rnhB	ribonuclease HII [EC:3.1.26.4]
		Psy301690	MCCC1A14957_chromosome	K03111	ssb	single-strand DNA-binding protein
	Packaging and segregation	Psy301393	MCCC1A14957_chromosome	K03168	topA	DNA topoisomerase I [EC:5.99.1.2]
		Psy301763	MCCC1A14957_chromosome	K02469	gyrA	DNA gyrase subunit A [EC:5.99.1.3]
		Psy301764	MCCC1A14957_chromosome	K02470	gyrB	DNA gyrase subunit B [EC:5.99.1.3]
		Psy301655	MCCC1A14957_chromosome	K03530	hupB	DNA-binding protein HU-beta
		Psy302699	MCCC1A14957_chromid	K03530	hupB	DNA-binding protein HU-beta
		Psy300461	MCCC1A14957_chromosome	K03529	smc	chromosome segregation protein
		Psy300470	MCCC1A14957_chromosome	K06024	scpB	segregation and condensation protein B
		Psy300686	MCCC1A14957_chromosome	K05896	scpA	segregation and condensation protein A
RNA metabolism	basic transcription machinery	Psy301667	MCCC1A14957_chromosome	K03040	rpoA	DNA-directed RNA polymerase subunit alpha [EC:2.7.7.6]
		Psy301998	MCCC1A14957_chromosome	K03043	rpoB	DNA-directed RNA polymerase subunit beta [EC:2.7.7.6]
		Psy301999	MCCC1A14957_chromosome	K03046	rpoC	DNA-directed RNA polymerase subunit beta' [EC:2.7.7.6]
		Psy300495	MCCC1A14957_chromosome	K03086	rpoD	RNA polymerase primary sigma factor
		Psy302006	MCCC1A14957_chromosome	K03086	rpoD	RNA polymerase primary sigma factor
		Psy302011	MCCC1A14957_chromosome	K03086	rpoD	RNA polymerase primary sigma factor
		Psy302001	MCCC1A14957_chromosome	K03060	rpoZ	DNA-directed RNA polymerase subunit omega [EC:2.7.7.6]
	RNA modification	Psy300964	MCCC1A14957_chromosome	K00554	trmD	tRNA (guanine37-N1)-methyltransferase [EC:2.1.1.228]
		Psy301878	MCCC1A14957_chromosome	K03536	rnpA	ribonuclease P protein component [EC:3.1.26.5]
		Psy300105	MCCC1A14957_chromosome	K03685	rnc	ribonuclease III [EC:3.1.26.3]
		Psy300092	MCCC1A14957_chromosome	K00974	cca	tRNA nucleotidyltransferase (CCA-adding enzyme) [EC:2.7.7.72 3.1.3.- 3.1.4.-]
		Psy300543	MCCC1A14957_chromosome	K00974	cca	tRNA nucleotidyltransferase (CCA-adding enzyme) [EC:2.7.7.72 3.1.3.- 3.1.4.-]
		Psy302201	MCCC1A14957_chromid	K07636	phoR	two-component system, OmpR family, phosphate regulon sensor histidine kinase PhoR [EC:2.7.13.3]
	regulation of RNA synthesis	Psy301993	MCCC1A14957_chromosome	K02601	nusG	transcriptional antiterminator NusG
		Psy300281	MCCC1A14957_chromosome	K04749	rsbV	anti-sigma B factor antagonist
		Psy301995	MCCC1A14957_chromosome	K02863	rplA	large subunit ribosomal protein L1
Protein synthesis	tRNA synthetases	Psy302096	MCCC1A14957_chromosome	K01872	alaS	alanyl-tRNA synthetase [EC:6.1.1.7]
		Psy301112	MCCC1A14957_chromosome	K01872	alaS	alanyl-tRNA synthetase [EC:6.1.1.7]
		Psy300165	MCCC1A14957_chromosome	K01887	argS	arginyl-tRNA synthetase [EC:6.1.1.19]
		Psy302404	MCCC1A14957_chromid	K01893	asnS	asparaginyl-tRNA synthetase [EC:6.1.1.22]
		Psy301055	MCCC1A14957_chromosome	K01876	aspS	aspartyl-tRNA synthetase [EC:6.1.1.12]
		Psy301847	MCCC1A14957_chromosome	K01883	cysS	cysteinyl-tRNA synthetase [EC:6.1.1.16]
		Psy300345	MCCC1A14957_chromosome	K01884	cysS1	cysteinyl-tRNA synthetase, unknown class [EC:6.1.1.16]
		Psy300482	MCCC1A14957_chromosome	K00604	fmt	methionyl-tRNA formyltransferase [EC:2.1.2.9]
		Psy300477	MCCC1A14957_chromosome	K02433	gatA	aspartyl-tRNA(Asn)/glutamyl-tRNA(Gln) amidotransferase subunit A [EC:6.3.5.6 6.3.5.7]
		Psy300478	MCCC1A14957_chromosome	K02434	gatB	aspartyl-tRNA(Asn)/glutamyl-tRNA(Gln) amidotransferase subunit B [EC:6.3.5.6 6.3.5.7]
		Psy300474	MCCC1A14957_chromosome	K02435	gatC	aspartyl-tRNA(Asn)/glutamyl-tRNA(Gln) amidotransferase subunit C [EC:6.3.5.6 6.3.5.7]
		Psy300043	MCCC1A14957_chromosome	K01885	gltX	glutamyl-tRNA synthetase [EC:6.1.1.17]
		Psy300421	MCCC1A14957_chromosome	K01878	glyQ	glycyl-tRNA synthetase alpha chain [EC:6.1.1.14]
		Psy300422	MCCC1A14957_chromosome	K01879	glyS	glycyl-tRNA synthetase beta chain [EC:6.1.1.14]
		Psy301057	MCCC1A14957_chromosome	K01892	hisS	histidyl-tRNA synthetase [EC:6.1.1.21]
		Psy300419	MCCC1A14957_chromosome	K01870	ileS	isoleucyl-tRNA synthetase [EC:6.1.1.5]
		Psy301989	MCCC1A14957_chromosome	K01869	leuS	leucyl-tRNA synthetase [EC:6.1.1.4]
		Psy301371	MCCC1A14957_chromosome	K04567	lysS	lysyl-tRNA synthetase, class II [EC:6.1.1.6]
		Psy300415	MCCC1A14957_chromosome	K01874	metG	methionyl-tRNA synthetase [EC:6.1.1.10]
		Psy301760	MCCC1A14957_chromosome	K01889	pheS	phenylalanyl-tRNA synthetase alpha chain [EC:6.1.1.20]
		Psy301759	MCCC1A14957_chromosome	K01890	pheT	phenylalanyl-tRNA synthetase beta chain [EC:6.1.1.20]
		Psy301287	MCCC1A14957_chromosome	K01881	proS	prolyl-tRNA synthetase [EC:6.1.1.15]
		Psy302258	MCCC1A14957_chromid	K01042	selA	L-seryl-tRNA(Ser) seleniumtransferase [EC:2.9.1.1]
		Psy302479	MCCC1A14957_chromid	K01875	serS	seryl-tRNA synthetase [EC:6.1.1.11]
		Psy300112	MCCC1A14957_chromosome	K01868	thrS	threonyl-tRNA synthetase [EC:6.1.1.3]
		Psy301298	MCCC1A14957_chromosome	K01867	trpS	tryptophanyl-tRNA synthetase [EC:6.1.1.2]
		Psy301542	MCCC1A14957_chromosome	K01866	tyrS	tyrosyl-tRNA synthetase [EC:6.1.1.1]
		Psy301219	MCCC1A14957_chromosome	K01873	valS	valyl-tRNA synthetase [EC:6.1.1.9]
	Ribosomal proteins	Psy301732	MCCC1A14957_chromosome	K02886	rplB	large subunit ribosomal protein L2
		Psy301735	MCCC1A14957_chromosome	K02906	rplC	large subunit ribosomal protein L3
		Psy301734	MCCC1A14957_chromosome	K02926	rplD	large subunit ribosomal protein L4
		Psy301723	MCCC1A14957_chromosome	K02931	rplE	large subunit ribosomal protein L5
		Psy301720	MCCC1A14957_chromosome	K02933	rplF	large subunit ribosomal protein L6
		Psy300506	MCCC1A14957_chromosome	K02939	rplI	large subunit ribosomal protein L9
		Psy301996	MCCC1A14957_chromosome	K02864	rplJ	large subunit ribosomal protein L10
		Psy301994	MCCC1A14957_chromosome	K02867	rplK	large subunit ribosomal protein L11
		Psy301997	MCCC1A14957_chromosome	K02935	rplL	large subunit ribosomal protein L7/L12
		Psy301389	MCCC1A14957_chromosome	K02871	rplM	large subunit ribosomal protein L13
		Psy301725	MCCC1A14957_chromosome	K02874	rplN	large subunit ribosomal protein L14
		Psy301716	MCCC1A14957_chromosome	K02876	rplO	large subunit ribosomal protein L15
		Psy301728	MCCC1A14957_chromosome	K02878	rplP	large subunit ribosomal protein L16
		Psy301666	MCCC1A14957_chromosome	K02879	rplQ	large subunit ribosomal protein L17
		Psy301719	MCCC1A14957_chromosome	K02881	rplR	large subunit ribosomal protein L18
		Psy302122	MCCC1A14957_chromosome	K02884	rplS	large subunit ribosomal protein L19
		Psy302063	MCCC1A14957_chromosome	K02887	rplT	large subunit ribosomal protein L20
		Psy300292	MCCC1A14957_chromosome	K02888	rplU	large subunit ribosomal protein L21
		Psy301730	MCCC1A14957_chromosome	K02890	rplV	large subunit ribosomal protein L22
		Psy301733	MCCC1A14957_chromosome	K02892	rplW	large subunit ribosomal protein L23
		Psy301724	MCCC1A14957_chromosome	K02895	rplX	large subunit ribosomal protein L24
		Psy300290	MCCC1A14957_chromosome	K02899	rpmA	large subunit ribosomal protein L27
		Psy301852	MCCC1A14957_chromosome	K02902	rpmB	large subunit ribosomal protein L28
		Psy301727	MCCC1A14957_chromosome	K02904	rpmC	large subunit ribosomal protein L29
		Psy301717	MCCC1A14957_chromosome	K02907	rpmD	large subunit ribosomal protein L30
		Psy301278	MCCC1A14957_chromosome	K02909	rpmE	large subunit ribosomal protein L31
		Psy300098	MCCC1A14957_chromosome	K02911	rpmF	large subunit ribosomal protein L32
		Psy301991	MCCC1A14957_chromosome	K02913	rpmG	large subunit ribosomal protein L33
		Psy301877	MCCC1A14957_chromosome	K02914	rpmH	large subunit ribosomal protein L34
		Psy302062	MCCC1A14957_chromosome	K02916	rpmI	large subunit ribosomal protein L35
		Psy301671	MCCC1A14957_chromosome	K02919	rpmJ	large subunit ribosomal protein L36
		Psy301433	MCCC1A14957_chromosome	K02945	rpsA	small subunit ribosomal protein S1
		Psy302070	MCCC1A14957_chromosome	K02967	rpsB	small subunit ribosomal protein S2
		Psy301729	MCCC1A14957_chromosome	K02982	rpsC	small subunit ribosomal protein S3
		Psy301668	MCCC1A14957_chromosome	K02986	rpsD	small subunit ribosomal protein S4
		Psy301718	MCCC1A14957_chromosome	K02988	rpsE	small subunit ribosomal protein S5
		Psy301691	MCCC1A14957_chromosome	K02990	rpsF	small subunit ribosomal protein S6
		Psy301971	MCCC1A14957_chromosome	K02992	rpsG	small subunit ribosomal protein S7
		Psy301721	MCCC1A14957_chromosome	K02994	rpsH	small subunit ribosomal protein S8
		Psy301390	MCCC1A14957_chromosome	K02996	rpsI	small subunit ribosomal protein S9
		Psy301736	MCCC1A14957_chromosome	K02946	rpsJ	small subunit ribosomal protein S10
		Psy301669	MCCC1A14957_chromosome	K02948	rpsK	small subunit ribosomal protein S11
		Psy301970	MCCC1A14957_chromosome	K02950	rpsL	small subunit ribosomal protein S12
		Psy301670	MCCC1A14957_chromosome	K02952	rpsM	small subunit ribosomal protein S13
		Psy301722	MCCC1A14957_chromosome	K02954	rpsN	small subunit ribosomal protein S14
		Psy301259	MCCC1A14957_chromosome	K02956	rpsO	small subunit ribosomal protein S15
		Psy300131	MCCC1A14957_chromosome	K02959	rpsP	small subunit ribosomal protein S16
		Psy301726	MCCC1A14957_chromosome	K02961	rpsQ	small subunit ribosomal protein S17
		Psy301689	MCCC1A14957_chromosome	K02963	rpsR	small subunit ribosomal protein S18
		Psy301731	MCCC1A14957_chromosome	K02965	rpsS	small subunit ribosomal protein S19
		Psy300602	MCCC1A14957_chromosome	K02968	rpsT	small subunit ribosomal protein S20
	Translation factors	Psy302073	MCCC1A14957_chromosome	K02838	frr	ribosome recycling factor
		Psy301042	MCCC1A14957_chromosome	K02519	infB	translation initiation factor IF-2
		Psy301672	MCCC1A14957_chromosome	K02518	infA	translation initiation factor IF-1
		Psy302061	MCCC1A14957_chromosome	K02520	infC	translation initiation factor IF-3
		Psy301972	MCCC1A14957_chromosome	K02355	fusA	elongation factor G
		Psy301973	MCCC1A14957_chromosome	K02358	tuf	elongation factor Tu
		Psy302761	MCCC1A14957_chromid	K02355	fusA	elongation factor G
		Psy300042	MCCC1A14957_chromosome	K02836	prfB	peptide chain release factor 2
		Psy302033	MCCC1A14957_chromosome	K02835	prfA	peptide chain release factor 1
		Psy302071	MCCC1A14957_chromosome	K02357	tsf	elongation factor Ts
		Psy301664	MCCC1A14957_chromosome	K01056	pth	peptidyl-tRNA hydrolase, PTH1 family [EC:3.1.1.29]
	Protein folding and modification	Psy301673	MCCC1A14957_chromosome	K01265	map	methionyl aminopeptidase [EC:3.4.11.18]
		Psy300481	MCCC1A14957_chromosome	K01462	def	peptide deformylase [EC:3.5.1.88]
		Psy300515	MCCC1A14957_chromosome	K04077	groEL	chaperonin GroEL
		Psy301339	MCCC1A14957_chromosome	K04078	groES	chaperonin GroES
	Protein translocation	Psy300130	MCCC1A14957_chromosome	K03106	ffh	signal recognition particle subunit SRP54 [EC:3.6.5.4]
		Psy301316	MCCC1A14957_chromosome	K03110	ftsY	fused signal recognition particle receptor
		Psy301404	MCCC1A14957_chromosome	K03070	secA	preprotein translocase subunit SecA
		Psy300308	MCCC1A14957_chromosome	K03075	secG	preprotein translocase subunit SecG
		Psy301715	MCCC1A14957_chromosome	K03076	secY	preprotein translocase subunit SecY
		Psy302098	MCCC1A14957_chromosome	K03072	secD	preprotein translocase subunit SecD
		Psy302099	MCCC1A14957_chromosome	K03074	secF	preprotein translocase subunit SecF
Cell envelope	Membrane lipids	Psy300257	MCCC1A14957_chromosome	K01961	accC	acetyl-CoA carboxylase, biotin carboxylase subunit [EC:6.4.1.2 6.3.4.14]
		Psy300486	MCCC1A14957_chromosome	K02160	accB	acetyl-CoA carboxylase biotin carboxyl carrier protein
		Psy301574	MCCC1A14957_chromosome	K00662	aacC	aminoglycoside 3-N-acetyltransferase [EC:2.3.1.81]
		Psy302109	MCCC1A14957_chromosome	K01963	accD	acetyl-CoA carboxylase carboxyl transferase subunit beta [EC:6.4.1.2]
		Psy302110	MCCC1A14957_chromosome	K01962	accA	acetyl-CoA carboxylase carboxyl transferase subunit alpha [EC:6.4.1.2]
		Psy300103	MCCC1A14957_chromosome	K02078	acpP	acyl carrier protein
		Psy301275	MCCC1A14957_chromosome	K01118	acpD	FMN-dependent NADH-azoreductase [EC:1.7.-.-]
		Psy301562	MCCC1A14957_chromosome	K00997	acpS	holo-[acyl-carrier protein] synthase [EC:2.7.8.7]
		Psy300100	MCCC1A14957_chromosome	K00648	fabH	3-oxoacyl-[acyl-carrier-protein] synthase III [EC:2.3.1.180]
		Psy300101	MCCC1A14957_chromosome	K00645	fabD	[acyl-carrier-protein] S-malonyltransferase [EC:2.3.1.39]
		Psy300102	MCCC1A14957_chromosome	K00059	fabG	3-oxoacyl-[acyl-carrier protein] reductase [EC:1.1.1.100]
		Psy300104	MCCC1A14957_chromosome	K09458	fabF	3-oxoacyl-[acyl-carrier-protein] synthase II [EC:2.3.1.179]
		Psy300750	MCCC1A14957_chromosome	K00209	fabV	enoyl-[acyl-carrier protein] reductase / trans-2-enoyl-CoA reductase (NAD+) [EC:1.3.1.9 1.3.1.44]
		Psy301094	MCCC1A14957_chromosome	K02372	fabZ	3-hydroxyacyl-[acyl-carrier-protein] dehydratase [EC:4.2.1.59]
		Psy301659	MCCC1A14957_chromosome	K00059	fabG	3-oxoacyl-[acyl-carrier protein] reductase [EC:1.1.1.100]
		Psy300099	MCCC1A14957_chromosome	K03621	plsX	glycerol-3-phosphate acyltransferase PlsX [EC:2.3.1.15]
		Psy300493	MCCC1A14957_chromosome	K08591	plsY	glycerol-3-phosphate acyltransferase PlsY [EC:2.3.1.15]
		Psy302490	MCCC1A14957_chromid	K00655	plsC	1-acyl-sn-glycerol-3-phosphate acyltransferase [EC:2.3.1.51]
		Psy301528	MCCC1A14957_chromosome	K00981	cdsA	phosphatidate cytidylyltransferase [EC:2.7.7.41]
		Psy300494	MCCC1A14957_chromosome	K00057	gpsA	glycerol-3-phosphate dehydrogenase (NAD(P)+) [EC:1.1.1.94]
		Psy300488	MCCC1A14957_chromosome	K00995	pgsA	CDP-diacylglycerol--glycerol-3-phosphate 3-phosphatidyltransferase [EC:2.7.8.5]
	Cell wall	Psy300055	MCCC1A14957_chromosome	K01835	pgm	phosphoglucomutase [EC:5.4.2.2]			aminosugar metabolism
		Psy301635	MCCC1A14957_chromosome	K04042	glmU	bifunctional UDP-N-acetylglucosamine pyrophosphorylase / Glucosamine-1-phosphate N-acetyltransferase [EC:2.7.7.23 2.3.1.157]
		Psy302064	MCCC1A14957_chromosome	K00820	glmS	glucosamine--fructose-6-phosphate aminotransferase (isomerizing) [EC:2.6.1.16]
		Psy300044	MCCC1A14957_chromosome	K02804;K02803	nagE	PTS system, N-acetylglucosamine-specific IIB component [EC:2.7.1.193];PTS system, N-acetylglucosamine-specific IIC component
		Psy300045	MCCC1A14957_chromosome	K02564	nagB	glucosamine-6-phosphate deaminase [EC:3.5.99.6]
		Psy300046	MCCC1A14957_chromosome	K01443	nagA	N-acetylglucosamine-6-phosphate deacetylase [EC:3.5.1.25]
		Psy301143	MCCC1A14957_chromosome	K01846	glmS	methylaspartate mutase sigma subunit [EC:5.4.99.1]
		Psy300191	MCCC1A14957_chromosome	K01775	alr	alanine racemase [EC:5.1.1.1]
		Psy301695	MCCC1A14957_chromosome	K01921	ddl	D-alanine-D-alanine ligase [EC:6.3.2.4]
		Psy301139	MCCC1A14957_chromosome	K01776	murI	glutamate racemase [EC:5.1.1.3]
		Psy301168	MCCC1A14957_chromosome	K01776	murI	glutamate racemase [EC:5.1.1.3]
		Psy301333	MCCC1A14957_chromosome	K01776	murI	glutamate racemase [EC:5.1.1.3]
		Psy301700	MCCC1A14957_chromosome	K01000	mraY	phospho-N-acetylmuramoyl-pentapeptide-transferase [EC:2.7.8.13]
		Psy301986	MCCC1A14957_chromosome	K00790	murA	UDP-N-acetylglucosamine 1-carboxyvinyltransferase [EC:2.5.1.7]
		Psy301696	MCCC1A14957_chromosome	K00075	murB	UDP-N-acetylmuramate dehydrogenase [EC:1.3.1.98]
		Psy301697	MCCC1A14957_chromosome	K01924	murC	UDP-N-acetylmuramate--alanine ligase [EC:6.3.2.8]
		Psy301699	MCCC1A14957_chromosome	K01925	murD	UDP-N-acetylmuramoylalanine--D-glutamate ligase [EC:6.3.2.9]
		Psy301427	MCCC1A14957_chromosome	K01928	murE	UDP-N-acetylmuramoyl-L-alanyl-D-glutamate--2,6-diaminopimelate ligase [EC:6.3.2.13]
		Psy301701	MCCC1A14957_chromosome	K01929	murF	UDP-N-acetylmuramoyl-tripeptide--D-alanyl-D-alanine ligase [EC:6.3.2.10]
		Psy301698	MCCC1A14957_chromosome	K02563	murG	UDP-N-acetylglucosamine--N-acetylmuramyl-(pentapeptide) pyrophosphoryl-undecaprenol N-acetylglucosamine transferase [EC:2.4.1.227]
Cell shape and division		Psy300450	MCCC1A14957_chromosome	K03798	ftsH	cell division protease FtsH [EC:3.4.24.-]
		Psy300479	MCCC1A14957_chromosome	K03587	ftsI	cell division protein FtsI (penicillin-binding protein 3) [EC:3.4.16.4]
		Psy301316	MCCC1A14957_chromosome	K03110	ftsY	fused signal recognition particle receptor
		Psy301477	MCCC1A14957_chromosome	K09812	ftsE	cell division transport system ATP-binding protein
		Psy301478	MCCC1A14957_chromosome	K09811	ftsX	cell division transport system permease protein
		Psy301692	MCCC1A14957_chromosome	K03531	ftsZ	cell division protein FtsZ
		Psy301693	MCCC1A14957_chromosome	K03590	ftsA	cell division protein FtsA
		Psy301694	MCCC1A14957_chromosome	K03589	ftsQ	cell division protein FtsQ
		Psy302612	MCCC1A14957_chromid	K03588	ftsW	cell division protein FtsW
		Psy300273	MCCC1A14957_chromosome	K03570	mreC	rod shape-determining protein MreC
		Psy300468	MCCC1A14957_chromosome	K03569	mreB	rod shape-determining protein MreB and related proteins
		Psy301845	MCCC1A14957_chromosome	K03569	mreB	rod shape-determining protein MreB and related proteins
Glycolysis		Psy302022	MCCC1A14957_chromosome	K01689	eno	enolase [EC:4.2.1.11]
		Psy302480	MCCC1A14957_chromid	K01624	fbaA	fructose-bisphosphate aldolase, class II [EC:4.1.2.13]
		Psy302111	MCCC1A14957_chromosome	K00850	pfkA	6-phosphofructokinase 1 [EC:2.7.1.11]
		Psy301929	MCCC1A14957_chromosome	K00927	pgk	phosphoglycerate kinase [EC:2.7.2.3]
		Psy300854	MCCC1A14957_chromosome	K15634	gpmB	probable phosphoglycerate mutase [EC:5.4.2.12]
		Psy300777	MCCC1A14957_chromosome	K15634	gpmB	probable phosphoglycerate mutase [EC:5.4.2.12]
		Psy300343	MCCC1A14957_chromosome	K15633	gpmI	2,3-bisphosphoglycerate-independent phosphoglycerate mutase [EC:5.4.2.12]
		Psy301634	MCCC1A14957_chromosome	K00948	prsA	ribose-phosphate pyrophosphokinase [EC:2.7.6.1]
		Psy302137	MCCC1A14957_chromosome	K00615	tktA	transketolase [EC:2.2.1.1]
		Psy302138	MCCC1A14957_chromosome	K00615	tktA	transketolase [EC:2.2.1.1]
		Psy300342	MCCC1A14957_chromosome	K01803	tpiA	triosephosphate isomerase (TIM) [EC:5.3.1.1]
Respiratory pathways	Isoprenoids	Psy300011	MCCC1A14957_chromosome	dxs	K01662	1-deoxy-D-xylulose-5-phosphate synthase [EC:2.2.1.7]
		Psy301527	MCCC1A14957_chromosome	dxr	K00099	1-deoxy-D-xylulose-5-phosphate reductoisomerase [EC:1.1.1.267]
		Psy301870	MCCC1A14957_chromosome	ispE	K00919	4-diphosphocytidyl-2-C-methyl-D-erythritol kinase [EC:2.7.1.148]
		Psy301850	MCCC1A14957_chromosome	ispD	K00991	2-C-methyl-D-erythritol 4-phosphate cytidylyltransferase [EC:2.7.7.60]
		Psy301619	MCCC1A14957_chromosome	ispF	K01770	2-C-methyl-D-erythritol 2,4-cyclodiphosphate synthase [EC:4.6.1.12]
		Psy301434	MCCC1A14957_chromosome	ispH	K03527	4-hydroxy-3-methylbut-2-en-1-yl diphosphate reductase [EC:1.17.7.4]
		Psy302043	MCCC1A14957_chromosome	-	K13789	geranylgeranyl diphosphate synthase, type II [EC:2.5.1.1 2.5.1.10 2.5.1.29]
	Menaquinone	Psy302150	MCCC1A14957_chromosome	hepST	K00805	heptaprenyl diphosphate synthase [EC:2.5.1.30]			Menaquinone
		Psy302799	MCCC1A14957_chromid	hepST	K00805	heptaprenyl diphosphate synthase [EC:2.5.1.30]
		Psy302801	MCCC1A14957_chromid	menA	K02548	1,4-dihydroxy-2-naphthoate octaprenyltransferase [EC:2.5.1.74 2.5.1.-]
		Psy303012	MCCC1A14957_chromid	ubiE	K03183	demethylmenaquinone methyltransferase / 2-methoxy-6-polyprenyl-1,4-benzoquinol methylase [EC:2.1.1.163 2.1.1.201]
		Psy303072	MCCC1A14957_plasmid	ubiB	K03688	ubiquinone biosynthesis protein
	Cytochrome biogenesis	Psy301511	MCCC1A14957_chromosome	K02275	coxB	cytochrome c oxidase subunit II [EC:1.9.3.1]			Cytochrome biogenesis
		Psy301968	MCCC1A14957_chromosome	K06196	ccdA	cytochrome c-type biogenesis protein
	Thioredoxin	Psy300114	MCCC1A14957_chromosome	K03671	trxA	thioredoxin 1
		Psy301656	MCCC1A14957_chromosome	K00384	trxB	thioredoxin reductase (NADPH) [EC:1.8.1.9]
		Psy301945	MCCC1A14957_chromosome	K03671	trxA	thioredoxin 1
		Psy301946	MCCC1A14957_chromosome	K00384	trxB	thioredoxin reductase (NADPH) [EC:1.8.1.9]
		Psy302994	MCCC1A14957_chromid	K03671	trxA	thioredoxin 1
		Psy302995	MCCC1A14957_chromid	K00384	trxB	thioredoxin reductase (NADPH) [EC:1.8.1.9]
Nucleotides		Psy301674	MCCC1A14957_chromosome	K00939	adk	adenylate kinase [EC:2.7.4.3]
		Psy302000	MCCC1A14957_chromosome	K00942	gmk	guanylate kinase [EC:2.7.4.8]
		Psy302193	MCCC1A14957_chromid	K00088	guaB	IMP dehydrogenase [EC:1.1.1.205]
		Psy300970	MCCC1A14957_chromosome	K00760	hprT	hypoxanthine phosphoribosyltransferase [EC:2.4.2.8]
		Psy300971	MCCC1A14957_chromosome	K00760	hprT	hypoxanthine phosphoribosyltransferase [EC:2.4.2.8]
		Psy300792	MCCC1A14957_chromosome	K00526	nrdB	ribonucleoside-diphosphate reductase beta chain [EC:1.17.4.1]
		Psy300793	MCCC1A14957_chromosome	K00525	nrdA	ribonucleoside-diphosphate reductase alpha chain [EC:1.17.4.1]
		Psy302615	MCCC1A14957_chromid	K00527	nrdD	ribonucleoside-triphosphate reductase [EC:1.17.4.2]
		Psy302617	MCCC1A14957_chromid	K04068	nrdG	anaerobic ribonucleoside-triphosphate reductase activating protein [EC:1.97.1.4]
		Psy302698	MCCC1A14957_chromid	K00525	nrdA	ribonucleoside-diphosphate reductase alpha chain [EC:1.17.4.1]
		Psy300302	MCCC1A14957_chromosome	K00945	cmk	CMP/dCMP kinase [EC:2.7.4.25]
		Psy302466	MCCC1A14957_chromid	K01937	pyrG	CTP synthase [EC:6.3.4.2]
		Psy301524	MCCC1A14957_chromosome	K00943	tmk	dTMP kinase [EC:2.7.4.9]
Cofactors	CoA	Psy302170	MCCC1A14957_chromosome	K00859	coaE	dephospho-CoA kinase [EC:2.7.1.24]
	Folate	Psy302787	MCCC1A14957_chromid	K00287	folA	dihydrofolate reductase [EC:1.5.1.3]
		Psy300484	MCCC1A14957_chromosome	K01491	folD	methylenetetrahydrofolate dehydrogenase (NADP+) / methenyltetrahydrofolate cyclohydrolase [EC:1.5.1.5 3.5.4.9]
		Psy300319	MCCC1A14957_chromosome	K00600	glyA	glycine hydroxymethyltransferase [EC:2.1.2.1]
		Psy301600	MCCC1A14957_chromosome	K00600	glyA	glycine hydroxymethyltransferase [EC:2.1.2.1]
	NAD	Psy300016	MCCC1A14957_chromosome	K01916	nadE	NAD+ synthase [EC:6.3.1.5]
		Psy301480	MCCC1A14957_chromosome	K00858	ppnK	NAD+ kinase [EC:2.7.1.23]
		Psy300457	MCCC1A14957_chromosome	K00969	nadD	nicotinate-nucleotide adenylyltransferase [EC:2.7.7.18]
		Psy302472	MCCC1A14957_chromid	K00763	pncB	nicotinate phosphoribosyltransferase [EC:6.3.4.21]
	S-adenosyl-methionine	Psy300919	MCCC1A14957_chromosome	K00789	metK	S-adenosylmethionine synthetase [EC:2.5.1.6]
		Psy301626	MCCC1A14957_chromosome	K00789	metK	S-adenosylmethionine synthetase [EC:2.5.1.6]
	Fe-sulfate cluster	Psy301922	MCCC1A14957_chromosome	K04487	iscS	cysteine desulfurase [EC:2.8.1.7]
		Psy302319	MCCC1A14957_chromid	K04487	iscS	cysteine desulfurase [EC:2.8.1.7]
		Psy301923	MCCC1A14957_chromosome	K04488	iscU	nitrogen fixation protein NifU and related proteins
Other		Psy300312	MCCC1A14957_chromosome	K03526	gcpE	(E)-4-hydroxy-3-methylbut-2-enyl-diphosphate synthase [EC:1.17.7.1 1.17.7.3]
		Psy301344	MCCC1A14957_chromosome	K04940	odh	opine dehydrogenase [EC:1.5.1.28]
		Psy301408	MCCC1A14957_chromosome	K15986	ppaC	manganese-dependent inorganic pyrophosphatase [EC:3.6.1.1]
		Psy301483	MCCC1A14957_chromosome	K03595	era	GTPase
		Psy300276	MCCC1A14957_chromosome	K06948	yqeH	30S ribosome assembly GTPase
		Psy300289	MCCC1A14957_chromosome	K03979	obgE	GTPase [EC:3.6.5.-]
		Psy300805	MCCC1A14957_chromosome	K03596	lepA	GTP-binding protein LepA
		Psy301034	MCCC1A14957_chromosome	K03978	engB	GTP-binding protein
		Psy300840	MCCC1A14957_chromosome	K00627	aceF	pyruvate dehydrogenase E2 component (dihydrolipoamide acetyltransferase) [EC:2.3.1.12]
		Psy300841	MCCC1A14957_chromosome	K00382	lpd	dihydrolipoamide dehydrogenase [EC:1.8.1.4]
		Psy300838	MCCC1A14957_chromosome	K00161	pdhA	pyruvate dehydrogenase E1 component alpha subunit [EC:1.2.4.1]
		Psy300839	MCCC1A14957_chromosome	K00162	pdhB	pyruvate dehydrogenase E1 component beta subunit [EC:1.2.4.1]
		Psy300840	MCCC1A14957_chromosome	K00627	aceF	pyruvate dehydrogenase E2 component (dihydrolipoamide acetyltransferase) [EC:2.3.1.12]
		Psy300200	MCCC1A14957_chromosome	K03315	nhaC	Na+:H+ antiporter, NhaC family
		Psy302670	MCCC1A14957_chromid	K03315	nhaC	Na+:H+ antiporter, NhaC family
Unknow		Psy300010	MCCC1A14957_chromosome	K07574	yhbY	RNA-binding protein

## Sheet: Housekeeping genes
Gene ID	House-keeping gene	Location	Start	End	Identity（%）	Coverage（%）
Psy300290	rpmA	MCCC1A14957_chromosome	304594	304301	59.5	97.62
Psy301044	nusA	MCCC1A14957_chromosome	1082282	1081143	36.8	98.12
Psy301389	rplM	MCCC1A14957_chromosome	1443401	1443838	48.5	99.26
Psy301390	rpsI	MCCC1A14957_chromosome	1443862	1444251	59.3	99.19
Psy301495	smpB	MCCC1A14957_chromosome	1560646	1561092	40.8	98.64
Psy301669	rpsK	MCCC1A14957_chromosome	1724528	1724136	55.3	98.37
Psy301670	rpsM	MCCC1A14957_chromosome	1724943	1724584	48.3	99.15
Psy301718	rpsE	MCCC1A14957_chromosome	1781149	1780649	48.1	97.53
Psy301720	rplF	MCCC1A14957_chromosome	1782102	1781566	48.3	99.44
Psy301723	rplE	MCCC1A14957_chromosome	1783437	1782886	54.8	99.44
Psy301725	rplN	MCCC1A14957_chromosome	1784182	1783814	65.6	99.18
Psy301729	rpsC	MCCC1A14957_chromosome	1785779	1785123	50	99.54
Psy301731	rpsS	MCCC1A14957_chromosome	1786447	1786166	64.1	98.91
Psy301732	rplB	MCCC1A14957_chromosome	1787302	1786469	54.5	99.64
Psy301735	rplC	MCCC1A14957_chromosome	1788934	1788308	45.7	98.08
Psy301929	pgk	MCCC1A14957_chromosome	1961524	1962741	40.4	97.98
Psy301994	rplK	MCCC1A14957_chromosome	2028043	2028468	57.7	98.59
Psy301995	rplA	MCCC1A14957_chromosome	2028568	2029278	45.8	99.12
Psy301997	rplL	MCCC1A14957_chromosome	2030063	2030428	51.2	97.56
Psy301998	rpoB	MCCC1A14957_chromosome	2030649	2034197	44.3	92.07
Psy302005	dnaG	MCCC1A14957_chromosome	2042611	2044389	36.2	97.12
Psy302061	infC	MCCC1A14957_chromosome	2100608	2101129	45.2	98.06
Psy302063	rplT	MCCC1A14957_chromosome	2101421	2101774	61.5	99.15
Psy302070	rpsB	MCCC1A14957_chromosome	2108443	2109156	50.9	99.56
Psy302071	tsf	MCCC1A14957_chromosome	2109277	2110161	44.6	97.97
Psy302073	frr	MCCC1A14957_chromosome	2111033	2111590	46.1	99.44
Psy302122	rplS	MCCC1A14957_chromosome	2164599	2164949	51.3	99.12
Psy302466	pyrG	MCCC1A14957_chromid	284114	282519	53	96.3

## Sheet: Metabolism genes
Gene ID	Location	COG ID	COG Description	COG Type	COG Type Description
Psy300011	MCCC1A14957_chromosome	COG1154	Catalyzes the acyloin condensation reaction between C atoms 2 and 3 of pyruvate and glyceraldehyde 3-phosphate to yield 1-deoxy-D-xylulose-5-phosphate (DXP) (By similarity)	H	Coenzyme transport and metabolism
Psy300016	MCCC1A14957_chromosome	COG0171	nh(3)-dependent nad( ) synthetase	H	Coenzyme transport and metabolism
Psy300017	MCCC1A14957_chromosome	COG0294	dihydropteroate synthase	H	Coenzyme transport and metabolism
Psy300023	MCCC1A14957_chromosome	COG1032	radical SAM domain protein	C	Energy production and conversion
Psy300030	MCCC1A14957_chromosome	COG1713	Metal Dependent Phosphohydrolase	H	Coenzyme transport and metabolism
Psy300034	MCCC1A14957_chromosome	COG0531	amino acid	E	Amino acid transport and metabolism
Psy300037	MCCC1A14957_chromosome	COG0607	Rhodanese domain protein	P	Inorganic ion transport and metabolism
Psy300044	MCCC1A14957_chromosome	COG1263	PTS System	G	Carbohydrate transport and metabolism
Psy300045	MCCC1A14957_chromosome	COG0363	Catalyzes the reversible isomerization-deamination of glucosamine 6-phosphate (GlcN6P) to form fructose 6-phosphate (Fru6P) and ammonium ion (By similarity)	G	Carbohydrate transport and metabolism
Psy300046	MCCC1A14957_chromosome	COG1820	GlcNAc 6-P deacetylase	G	Carbohydrate transport and metabolism
Psy300050	MCCC1A14957_chromosome	COG0232	deoxyguanosinetriphosphate triphosphohydrolase-like protein	F	Nucleotide transport and metabolism
Psy300055	MCCC1A14957_chromosome	COG1109	Catalyzes the conversion of glucosamine-6-phosphate to glucosamine-1-phosphate (By similarity)	G	Carbohydrate transport and metabolism
Psy300063	MCCC1A14957_chromosome	COG0213	The enzymes which catalyze the reversible phosphorolysis of pyrimidine nucleosides are involved in the degradation of these compounds and in their utilization as carbon and energy sources, or in the rescue of pyrimidine bases for nucleotide synthesis (By similarity)	F	Nucleotide transport and metabolism
Psy300064	MCCC1A14957_chromosome	COG0274	Catalyzes a reversible aldol reaction between acetaldehyde and D-glyceraldehyde 3-phosphate to generate 2-deoxy- D-ribose 5-phosphate (By similarity)	F	Nucleotide transport and metabolism
Psy300067	MCCC1A14957_chromosome	COG0521	molybdenum cofactor biosynthesis protein	H	Coenzyme transport and metabolism
Psy300068	MCCC1A14957_chromosome	COG2896	Catalyzes, together with MoaC, the conversion of 5'-GTP to cyclic pyranopterin monophosphate (cPMP or molybdopterin precursor Z) (By similarity)	H	Coenzyme transport and metabolism
Psy300069	MCCC1A14957_chromosome	COG4662	binding-protein-dependent transport systems inner membrane Component	P	Inorganic ion transport and metabolism
Psy300070	MCCC1A14957_chromosome	COG1117	Part of the ABC transporter complex PstSACB involved in phosphate import. Responsible for energy coupling to the transport system (By similarity)	P	Inorganic ion transport and metabolism
Psy300071	MCCC1A14957_chromosome	COG0303	Molybdenum cofactor synthesis domain protein	H	Coenzyme transport and metabolism
Psy300072	MCCC1A14957_chromosome	COG0303	Molybdenum cofactor synthesis domain protein	H	Coenzyme transport and metabolism
Psy300081	MCCC1A14957_chromosome	COG2414	aldehyde ferredoxin oxidoreductase	C	Energy production and conversion
Psy300083	MCCC1A14957_chromosome	COG0476	small protein activating enzyme activity	H	Coenzyme transport and metabolism
Psy300099	MCCC1A14957_chromosome	COG0416	Catalyzes the reversible formation of acyl-phosphate (acyl-PO(4)) from acyl- acyl-carrier-protein (acyl-ACP). This enzyme utilizes acyl-ACP as fatty acyl donor, but not acyl-CoA (By similarity)	I	Lipid transport and metabolism
Psy300100	MCCC1A14957_chromosome	COG0332	Catalyzes the condensation reaction of fatty acid synthesis by the addition to an acyl acceptor of two carbons from malonyl-ACP. Catalyzes the first condensation reaction which initiates fatty acid synthesis and may therefore play a role in governing the total rate of fatty acid production. Possesses both acetoacetyl-ACP synthase and acetyl transacylase activities. Its substrate specificity deter…	I	Lipid transport and metabolism
Psy300101	MCCC1A14957_chromosome	COG0331	Malonyl coA-acyl carrier protein transacylase	I	Lipid transport and metabolism
Psy300103	MCCC1A14957_chromosome	COG0236	Carrier of the growing fatty acid chain in fatty acid biosynthesis (By similarity)	I	Lipid transport and metabolism
Psy300104	MCCC1A14957_chromosome	COG0304	Catalyzes the condensation reaction of fatty acid synthesis by the addition to an acyl acceptor of two carbons from malonyl-ACP (By similarity)	I	Lipid transport and metabolism
Psy300108	MCCC1A14957_chromosome	COG0669	Reversibly transfers an adenylyl group from ATP to 4'- phosphopantetheine, yielding dephospho-CoA (dPCoA) and pyrophosphate (By similarity)	H	Coenzyme transport and metabolism
Psy300118	MCCC1A14957_chromosome	COG0635	Coproporphyrinogen III oxidase	H	Coenzyme transport and metabolism
Psy300128	MCCC1A14957_chromosome	COG1301	sodium dicarboxylate symporter	C	Energy production and conversion
Psy300138	MCCC1A14957_chromosome	COG1541	Phenylacetate-CoA ligase	Q	Secondary metabolites biosynthesis, transport and catabolism
Psy300143	MCCC1A14957_chromosome	COG1045	serine acetyltransferase	E	Amino acid transport and metabolism
Psy300170	MCCC1A14957_chromosome	COG0006	peptidase M24	E	Amino acid transport and metabolism
Psy300172	MCCC1A14957_chromosome	ENOG410ZZ3Y	feoA family	P	Inorganic ion transport and metabolism
Psy300173	MCCC1A14957_chromosome	COG0370	Ferrous iron transport protein b	P	Inorganic ion transport and metabolism
Psy300175	MCCC1A14957_chromosome	ENOG410ZY3D	4Fe-4S Ferredoxin iron-sulfur binding domain protein	C	Energy production and conversion
Psy300180	MCCC1A14957_chromosome	COG2239	magnesium ion transmembrane transporter activity	P	Inorganic ion transport and metabolism
Psy300182	MCCC1A14957_chromosome	COG2211	symporter activity	G	Carbohydrate transport and metabolism
Psy300186	MCCC1A14957_chromosome	COG0635	Coproporphyrinogen III oxidase	H	Coenzyme transport and metabolism
Psy300195	MCCC1A14957_chromosome	COG0010	hydrolase activity, acting on carbon-nitrogen (but not peptide) bonds, in linear amidines	E	Amino acid transport and metabolism
Psy300199	MCCC1A14957_chromosome	COG3457	Racemase	E	Amino acid transport and metabolism
Psy300200	MCCC1A14957_chromosome	COG1757	Na H antiporter	C	Energy production and conversion
Psy300201	MCCC1A14957_chromosome	COG0591	symporter	E	Amino acid transport and metabolism
Psy300204	MCCC1A14957_chromosome	COG4992	Acetylornithine aminotransferase	E	Amino acid transport and metabolism
Psy300232	MCCC1A14957_chromosome	COG3104	transporter	E	Amino acid transport and metabolism
Psy300240	MCCC1A14957_chromosome	COG0212	5-formyltetrahydrofolate cyclo-ligase	H	Coenzyme transport and metabolism
Psy300243	MCCC1A14957_chromosome	COG0716	Low-potential electron donor to a number of redox enzymes (By similarity)	C	Energy production and conversion
Psy300244	MCCC1A14957_chromosome	COG1179	uba thif-type nad fad binding protein	H	Coenzyme transport and metabolism
Psy300245	MCCC1A14957_chromosome	COG1767	triphosphoribosyl-dephospho-CoA synthase	H	Coenzyme transport and metabolism
Psy300246	MCCC1A14957_chromosome	COG3697	prosthetic group biosynthetic process	H;I	Coenzyme transport and metabolism; Lipid transport and metabolism
Psy300247	MCCC1A14957_chromosome	COG3053	(citrate (pro-3S)-lyase ligase	C	Energy production and conversion
Psy300257	MCCC1A14957_chromosome	COG0439	acetyl-CoA carboxylase biotin carboxylase	I	Lipid transport and metabolism
Psy300262	MCCC1A14957_chromosome	COG0667	Aldo keto reductase	C	Energy production and conversion
Psy300266	MCCC1A14957_chromosome	COG1494	Fructose-1,6-bisphosphatase	G	Carbohydrate transport and metabolism
Psy300270	MCCC1A14957_chromosome	COG1762	PTS System	G	Carbohydrate transport and metabolism
Psy300274	MCCC1A14957_chromosome	COG2195	Cleaves the N-terminal amino acid of tripeptides (By similarity)	E	Amino acid transport and metabolism
Psy300278	MCCC1A14957_chromosome	COG0496	Nucleotidase that shows phosphatase activity on nucleoside 5'-monophosphates (By similarity)	F	Nucleotide transport and metabolism
Psy300302	MCCC1A14957_chromosome	COG0283	Cytidine monophosphate kinase	F	Nucleotide transport and metabolism
Psy300307	MCCC1A14957_chromosome	COG0104	Plays an important role in the de novo pathway of purine nucleotide biosynthesis	F	Nucleotide transport and metabolism
Psy300312	MCCC1A14957_chromosome	COG0821	4-hydroxy-3-methylbut-2-en-1-yl diphosphate synthase activity	I	Lipid transport and metabolism
Psy300319	MCCC1A14957_chromosome	COG0112	Catalyzes the reversible interconversion of serine and glycine with tetrahydrofolate (THF) serving as the one-carbon carrier. This reaction serves as the major source of one-carbon groups required for the biosynthesis of purines, thymidylate, methionine, and other important biomolecules. Also exhibits THF- independent aldolase activity toward beta-hydroxyamino acids, producing glycine and aldehyd…	E	Amino acid transport and metabolism
Psy300322	MCCC1A14957_chromosome	COG1126	ABC transporter, (ATP-binding protein)	E	Amino acid transport and metabolism
Psy300323	MCCC1A14957_chromosome	COG0765	amino acid AbC transporter	E	Amino acid transport and metabolism
Psy300324	MCCC1A14957_chromosome	COG0834	(ABC) transporter	E	Amino acid transport and metabolism
Psy300326	MCCC1A14957_chromosome	COG1492	catalyzes amidations at positions B, D, E, and G on adenosylcobyrinic A,C-diamide. NH(2) groups are provided by glutamine, and one molecule of ATP is hydrogenolyzed for each amidation (By similarity)	H	Coenzyme transport and metabolism
Psy300327	MCCC1A14957_chromosome	COG0614	Periplasmic binding protein	P	Inorganic ion transport and metabolism
Psy300341	MCCC1A14957_chromosome	COG0366	alpha amylase, catalytic	G	Carbohydrate transport and metabolism
Psy300342	MCCC1A14957_chromosome	COG0149	triosephosphate isomerase	G	Carbohydrate transport and metabolism
Psy300343	MCCC1A14957_chromosome	COG0696	Catalyzes the interconversion of 2-phosphoglycerate and 3-phosphoglycerate (By similarity)	G	Carbohydrate transport and metabolism
Psy300345	MCCC1A14957_chromosome	COG2342	TM1410 hypothetical-related protein	G	Carbohydrate transport and metabolism
Psy300352	MCCC1A14957_chromosome	COG1120	(ABC) transporter	P	Inorganic ion transport and metabolism
Psy300353	MCCC1A14957_chromosome	COG0609	permease protein	P	Inorganic ion transport and metabolism
Psy300354	MCCC1A14957_chromosome	COG1629	receptor	P	Inorganic ion transport and metabolism
Psy300356	MCCC1A14957_chromosome	COG0147	synthase (Component I)	E	Amino acid transport and metabolism
Psy300357	MCCC1A14957_chromosome	COG0512	anthranilate synthase	E	Amino acid transport and metabolism
Psy300358	MCCC1A14957_chromosome	COG0547	Anthranilate phosphoribosyltransferase	E	Amino acid transport and metabolism
Psy300359	MCCC1A14957_chromosome	COG0134	indole-3-glycerol phosphate synthase	E	Amino acid transport and metabolism
Psy300360	MCCC1A14957_chromosome	COG0133	The beta subunit is responsible for the synthesis of L- tryptophan from indole and L-serine (By similarity)	E	Amino acid transport and metabolism
Psy300361	MCCC1A14957_chromosome	COG0159	The alpha subunit is responsible for the aldol cleavage of indoleglycerol phosphate to indole and glyceraldehyde 3- phosphate (By similarity)	E	Amino acid transport and metabolism
Psy300362	MCCC1A14957_chromosome	COG2876	3-deoxy-7-phosphoheptulonate synthase activity	E	Amino acid transport and metabolism
Psy300363	MCCC1A14957_chromosome	COG0287	prephenate dehydrogenase	E	Amino acid transport and metabolism
Psy300364	MCCC1A14957_chromosome	COG0337	3-dehydroquinate synthase	E	Amino acid transport and metabolism
Psy300365	MCCC1A14957_chromosome	COG0128	5-enolpyruvylshikimate-3-phosphate synthase	E	Amino acid transport and metabolism
Psy300366	MCCC1A14957_chromosome	COG0082	5-enolpyruvylshikimate-3-phosphate phospholyase	E	Amino acid transport and metabolism
Psy300367	MCCC1A14957_chromosome	COG0077	Prephenate dehydratase	E	Amino acid transport and metabolism
Psy300368	MCCC1A14957_chromosome	COG0169	shikimate dehydrogenase	E	Amino acid transport and metabolism
Psy300369	MCCC1A14957_chromosome	COG1448	aminotransferase	E	Amino acid transport and metabolism
Psy300370	MCCC1A14957_chromosome	COG0503	Catalyzes a salvage reaction resulting in the formation of AMP, that is energically less costly than de novo synthesis (By similarity)	F	Nucleotide transport and metabolism
Psy300371	MCCC1A14957_chromosome	COG1509	Lysine 2,3-aminomutase YodO family protein	E	Amino acid transport and metabolism
Psy300374	MCCC1A14957_chromosome	COG0530	exchanger	P	Inorganic ion transport and metabolism
Psy300383	MCCC1A14957_chromosome	COG2030	maoc domain protein dehydratase	I	Lipid transport and metabolism
Psy300384	MCCC1A14957_chromosome	COG2057	Key enzyme for ketone body catabolism. Transfers the CoA moiety from succinate to acetoacetate. Formation of the enzyme-CoA intermediate proceeds via an unstable anhydride species formed between the carboxylate groups of the enzyme and substrate (By similarity)	I	Lipid transport and metabolism
Psy300385	MCCC1A14957_chromosome	COG1788	Key enzyme for ketone body catabolism. Transfers the CoA moiety from succinate to acetoacetate. Formation of the enzyme-CoA intermediate proceeds via an unstable anhydride species formed between the carboxylate groups of the enzyme and substrate (By similarity)	I	Lipid transport and metabolism
Psy300386	MCCC1A14957_chromosome	COG2031	Short chain fatty acid transporter	I	Lipid transport and metabolism
Psy300391	MCCC1A14957_chromosome	COG1509	Lysine 2,3-aminomutase YodO family protein	E	Amino acid transport and metabolism
Psy300401	MCCC1A14957_chromosome	COG4822	cobalt chelatase	H	Coenzyme transport and metabolism
Psy300402	MCCC1A14957_chromosome	COG0614	Periplasmic binding protein	P	Inorganic ion transport and metabolism
Psy300403	MCCC1A14957_chromosome	COG0609	permease protein	P	Inorganic ion transport and metabolism
Psy300404	MCCC1A14957_chromosome	COG1120	(ABC) transporter	P	Inorganic ion transport and metabolism
Psy300406	MCCC1A14957_chromosome	COG2233	permease	F	Nucleotide transport and metabolism
Psy300409	MCCC1A14957_chromosome	COG1164	Oligoendopeptidase f	E	Amino acid transport and metabolism
Psy300411	MCCC1A14957_chromosome	COG2978	Transporter	H	Coenzyme transport and metabolism
Psy300424	MCCC1A14957_chromosome	COG4580	Involved in the transport of maltose and maltodextrins (By similarity)	G	Carbohydrate transport and metabolism
Psy300426	MCCC1A14957_chromosome	COG1653	transporter activity	G	Carbohydrate transport and metabolism
Psy300427	MCCC1A14957_chromosome	COG1175	binding-protein-dependent transport systems inner membrane Component	P	Inorganic ion transport and metabolism
Psy300428	MCCC1A14957_chromosome	COG0395	Binding-protein-dependent transport systems inner membrane component	G	Carbohydrate transport and metabolism
Psy300433	MCCC1A14957_chromosome	COG1640	4-alpha-glucanotransferase	G	Carbohydrate transport and metabolism
Psy300434	MCCC1A14957_chromosome	COG0058	Phosphorylase is an important allosteric enzyme in carbohydrate metabolism. Enzymes from different sources differ in their regulatory mechanisms and in their natural substrates. However, all known phosphorylases share catalytic and structural properties (By similarity)	G	Carbohydrate transport and metabolism
Psy300441	MCCC1A14957_chromosome	COG1022	Amp-dependent synthetase and ligase	I	Lipid transport and metabolism
Psy300444	MCCC1A14957_chromosome	COG1283	Na Pi-cotransporter	P	Inorganic ion transport and metabolism
Psy300447	MCCC1A14957_chromosome	COG1032	radical SAM domain protein	C	Energy production and conversion
Psy300453	MCCC1A14957_chromosome	COG0531	amino acid	E	Amino acid transport and metabolism
Psy300456	MCCC1A14957_chromosome	COG0662	Mannose-1-phosphate guanylyltransferase Mannose-6-phosphate isomerase	G	Carbohydrate transport and metabolism
Psy300457	MCCC1A14957_chromosome	COG1057	Catalyzes the reversible adenylation of nicotinate mononucleotide (NaMN) to nicotinic acid adenine dinucleotide (NaAD) (By similarity)	H	Coenzyme transport and metabolism
Psy300463	MCCC1A14957_chromosome	COG0302	GTP cyclohydrolase i	H	Coenzyme transport and metabolism
Psy300464	MCCC1A14957_chromosome	COG2267	alpha beta hydrolase fold	I	Lipid transport and metabolism
Psy300476	MCCC1A14957_chromosome	COG0671	PHOsphatase	I	Lipid transport and metabolism
Psy300484	MCCC1A14957_chromosome	COG0190	Catalyzes the oxidation of 5,10- methylenetetrahydrofolate to 5,10-methenyltetrahydrofolate and then the hydrolysis of 5,10-methenyltetrahydrofolate to 10- formyltetrahydrofolate (By similarity)	H	Coenzyme transport and metabolism
Psy300485	MCCC1A14957_chromosome	COG4492	UPF0735 ACT domain-containing protein	E	Amino acid transport and metabolism
Psy300486	MCCC1A14957_chromosome	COG0511	Acetyl-CoA carboxylase, biotin carboxyl carrier protein	I	Lipid transport and metabolism
Psy300488	MCCC1A14957_chromosome	COG0558	cdp-diacylglycerol-glycerol-3-phosphate 3-phosphatidyltransferase	I	Lipid transport and metabolism
Psy300494	MCCC1A14957_chromosome	COG0240	glycerol-3-phosphate dehydrogenase	C	Energy production and conversion
Psy300516	MCCC1A14957_chromosome	COG4608	(ABC) transporter	E	Amino acid transport and metabolism
Psy300517	MCCC1A14957_chromosome	COG0444	(ABC) transporter	E;P	Amino acid transport and metabolism; Inorganic ion transport and metabolism
Psy300518	MCCC1A14957_chromosome	COG1173	Binding-protein-dependent transport systems inner membrane component	P	Inorganic ion transport and metabolism
Psy300519	MCCC1A14957_chromosome	COG0601	Binding-protein-dependent transport systems inner membrane component	P	Inorganic ion transport and metabolism
Psy300520	MCCC1A14957_chromosome	COG0747	Extracellular solute-binding protein, family 5	E	Amino acid transport and metabolism
Psy300522	MCCC1A14957_chromosome	COG2059	Chromate	P	Inorganic ion transport and metabolism
Psy300523	MCCC1A14957_chromosome	COG2059	Chromate	P	Inorganic ion transport and metabolism
Psy300529	MCCC1A14957_chromosome	COG0339	oligopeptidase a	E	Amino acid transport and metabolism
Psy300532	MCCC1A14957_chromosome	COG0036	ribulose-phosphate 3-epimerase activity	G	Carbohydrate transport and metabolism
Psy300535	MCCC1A14957_chromosome	COG1387	histidinol phosphate phosphatase, hisj family	E	Amino acid transport and metabolism
Psy300551	MCCC1A14957_chromosome	COG0778	nitroreductase	C	Energy production and conversion
Psy300565	MCCC1A14957_chromosome	COG0747	Extracellular solute-binding protein, family 5	E	Amino acid transport and metabolism
Psy300566	MCCC1A14957_chromosome	COG0601	Binding-protein-dependent transport systems inner membrane component	P	Inorganic ion transport and metabolism
Psy300567	MCCC1A14957_chromosome	COG1173	Binding-protein-dependent transport systems inner membrane component	P	Inorganic ion transport and metabolism
Psy300568	MCCC1A14957_chromosome	COG0444	(ABC) transporter	E;P	Amino acid transport and metabolism; Inorganic ion transport and metabolism
Psy300569	MCCC1A14957_chromosome	COG4608	(ABC) transporter	E	Amino acid transport and metabolism
Psy300571	MCCC1A14957_chromosome	COG1455	pts system	G	Carbohydrate transport and metabolism
Psy300572	MCCC1A14957_chromosome	COG3142	copper homeostasis protein cutc	P	Inorganic ion transport and metabolism
Psy300573	MCCC1A14957_chromosome	COG1940	ROK family	G	Carbohydrate transport and metabolism
Psy300575	MCCC1A14957_chromosome	COG0697	membrane	E;G	Amino acid transport and metabolism; Carbohydrate transport and metabolism
Psy300577	MCCC1A14957_chromosome	COG2195	Cleaves the N-terminal amino acid of tripeptides (By similarity)	E	Amino acid transport and metabolism
Psy300578	MCCC1A14957_chromosome	COG0168	Low-affinity potassium transport system. Interacts with Trk system potassium uptake protein TrkA (By similarity)	P	Inorganic ion transport and metabolism
Psy300579	MCCC1A14957_chromosome	COG0569	Potassium uptake protein	P	Inorganic ion transport and metabolism
Psy300588	MCCC1A14957_chromosome	COG4145	Sodium pantothenate symporter	H	Coenzyme transport and metabolism
Psy300600	MCCC1A14957_chromosome	COG2190	pts system	G	Carbohydrate transport and metabolism
Psy300601	MCCC1A14957_chromosome	COG0530	exchanger	P	Inorganic ion transport and metabolism
Psy300609	MCCC1A14957_chromosome	COG0686	alanine dehydrogenase	E	Amino acid transport and metabolism
Psy300612	MCCC1A14957_chromosome	COG1957	nucleoside hydrolase	F	Nucleotide transport and metabolism
Psy300613	MCCC1A14957_chromosome	COG0105	Major role in the synthesis of nucleoside triphosphates other than ATP. The ATP gamma phosphate is transferred to the NDP beta phosphate via a ping-pong mechanism, using a phosphorylated active-site intermediate (By similarity)	F	Nucleotide transport and metabolism
Psy300615	MCCC1A14957_chromosome	COG1253	CBS Domain protein	P	Inorganic ion transport and metabolism
Psy300618	MCCC1A14957_chromosome	COG1051	NUDiX hydrolase	F	Nucleotide transport and metabolism
Psy300619	MCCC1A14957_chromosome	COG0503	Catalyzes a salvage reaction resulting in the formation of AMP, that is energically less costly than de novo synthesis (By similarity)	F	Nucleotide transport and metabolism
Psy300625	MCCC1A14957_chromosome	COG0136	Catalyzes the NADPH-dependent formation of L-aspartate- semialdehyde (L-ASA) by the reductive dephosphorylation of L- aspartyl-4-phosphate (By similarity)	E	Amino acid transport and metabolism
Psy300626	MCCC1A14957_chromosome	COG0460	homoserine dehydrogenase	E	Amino acid transport and metabolism
Psy300627	MCCC1A14957_chromosome	COG0527	Aspartokinase	E	Amino acid transport and metabolism
Psy300629	MCCC1A14957_chromosome	COG0498	threonine synthase	E	Amino acid transport and metabolism
Psy300630	MCCC1A14957_chromosome	ENOG4111QQI	cation efflux	P	Inorganic ion transport and metabolism
Psy300631	MCCC1A14957_chromosome	COG2008	Aldolase	E	Amino acid transport and metabolism
Psy300633	MCCC1A14957_chromosome	COG1052	Dehydrogenase	C	Energy production and conversion
Psy300638	MCCC1A14957_chromosome	COG1001	adenine deaminase	F	Nucleotide transport and metabolism
Psy300661	MCCC1A14957_chromosome	COG1840	extracellular solute-binding protein, family 1	P	Inorganic ion transport and metabolism
Psy300662	MCCC1A14957_chromosome	COG0038	chloride channel	P	Inorganic ion transport and metabolism
Psy300665	MCCC1A14957_chromosome	COG3000	fatty acid hydroxylase	I	Lipid transport and metabolism
Psy300666	MCCC1A14957_chromosome	COG0531	amino acid	E	Amino acid transport and metabolism
Psy300671	MCCC1A14957_chromosome	COG0345	pyrroline-5-carboxylate reductase activity	E	Amino acid transport and metabolism
Psy300681	MCCC1A14957_chromosome	COG0334	oxidoreductase activity, acting on the CH-NH2 group of donors, NAD or NADP as acceptor	E	Amino acid transport and metabolism
Psy300682	MCCC1A14957_chromosome	COG0334	oxidoreductase activity, acting on the CH-NH2 group of donors, NAD or NADP as acceptor	E	Amino acid transport and metabolism
Psy300685	MCCC1A14957_chromosome	COG0196	riboflavin biosynthesis protein ribF	H	Coenzyme transport and metabolism
Psy300695	MCCC1A14957_chromosome	COG3263	Potassium proton antiporter	P	Inorganic ion transport and metabolism
Psy300696	MCCC1A14957_chromosome	COG3263	Potassium proton antiporter	P	Inorganic ion transport and metabolism
Psy300701	MCCC1A14957_chromosome	COG1052	Dehydrogenase	C	Energy production and conversion
Psy300703	MCCC1A14957_chromosome	COG1114	branched-chain amino acid transport system II carrier protein	E	Amino acid transport and metabolism
Psy300710	MCCC1A14957_chromosome	COG2897	sulfurtransferase	P	Inorganic ion transport and metabolism
Psy300712	MCCC1A14957_chromosome	COG0657	alpha beta hydrolase fold-3 domain protein	I	Lipid transport and metabolism
Psy300714	MCCC1A14957_chromosome	COG0798	arsenical-resistance protein	P	Inorganic ion transport and metabolism
Psy300718	MCCC1A14957_chromosome	COG0581	phosphate abc transporter	P	Inorganic ion transport and metabolism
Psy300719	MCCC1A14957_chromosome	COG0573	phosphate abc transporter	P	Inorganic ion transport and metabolism
Psy300720	MCCC1A14957_chromosome	COG0226	phosphate abc transporter	P	Inorganic ion transport and metabolism
Psy300721	MCCC1A14957_chromosome	COG1117	Part of the ABC transporter complex PstSACB involved in phosphate import. Responsible for energy coupling to the transport system (By similarity)	P	Inorganic ion transport and metabolism
Psy300722	MCCC1A14957_chromosome	COG1117	Part of the ABC transporter complex PstSACB involved in phosphate import. Responsible for energy coupling to the transport system (By similarity)	P	Inorganic ion transport and metabolism
Psy300726	MCCC1A14957_chromosome	COG0520	cysteine desulfurase	E	Amino acid transport and metabolism
Psy300730	MCCC1A14957_chromosome	COG1454	alcohol dehydrogenase	C	Energy production and conversion
Psy300731	MCCC1A14957_chromosome	COG1012	Dehydrogenase	C	Energy production and conversion
Psy300732	MCCC1A14957_chromosome	COG0427	Acetyl-CoA hydrolase	C	Energy production and conversion
Psy300733	MCCC1A14957_chromosome	COG2985	transport protein	P	Inorganic ion transport and metabolism
Psy300734	MCCC1A14957_chromosome	COG0427	Acetyl-CoA hydrolase	C	Energy production and conversion
Psy300736	MCCC1A14957_chromosome	COG2368	4-hydroxyphenylacetate	Q	Secondary metabolites biosynthesis, transport and catabolism
Psy300737	MCCC1A14957_chromosome	COG1053	Succinate DeHydrogenase	C	Energy production and conversion
Psy300738	MCCC1A14957_chromosome	ENOG4111G9H	Ferredoxin	C	Energy production and conversion
Psy300739	MCCC1A14957_chromosome	COG0543	cytochrome-b5 reductase activity, acting on NAD(P)H	C	Energy production and conversion
Psy300740	MCCC1A14957_chromosome	COG1145	4Fe-4S ferredoxin, iron-sulfur binding	C	Energy production and conversion
Psy300741	MCCC1A14957_chromosome	COG1145	4Fe-4S ferredoxin, iron-sulfur binding	C	Energy production and conversion
Psy300742	MCCC1A14957_chromosome	COG1908	Methyl-viologen-reducing hydrogenase, delta subunit	C	Energy production and conversion
Psy300743	MCCC1A14957_chromosome	COG1148	CoB--CoM heterodisulfide reductase activity	C	Energy production and conversion
Psy300744	MCCC1A14957_chromosome	COG1150	heterodisulfide reductase, subunit	C	Energy production and conversion
Psy300745	MCCC1A14957_chromosome	COG2048	heterodisulfide reductase	C	Energy production and conversion
Psy300748	MCCC1A14957_chromosome	COG1080	General (non sugar-specific) component of the phosphoenolpyruvate-dependent sugar phosphotransferase system (sugar PTS). This major carbohydrate active-transport system catalyzes the phosphorylation of incoming sugar substrates concomitantly with their translocation across the cell membrane. Enzyme I transfers the phosphoryl group from phosphoenolpyruvate (PEP) to the phosphoryl carrier protein (…	G	Carbohydrate transport and metabolism
Psy300749	MCCC1A14957_chromosome	COG1925	phosphocarrier protein (HPr)	G	Carbohydrate transport and metabolism
Psy300763	MCCC1A14957_chromosome	COG1387	histidinol phosphate phosphatase, hisj family	E	Amino acid transport and metabolism
Psy300766	MCCC1A14957_chromosome	COG0579	malate dehydrogenase (quinone)	C	Energy production and conversion
Psy300771	MCCC1A14957_chromosome	COG1387	histidinol phosphate phosphatase, hisj family	E	Amino acid transport and metabolism
Psy300775	MCCC1A14957_chromosome	ENOG4111IHC	xylose isomerase domaiN-containing protein	G	Carbohydrate transport and metabolism
Psy300777	MCCC1A14957_chromosome	COG0406	Phosphoglycerate mutase	G	Carbohydrate transport and metabolism
Psy300781	MCCC1A14957_chromosome	COG2897	sulfurtransferase	P	Inorganic ion transport and metabolism
Psy300783	MCCC1A14957_chromosome	COG1105	1-phosphofructokinase	G	Carbohydrate transport and metabolism
Psy300784	MCCC1A14957_chromosome	COG1762	PTS System	G	Carbohydrate transport and metabolism
Psy300791	MCCC1A14957_chromosome	COG1882	formate acetyltransferase	C	Energy production and conversion
Psy300792	MCCC1A14957_chromosome	COG0208	Provides the precursors necessary for DNA synthesis. Catalyzes the biosynthesis of deoxyribonucleotides from the corresponding ribonucleotides (By similarity)	F	Nucleotide transport and metabolism
Psy300793	MCCC1A14957_chromosome	COG0209	Provides the precursors necessary for DNA synthesis. Catalyzes the biosynthesis of deoxyribonucleotides from the corresponding ribonucleotides (By similarity)	F	Nucleotide transport and metabolism
Psy300797	MCCC1A14957_chromosome	COG1529	Aldehyde oxidase and xanthine dehydrogenase, molybdopterin binding	C	Energy production and conversion
Psy300798	MCCC1A14957_chromosome	COG2080	(2Fe-2S)-binding domain protein	C	Energy production and conversion
Psy300799	MCCC1A14957_chromosome	ENOG410YU1D	FAD binding domain in molybdopterin dehydrogenase	C	Energy production and conversion
Psy300800	MCCC1A14957_chromosome	COG2233	permease	F	Nucleotide transport and metabolism
Psy300808	MCCC1A14957_chromosome	COG0715	(ABC) transporter	P	Inorganic ion transport and metabolism
Psy300809	MCCC1A14957_chromosome	ENOG410ZFR9	abc transporter permease protein	P	Inorganic ion transport and metabolism
Psy300810	MCCC1A14957_chromosome	COG1116	(ABC) transporter	P	Inorganic ion transport and metabolism
Psy300815	MCCC1A14957_chromosome	COG1773	rubredoxin	C	Energy production and conversion
Psy300821	MCCC1A14957_chromosome	COG0500	Methyltransferase	Q	Secondary metabolites biosynthesis, transport and catabolism
Psy300831	MCCC1A14957_chromosome	COG2871	2 iron, 2 sulfur cluster binding	C	Energy production and conversion
Psy300832	MCCC1A14957_chromosome	COG2209	NQR complex catalyzes the reduction of ubiquinone-1 to ubiquinol by two successive reactions, coupled with the transport of Na( ) ions from the cytoplasm to the periplasm. NqrA to NqrE are probably involved in the second step, the conversion of ubisemiquinone to ubiquinol (By similarity)	C	Energy production and conversion
Psy300833	MCCC1A14957_chromosome	COG1347	NQR complex catalyzes the reduction of ubiquinone-1 to ubiquinol by two successive reactions, coupled with the transport of Na( ) ions from the cytoplasm to the periplasm. NqrA to NqrE are probably involved in the second step, the conversion of ubisemiquinone to ubiquinol (By similarity)	C	Energy production and conversion
Psy300835	MCCC1A14957_chromosome	COG1805	NQR complex catalyzes the reduction of ubiquinone-1 to ubiquinol by two successive reactions, coupled with the transport of Na( ) ions from the cytoplasm to the periplasm. NqrA to NqrE are probably involved in the second step, the conversion of ubisemiquinone to ubiquinol (By similarity)	C	Energy production and conversion
Psy300836	MCCC1A14957_chromosome	COG0321	Catalyzes the transfer of endogenously produced octanoic acid from octanoyl-acyl-carrier-protein onto the lipoyl domains of lipoate-dependent enzymes. Lipoyl-ACP can also act as a substrate although octanoyl-ACP is likely to be the physiological substrate (By similarity)	H	Coenzyme transport and metabolism
Psy300837	MCCC1A14957_chromosome	COG0320	Catalyzes the radical-mediated insertion of two sulfur atoms into the C-6 and C-8 positions of the octanoyl moiety bound to the lipoyl domains of lipoate-dependent enzymes, thereby converting the octanoylated domains into lipoylated derivatives (By similarity)	H	Coenzyme transport and metabolism
Psy300838	MCCC1A14957_chromosome	COG1071	Dehydrogenase	C	Energy production and conversion
Psy300839	MCCC1A14957_chromosome	COG0022	Dehydrogenase, E1 component	C	Energy production and conversion
Psy300840	MCCC1A14957_chromosome	COG0508	Dehydrogenase	C	Energy production and conversion
Psy300841	MCCC1A14957_chromosome	COG1249	dihydrolipoyl dehydrogenase	C	Energy production and conversion
Psy300845	MCCC1A14957_chromosome	COG1115	amino acid carrier protein	E	Amino acid transport and metabolism
Psy300852	MCCC1A14957_chromosome	COG0537	histidine triad (hIT) protein	F;G	Nucleotide transport and metabolism; Carbohydrate transport and metabolism
Psy300853	MCCC1A14957_chromosome	COG0698	Isomerase	G	Carbohydrate transport and metabolism
Psy300854	MCCC1A14957_chromosome	COG0406	Phosphoglycerate mutase	G	Carbohydrate transport and metabolism
Psy300857	MCCC1A14957_chromosome	COG1171	Threonine dehydratase	E	Amino acid transport and metabolism
Psy300861	MCCC1A14957_chromosome	COG2066	Glutaminase	E	Amino acid transport and metabolism
Psy300863	MCCC1A14957_chromosome	COG2824	Alkylphosphonate utilization operon protein PhnA	P	Inorganic ion transport and metabolism
Psy300868	MCCC1A14957_chromosome	COG1115	amino acid carrier protein	E	Amino acid transport and metabolism
Psy300876	MCCC1A14957_chromosome	COG0697	membrane	E;G	Amino acid transport and metabolism; Carbohydrate transport and metabolism
Psy300899	MCCC1A14957_chromosome	COG4608	(ABC) transporter	E	Amino acid transport and metabolism
Psy300900	MCCC1A14957_chromosome	COG0444	(ABC) transporter	E;P	Amino acid transport and metabolism; Inorganic ion transport and metabolism
Psy300901	MCCC1A14957_chromosome	COG1173	Binding-protein-dependent transport systems inner membrane component	P	Inorganic ion transport and metabolism
Psy300902	MCCC1A14957_chromosome	COG0601	Binding-protein-dependent transport systems inner membrane component	P	Inorganic ion transport and metabolism
Psy300903	MCCC1A14957_chromosome	COG0747	Extracellular solute-binding protein, family 5	E	Amino acid transport and metabolism
Psy300913	MCCC1A14957_chromosome	COG0841	acriflavin resistance protein	P	Inorganic ion transport and metabolism
Psy300919	MCCC1A14957_chromosome	COG0192	Catalyzes the formation of S-adenosylmethionine from methionine and ATP	H	Coenzyme transport and metabolism
Psy300920	MCCC1A14957_chromosome	COG1115	amino acid carrier protein	E	Amino acid transport and metabolism
Psy300928	MCCC1A14957_chromosome	COG1228	amidohydrolase	Q	Secondary metabolites biosynthesis, transport and catabolism
Psy300929	MCCC1A14957_chromosome	COG2217	p-type ATPase	P	Inorganic ion transport and metabolism
Psy300944	MCCC1A14957_chromosome	COG2033	Superoxide reductase	C	Energy production and conversion
Psy300946	MCCC1A14957_chromosome	COG0584	glycerophosphoryl diester phosphodiesterase	C	Energy production and conversion
Psy300954	MCCC1A14957_chromosome	COG1254	Acylphosphatase (EC 3.6.1.7)	C	Energy production and conversion
Psy300955	MCCC1A14957_chromosome	COG0337	3-dehydroquinate synthase	E	Amino acid transport and metabolism
Psy300961	MCCC1A14957_chromosome	COG0006	peptidase M24	E	Amino acid transport and metabolism
Psy300970	MCCC1A14957_chromosome	COG0634	hypoxanthine phosphoribosyltransferase	F	Nucleotide transport and metabolism
Psy300971	MCCC1A14957_chromosome	COG0634	hypoxanthine phosphoribosyltransferase	F	Nucleotide transport and metabolism
Psy300973	MCCC1A14957_chromosome	COG2897	sulfurtransferase	P	Inorganic ion transport and metabolism
Psy300974	MCCC1A14957_chromosome	COG1775	2-hydroxyglutaryl-CoA dehydratase	E	Amino acid transport and metabolism
Psy300977	MCCC1A14957_chromosome	COG0619	Cobalt transport protein	P	Inorganic ion transport and metabolism
Psy300979	MCCC1A14957_chromosome	COG1122	ATPase activity	P	Inorganic ion transport and metabolism
Psy300980	MCCC1A14957_chromosome	COG1122	ATPase activity	P	Inorganic ion transport and metabolism
Psy300981	MCCC1A14957_chromosome	COG1757	Na H antiporter	C	Energy production and conversion
Psy300982	MCCC1A14957_chromosome	COG1775	2-hydroxyglutaryl-CoA dehydratase	E	Amino acid transport and metabolism
Psy300984	MCCC1A14957_chromosome	COG2897	sulfurtransferase	P	Inorganic ion transport and metabolism
Psy300985	MCCC1A14957_chromosome	COG1924	coA-substrate-specific enzyme activase	I	Lipid transport and metabolism
Psy300986	MCCC1A14957_chromosome	COG0407	Catalyzes the decarboxylation of four acetate groups of uroporphyrinogen-III to yield coproporphyrinogen-III (By similarity)	H	Coenzyme transport and metabolism
Psy300988	MCCC1A14957_chromosome	COG3894	Ferredoxin	C	Energy production and conversion
Psy300989	MCCC1A14957_chromosome	COG0407	Catalyzes the decarboxylation of four acetate groups of uroporphyrinogen-III to yield coproporphyrinogen-III (By similarity)	H	Coenzyme transport and metabolism
Psy300992	MCCC1A14957_chromosome	COG0395	Binding-protein-dependent transport systems inner membrane component	G	Carbohydrate transport and metabolism
Psy300993	MCCC1A14957_chromosome	COG1175	binding-protein-dependent transport systems inner membrane Component	P	Inorganic ion transport and metabolism
Psy300994	MCCC1A14957_chromosome	COG1653	transporter activity	G	Carbohydrate transport and metabolism
Psy300995	MCCC1A14957_chromosome	COG0407	Catalyzes the decarboxylation of four acetate groups of uroporphyrinogen-III to yield coproporphyrinogen-III (By similarity)	H	Coenzyme transport and metabolism
Psy300996	MCCC1A14957_chromosome	COG0407	Catalyzes the decarboxylation of four acetate groups of uroporphyrinogen-III to yield coproporphyrinogen-III (By similarity)	H	Coenzyme transport and metabolism
Psy300999	MCCC1A14957_chromosome	COG1116	(ABC) transporter	P	Inorganic ion transport and metabolism
Psy301001	MCCC1A14957_chromosome	COG0600	Binding-protein-dependent transport systems inner membrane component	P	Inorganic ion transport and metabolism
Psy301004	MCCC1A14957_chromosome	COG0715	(ABC) transporter	P	Inorganic ion transport and metabolism
Psy301010	MCCC1A14957_chromosome	COG0395	Binding-protein-dependent transport systems inner membrane component	G	Carbohydrate transport and metabolism
Psy301011	MCCC1A14957_chromosome	COG1175	binding-protein-dependent transport systems inner membrane Component	P	Inorganic ion transport and metabolism
Psy301012	MCCC1A14957_chromosome	COG1653	transporter activity	G	Carbohydrate transport and metabolism
Psy301013	MCCC1A14957_chromosome	COG0452	Phosphopantothenoylcysteine decarboxylase	H	Coenzyme transport and metabolism
Psy301022	MCCC1A14957_chromosome	COG0841	acriflavin resistance protein	P	Inorganic ion transport and metabolism
Psy301024	MCCC1A14957_chromosome	COG0624	succinyl-diaminopimelate desuccinylase activity	E	Amino acid transport and metabolism
Psy301025	MCCC1A14957_chromosome	COG0530	exchanger	P	Inorganic ion transport and metabolism
Psy301027	MCCC1A14957_chromosome	COG3250	hydrolase family 2	G	Carbohydrate transport and metabolism
Psy301029	MCCC1A14957_chromosome	ENOG410XQSR	extracellular solute-binding protein family 1	G	Carbohydrate transport and metabolism
Psy301030	MCCC1A14957_chromosome	COG1175	binding-protein-dependent transport systems inner membrane Component	P	Inorganic ion transport and metabolism
Psy301031	MCCC1A14957_chromosome	ENOG410XR8K	binding-protein-dependent transport systems inner membrane Component	P	Inorganic ion transport and metabolism
Psy301032	MCCC1A14957_chromosome	COG3104	transporter	E	Amino acid transport and metabolism
Psy301033	MCCC1A14957_chromosome	COG0697	membrane	E;G	Amino acid transport and metabolism; Carbohydrate transport and metabolism
Psy301035	MCCC1A14957_chromosome	COG0778	nitroreductase	C	Energy production and conversion
Psy301046	MCCC1A14957_chromosome	COG0733	Transporter	P	Inorganic ion transport and metabolism
Psy301047	MCCC1A14957_chromosome	COG0733	Transporter	P	Inorganic ion transport and metabolism
Psy301049	MCCC1A14957_chromosome	COG0733	Transporter	P	Inorganic ion transport and metabolism
Psy301060	MCCC1A14957_chromosome	COG0778	nitroreductase	C	Energy production and conversion
Psy301064	MCCC1A14957_chromosome	COG0626	cystathionine	E	Amino acid transport and metabolism
Psy301067	MCCC1A14957_chromosome	COG0725	ABC transporter, periplasmic molybdate-binding protein	P	Inorganic ion transport and metabolism
Psy301068	MCCC1A14957_chromosome	COG4149	molybdate abc transporter	P	Inorganic ion transport and metabolism
Psy301070	MCCC1A14957_chromosome	COG0303	Molybdenum cofactor synthesis domain protein	H	Coenzyme transport and metabolism
Psy301073	MCCC1A14957_chromosome	COG1794	aspartate racemase	E	Amino acid transport and metabolism
Psy301076	MCCC1A14957_chromosome	COG0775	Catalyzes the irreversible cleavage of the glycosidic bond in both 5'-methylthioadenosine (MTA) and S- adenosylhomocysteine (SAH AdoHcy) to adenine and the corresponding thioribose, 5'-methylthioribose and S-ribosylhomocysteine, respectively (By similarity)	F	Nucleotide transport and metabolism
Psy301077	MCCC1A14957_chromosome	COG0285	Folylpolyglutamate synthase	H	Coenzyme transport and metabolism
Psy301081	MCCC1A14957_chromosome	COG1539	dihydroneopterin aldolase	H	Coenzyme transport and metabolism
Psy301087	MCCC1A14957_chromosome	COG0524	pfkb domain protein	G	Carbohydrate transport and metabolism
Psy301088	MCCC1A14957_chromosome	COG0127	Pyrophosphatase that hydrolyzes non-canonical purine nucleotides such as XTP and ITP dITP to their respective monophosphate derivatives. Might exclude non-canonical purines from DNA precursor pool, thus preventing their incorporation into DNA and avoiding chromosomal lesions (By similarity)	F	Nucleotide transport and metabolism
Psy301094	MCCC1A14957_chromosome	COG0764	Involved in unsaturated fatty acids biosynthesis. Catalyzes the dehydration of short chain beta-hydroxyacyl-ACPs and long chain saturated and unsaturated beta-hydroxyacyl-ACPs (By similarity)	I	Lipid transport and metabolism
Psy301097	MCCC1A14957_chromosome	COG0053	cation diffusion facilitator family transporter	P	Inorganic ion transport and metabolism
Psy301100	MCCC1A14957_chromosome	COG3033	tryptophanase EC 4.1.99.1	E	Amino acid transport and metabolism
Psy301102	MCCC1A14957_chromosome	COG2239	magnesium ion transmembrane transporter activity	P	Inorganic ion transport and metabolism
Psy301105	MCCC1A14957_chromosome	COG1183	Cdp-diacylglycerol--serine o-phosphatidyltransferase	I	Lipid transport and metabolism
Psy301117	MCCC1A14957_chromosome	COG0716	Low-potential electron donor to a number of redox enzymes (By similarity)	C	Energy production and conversion
Psy301120	MCCC1A14957_chromosome	COG1501	hydrolase, family 31	G	Carbohydrate transport and metabolism
Psy301123	MCCC1A14957_chromosome	COG0775	Catalyzes the irreversible cleavage of the glycosidic bond in both 5'-methylthioadenosine (MTA) and S- adenosylhomocysteine (SAH AdoHcy) to adenine and the corresponding thioribose, 5'-methylthioribose and S-ribosylhomocysteine, respectively (By similarity)	F	Nucleotide transport and metabolism
Psy301127	MCCC1A14957_chromosome	COG0500	Methyltransferase	Q	Secondary metabolites biosynthesis, transport and catabolism
Psy301129	MCCC1A14957_chromosome	ENOG4111NY9	4fe-4S ferredoxin iron-sulfur binding domain protein	C	Energy production and conversion
Psy301133	MCCC1A14957_chromosome	COG0428	zinc transporter	P	Inorganic ion transport and metabolism
Psy301135	MCCC1A14957_chromosome	COG3051	citrate lyase, alpha	C	Energy production and conversion
Psy301136	MCCC1A14957_chromosome	COG2301	citrate lyase	G	Carbohydrate transport and metabolism
Psy301137	MCCC1A14957_chromosome	COG3052	prosthetic group binding	C	Energy production and conversion
Psy301138	MCCC1A14957_chromosome	COG3799	methylaspartate ammonia-lyase	E	Amino acid transport and metabolism
Psy301140	MCCC1A14957_chromosome	COG0786	Sodium Glutamate Symporter	E	Amino acid transport and metabolism
Psy301141	MCCC1A14957_chromosome	COG4865	Methylaspartate mutase	E	Amino acid transport and metabolism
Psy301143	MCCC1A14957_chromosome	COG2185	Methylmalonyl-coA mutase	I	Lipid transport and metabolism
Psy301148	MCCC1A14957_chromosome	COG0031	cysteine biosynthetic process from serine	E	Amino acid transport and metabolism
Psy301149	MCCC1A14957_chromosome	COG3104	transporter	E	Amino acid transport and metabolism
Psy301151	MCCC1A14957_chromosome	COG0115	brancheD-chain amino acid aminotransferase	E	Amino acid transport and metabolism
Psy301152	MCCC1A14957_chromosome	COG0147	synthase (Component I)	E	Amino acid transport and metabolism
Psy301153	MCCC1A14957_chromosome	COG0512	anthranilate synthase	E	Amino acid transport and metabolism
Psy301155	MCCC1A14957_chromosome	COG2217	p-type ATPase	P	Inorganic ion transport and metabolism
Psy301157	MCCC1A14957_chromosome	COG1592	Rubrerythrin	C	Energy production and conversion
Psy301170	MCCC1A14957_chromosome	COG1032	radical SAM domain protein	C	Energy production and conversion
Psy301174	MCCC1A14957_chromosome	COG0005	The purine nucleoside phosphorylases catalyze the phosphorolytic breakdown of the N-glycosidic bond in the beta- (deoxy)ribonucleoside molecules, with the formation of the corresponding free purine bases and pentose-1-phosphate (By similarity)	F	Nucleotide transport and metabolism
Psy301182	MCCC1A14957_chromosome	COG4468	UDP-glucose-hexose-1-phosphate uridylyltransferase	G	Carbohydrate transport and metabolism
Psy301183	MCCC1A14957_chromosome	COG2017	converts alpha-aldose to the beta-anomer. It is active on D-glucose, L-arabinose, D-xylose, D-galactose, maltose and lactose (By similarity)	G	Carbohydrate transport and metabolism
Psy301184	MCCC1A14957_chromosome	COG0153	Catalyzes the transfer of the gamma-phosphate of ATP to D-galactose to form alpha-D-galactose-1-phosphate (Gal-1-P) (By similarity)	G	Carbohydrate transport and metabolism
Psy301185	MCCC1A14957_chromosome	COG1940	ROK family	G	Carbohydrate transport and metabolism
Psy301186	MCCC1A14957_chromosome	COG0279	D-glycero-D-manno-heptose 7-phosphate metabolic process	G	Carbohydrate transport and metabolism
Psy301189	MCCC1A14957_chromosome	COG0366	alpha amylase, catalytic	G	Carbohydrate transport and metabolism
Psy301191	MCCC1A14957_chromosome	COG1263	PTS System	G	Carbohydrate transport and metabolism
Psy301193	MCCC1A14957_chromosome	COG1472	hydrolase family 3	G	Carbohydrate transport and metabolism
Psy301197	MCCC1A14957_chromosome	COG0115	brancheD-chain amino acid aminotransferase	E	Amino acid transport and metabolism
Psy301198	MCCC1A14957_chromosome	COG0473	3-isopropylmalate dehydrogenase activity	E	Amino acid transport and metabolism
Psy301199	MCCC1A14957_chromosome	COG0066	Catalyzes the isomerization between 2-isopropylmalate and 3-isopropylmalate, via the formation of 2-isopropylmaleate (By similarity)	E	Amino acid transport and metabolism
Psy301200	MCCC1A14957_chromosome	COG0065	Catalyzes the isomerization between 2-isopropylmalate and 3-isopropylmalate, via the formation of 2-isopropylmaleate (By similarity)	E	Amino acid transport and metabolism
Psy301201	MCCC1A14957_chromosome	COG0119	Catalyzes the condensation of the acetyl group of acetyl-CoA with 3-methyl-2-oxobutanoate (2-oxoisovalerate) to form 3-carboxy-3-hydroxy-4-methylpentanoate (2-isopropylmalate) (By similarity)	E	Amino acid transport and metabolism
Psy301203	MCCC1A14957_chromosome	COG0460	homoserine dehydrogenase	E	Amino acid transport and metabolism
Psy301204	MCCC1A14957_chromosome	COG2873	o-acetylhomoserine	E	Amino acid transport and metabolism
Psy301205	MCCC1A14957_chromosome	COG0685	Methylenetetrahydrofolate reductase	E	Amino acid transport and metabolism
Psy301206	MCCC1A14957_chromosome	COG1897	Homoserine O-transsuccinylase	E	Amino acid transport and metabolism
Psy301207	MCCC1A14957_chromosome	COG0527	Aspartokinase	E	Amino acid transport and metabolism
Psy301208	MCCC1A14957_chromosome	COG0646	homocysteine S-methyltransferase activity	E	Amino acid transport and metabolism
Psy301211	MCCC1A14957_chromosome	COG1840	extracellular solute-binding protein, family 1	P	Inorganic ion transport and metabolism
Psy301212	MCCC1A14957_chromosome	COG3842	Part of the ABC transporter complex PotABCD involved in spermidine putrescine import. Responsible for energy coupling to the transport system (By similarity)	E	Amino acid transport and metabolism
Psy301213	MCCC1A14957_chromosome	COG1178	ABC transporter (permease)	P	Inorganic ion transport and metabolism
Psy301217	MCCC1A14957_chromosome	COG0346	glyoxalase bleomycin resistance protein dioxygenase	E	Amino acid transport and metabolism
Psy301221	MCCC1A14957_chromosome	COG1178	ABC transporter (permease)	P	Inorganic ion transport and metabolism
Psy301222	MCCC1A14957_chromosome	COG4143	(ABC) transporter	H	Coenzyme transport and metabolism
Psy301226	MCCC1A14957_chromosome	COG3833	carbohydrate transport	P	Inorganic ion transport and metabolism
Psy301227	MCCC1A14957_chromosome	ENOG410Y7BF	Binding-protein-dependent transport systems inner membrane component	P	Inorganic ion transport and metabolism
Psy301228	MCCC1A14957_chromosome	COG2182	extracellular solute-binding protein, family 1	G	Carbohydrate transport and metabolism
Psy301238	MCCC1A14957_chromosome	COG1564	thiamine diphosphokinase activity	H	Coenzyme transport and metabolism
Psy301249	MCCC1A14957_chromosome	COG2038	Catalyzes the synthesis of alpha-ribazole-5'-phosphate from nicotinate mononucleotide (NAMN) and 5,6- dimethylbenzimidazole (DMB) (By similarity)	H	Coenzyme transport and metabolism
Psy301250	MCCC1A14957_chromosome	COG0406	Phosphoglycerate mutase	G	Carbohydrate transport and metabolism
Psy301251	MCCC1A14957_chromosome	COG0368	Joins Ado-cobinamide-GDP and alpha-ribazole to generate adenosylcobalamin (Ado-cobalamin) (By similarity)	H	Coenzyme transport and metabolism
Psy301252	MCCC1A14957_chromosome	COG2087	Adenosylcobinamide kinase	H	Coenzyme transport and metabolism
Psy301253	MCCC1A14957_chromosome	COG1492	catalyzes amidations at positions B, D, E, and G on adenosylcobyrinic A,C-diamide. NH(2) groups are provided by glutamine, and one molecule of ATP is hydrogenolyzed for each amidation (By similarity)	H	Coenzyme transport and metabolism
Psy301255	MCCC1A14957_chromosome	COG3426	Branched-chain carboxylic acid kinase	C	Energy production and conversion
Psy301256	MCCC1A14957_chromosome	COG0280	phosphate acetyltransferase	C	Energy production and conversion
Psy301262	MCCC1A14957_chromosome	COG1015	Phosphotransfer between the C1 and C5 carbon atoms of pentose (By similarity)	G	Carbohydrate transport and metabolism
Psy301263	MCCC1A14957_chromosome	COG0813	purine nucleoside phosphorylase DeoD-type	F	Nucleotide transport and metabolism
Psy301264	MCCC1A14957_chromosome	COG0295	cytidine deaminase	F	Nucleotide transport and metabolism
Psy301267	MCCC1A14957_chromosome	COG1428	Deoxynucleoside kinase	F	Nucleotide transport and metabolism
Psy301270	MCCC1A14957_chromosome	COG0531	amino acid	E	Amino acid transport and metabolism
Psy301275	MCCC1A14957_chromosome	COG1182	Catalyzes the reductive cleavage of azo bond in aromatic azo compounds to the corresponding amines. Requires NADH, but not NADPH, as an electron donor for its activity (By similarity)	I	Lipid transport and metabolism
Psy301277	MCCC1A14957_chromosome	COG0035	Catalyzes the conversion of uracil and 5-phospho-alpha- D-ribose 1-diphosphate (PRPP) to UMP and diphosphate (By similarity)	F	Nucleotide transport and metabolism
Psy301285	MCCC1A14957_chromosome	COG1114	branched-chain amino acid transport system II carrier protein	E	Amino acid transport and metabolism
Psy301304	MCCC1A14957_chromosome	COG0281	malic enzyme	C	Energy production and conversion
Psy301306	MCCC1A14957_chromosome	ENOG410XPNS	Converts stearoyl-ACP to oleoyl-ACP by introduction of a cis double bond between carbons Delta(9) and Delta(10) of the acyl chain	I	Lipid transport and metabolism
Psy301307	MCCC1A14957_chromosome	ENOG410XPNS	Converts stearoyl-ACP to oleoyl-ACP by introduction of a cis double bond between carbons Delta(9) and Delta(10) of the acyl chain	I	Lipid transport and metabolism
Psy301313	MCCC1A14957_chromosome	COG0674	Oxidoreductase required for the transfer of electrons from pyruvate to flavodoxin (By similarity)	C	Energy production and conversion
Psy301314	MCCC1A14957_chromosome	COG0282	acetate kinase activity	C	Energy production and conversion
Psy301315	MCCC1A14957_chromosome	COG0280	phosphate acetyltransferase	C	Energy production and conversion
Psy301317	MCCC1A14957_chromosome	COG1168	Aminotransferase	E	Amino acid transport and metabolism
Psy301322	MCCC1A14957_chromosome	COG1032	radical SAM domain protein	C	Energy production and conversion
Psy301325	MCCC1A14957_chromosome	COG0132	Catalyzes a mechanistically unusual reaction, the ATP- dependent insertion of CO2 between the N7 and N8 nitrogen atoms of 7,8-diaminopelargonic acid (DAPA) to form an ureido ring (By similarity)	H	Coenzyme transport and metabolism
Psy301326	MCCC1A14957_chromosome	COG0671	PHOsphatase	I	Lipid transport and metabolism
Psy301331	MCCC1A14957_chromosome	ENOG410XNN3	drug resistance transporter emrb qaca subfamily	P	Inorganic ion transport and metabolism
Psy301332	MCCC1A14957_chromosome	COG0019	Specifically catalyzes the decarboxylation of meso- diaminopimelate (meso-DAP) to L-lysine (By similarity)	E	Amino acid transport and metabolism
Psy301334	MCCC1A14957_chromosome	COG4166	peptide transport	E	Amino acid transport and metabolism
Psy301336	MCCC1A14957_chromosome	COG0059	Alpha-keto-beta-hydroxylacyl reductoisomerase	E	Amino acid transport and metabolism
Psy301337	MCCC1A14957_chromosome	COG0440	Acetolactate synthase small subunit	E	Amino acid transport and metabolism
Psy301338	MCCC1A14957_chromosome	COG0028	acetolactate synthase	E	Amino acid transport and metabolism
Psy301340	MCCC1A14957_chromosome	COG0137	Citrulline--aspartate ligase	E	Amino acid transport and metabolism
Psy301341	MCCC1A14957_chromosome	COG0078	ornithine carbamoyltransferase	E	Amino acid transport and metabolism
Psy301342	MCCC1A14957_chromosome	COG0834	(ABC) transporter	E	Amino acid transport and metabolism
Psy301343	MCCC1A14957_chromosome	COG0165	argininosuccinate lyase	E	Amino acid transport and metabolism
Psy301344	MCCC1A14957_chromosome	ENOG410XS3N	NAD NADP octopine nopaline dehydrogenase	C	Energy production and conversion
Psy301345	MCCC1A14957_chromosome	COG0834	(ABC) transporter	E	Amino acid transport and metabolism
Psy301346	MCCC1A14957_chromosome	COG0834	(ABC) transporter	E	Amino acid transport and metabolism
Psy301348	MCCC1A14957_chromosome	COG1126	ABC transporter, (ATP-binding protein)	E	Amino acid transport and metabolism
Psy301349	MCCC1A14957_chromosome	COG0765	amino acid AbC transporter	E	Amino acid transport and metabolism
Psy301351	MCCC1A14957_chromosome	COG0422	thiamine diphosphate biosynthetic process	H	Coenzyme transport and metabolism
Psy301352	MCCC1A14957_chromosome	COG0352	Condenses 4-methyl-5-(beta-hydroxyethyl)thiazole monophosphate (THZ-P) and 2-methyl-4-amino-5-hydroxymethyl pyrimidine pyrophosphate (HMP-PP) to form thiamine monophosphate (TMP) (By similarity)	H	Coenzyme transport and metabolism
Psy301353	MCCC1A14957_chromosome	COG0476	small protein activating enzyme activity	H	Coenzyme transport and metabolism
Psy301354	MCCC1A14957_chromosome	COG1060	Catalyzes the radical-mediated transfer of the hydroxybenzyl group from 4-hydroxyphenylpyruvate (HPP) to 5-amino- 6-ribitylamino-2,4(1H,3H)-pyrimidinedione to form 7,8-didemethyl- 8-hydroxy-5-deazariboflavin (FO) (By similarity)	H	Coenzyme transport and metabolism
Psy301355	MCCC1A14957_chromosome	COG2022	Catalyzes the rearrangement of 1-deoxy-D-xylulose 5- phosphate (DXP) to produce the thiazole phosphate moiety of thiamine. Sulfur is provided by the thiocarboxylate moiety of the carrier protein ThiS. In vitro, sulfur can be provided by H(2)S (By similarity)	H	Coenzyme transport and metabolism
Psy301359	MCCC1A14957_chromosome	COG0626	cystathionine	E	Amino acid transport and metabolism
Psy301360	MCCC1A14957_chromosome	COG1757	Na H antiporter	C	Energy production and conversion
Psy301361	MCCC1A14957_chromosome	COG2824	Alkylphosphonate utilization operon protein PhnA	P	Inorganic ion transport and metabolism
Psy301365	MCCC1A14957_chromosome	COG1115	amino acid carrier protein	E	Amino acid transport and metabolism
Psy301366	MCCC1A14957_chromosome	COG1126	ABC transporter, (ATP-binding protein)	E	Amino acid transport and metabolism
Psy301367	MCCC1A14957_chromosome	COG0765	amino acid AbC transporter	E	Amino acid transport and metabolism
Psy301368	MCCC1A14957_chromosome	COG0834	(ABC) transporter	E	Amino acid transport and metabolism
Psy301379	MCCC1A14957_chromosome	COG1126	ABC transporter, (ATP-binding protein)	E	Amino acid transport and metabolism
Psy301382	MCCC1A14957_chromosome	COG0607	Rhodanese domain protein	P	Inorganic ion transport and metabolism
Psy301383	MCCC1A14957_chromosome	COG0778	nitroreductase	C	Energy production and conversion
Psy301386	MCCC1A14957_chromosome	COG1482	mannose-6-phosphate isomerase	G	Carbohydrate transport and metabolism
Psy301387	MCCC1A14957_chromosome	COG1762	PTS System	G	Carbohydrate transport and metabolism
Psy301388	MCCC1A14957_chromosome	COG1762	PTS System	G	Carbohydrate transport and metabolism
Psy301400	MCCC1A14957_chromosome	COG0697	membrane	E;G	Amino acid transport and metabolism; Carbohydrate transport and metabolism
Psy301405	MCCC1A14957_chromosome	COG0038	chloride channel	P	Inorganic ion transport and metabolism
Psy301408	MCCC1A14957_chromosome	COG1227	Manganese-dependent inorganic pyrophosphatase	C	Energy production and conversion
Psy301409	MCCC1A14957_chromosome	COG1979	alcohol dehydrogenase	C	Energy production and conversion
Psy301411	MCCC1A14957_chromosome	COG4166	peptide transport	E	Amino acid transport and metabolism
Psy301412	MCCC1A14957_chromosome	COG4608	(ABC) transporter	E	Amino acid transport and metabolism
Psy301413	MCCC1A14957_chromosome	COG0444	(ABC) transporter	E;P	Amino acid transport and metabolism; Inorganic ion transport and metabolism
Psy301414	MCCC1A14957_chromosome	COG1173	Binding-protein-dependent transport systems inner membrane component	P	Inorganic ion transport and metabolism
Psy301415	MCCC1A14957_chromosome	COG0601	Binding-protein-dependent transport systems inner membrane component	P	Inorganic ion transport and metabolism
Psy301418	MCCC1A14957_chromosome	COG0591	symporter	E	Amino acid transport and metabolism
Psy301419	MCCC1A14957_chromosome	COG0665	Catalyzes the last two steps in the biosynthesis of 5- methylaminomethyl-2-thiouridine (mnm(5)s(2)U) at the wobble position (U34) in tRNA. Catalyzes the FAD-dependent demodification of cmnm(5)s(2)U34 to nm(5)s(2)U34, followed by the transfer of a methyl group from S-adenosyl-L-methionine to nm(5)s(2)U34, to form mnm(5)s(2)U34 (By similarity)	E	Amino acid transport and metabolism
Psy301421	MCCC1A14957_chromosome	COG1142	4Fe-4S Ferredoxin iron-sulfur binding domain protein	C	Energy production and conversion
Psy301428	MCCC1A14957_chromosome	COG2423	Ornithine Cyclodeaminase	E	Amino acid transport and metabolism
Psy301430	MCCC1A14957_chromosome	COG1762	PTS System	G	Carbohydrate transport and metabolism
Psy301432	MCCC1A14957_chromosome	COG2267	alpha beta hydrolase fold	I	Lipid transport and metabolism
Psy301434	MCCC1A14957_chromosome	COG0761	Converts 1-hydroxy-2-methyl-2-(E)-butenyl 4-diphosphate into isopentenyl diphosphate (IPP) and dimethylallyl diphosphate (DMAPP) (By similarity)	I	Lipid transport and metabolism
Psy301435	MCCC1A14957_chromosome	COG1925	phosphocarrier protein (HPr)	G	Carbohydrate transport and metabolism
Psy301436	MCCC1A14957_chromosome	COG1080	General (non sugar-specific) component of the phosphoenolpyruvate-dependent sugar phosphotransferase system (sugar PTS). This major carbohydrate active-transport system catalyzes the phosphorylation of incoming sugar substrates concomitantly with their translocation across the cell membrane. Enzyme I transfers the phosphoryl group from phosphoenolpyruvate (PEP) to the phosphoryl carrier protein (…	G	Carbohydrate transport and metabolism
Psy301439	MCCC1A14957_chromosome	COG0579	malate dehydrogenase (quinone)	C	Energy production and conversion
Psy301442	MCCC1A14957_chromosome	COG1593	trap dicarboxylate transporter dctm subunit	G	Carbohydrate transport and metabolism
Psy301443	MCCC1A14957_chromosome	COG3090	Tripartite ATP-independent periplasmic transporter dctq component	G	Carbohydrate transport and metabolism
Psy301444	MCCC1A14957_chromosome	COG1638	Trap dicarboxylate transporter, dctp subunit	G	Carbohydrate transport and metabolism
Psy301445	MCCC1A14957_chromosome	COG0584	glycerophosphoryl diester phosphodiesterase	C	Energy production and conversion
Psy301449	MCCC1A14957_chromosome	COG2017	converts alpha-aldose to the beta-anomer. It is active on D-glucose, L-arabinose, D-xylose, D-galactose, maltose and lactose (By similarity)	G	Carbohydrate transport and metabolism
Psy301455	MCCC1A14957_chromosome	COG0179	Fumarylacetoacetate hydrolase	Q	Secondary metabolites biosynthesis, transport and catabolism
Psy301459	MCCC1A14957_chromosome	COG0574	phosphotransferase activity, paired acceptors	G	Carbohydrate transport and metabolism
Psy301462	MCCC1A14957_chromosome	COG1762	PTS System	G	Carbohydrate transport and metabolism
Psy301463	MCCC1A14957_chromosome	COG1055	arsenical pump membrane protein	P	Inorganic ion transport and metabolism
Psy301464	MCCC1A14957_chromosome	COG0010	hydrolase activity, acting on carbon-nitrogen (but not peptide) bonds, in linear amidines	E	Amino acid transport and metabolism
Psy301465	MCCC1A14957_chromosome	COG0421	Catalyzes the production of spermidine from putrescine and decarboxylated S-adenosylmethionine (dcSAM), which serves as an aminopropyl donor (By similarity)	E	Amino acid transport and metabolism
Psy301466	MCCC1A14957_chromosome	COG1586	Catalyzes the decarboxylation of S-adenosylmethionine to S-adenosylmethioninamine (dcAdoMet), the propylamine donor required for the synthesis of the polyamines spermine and spermidine from the diamine putrescine (By similarity)	E	Amino acid transport and metabolism
Psy301467	MCCC1A14957_chromosome	COG1982	decarboxylase	E	Amino acid transport and metabolism
Psy301468	MCCC1A14957_chromosome	COG0687	polyamine binding	E	Amino acid transport and metabolism
Psy301469	MCCC1A14957_chromosome	COG1177	Binding-protein-dependent transport systems inner membrane component	P	Inorganic ion transport and metabolism
Psy301470	MCCC1A14957_chromosome	COG1176	transporter activity	P	Inorganic ion transport and metabolism
Psy301471	MCCC1A14957_chromosome	COG3842	Part of the ABC transporter complex PotABCD involved in spermidine putrescine import. Responsible for energy coupling to the transport system (By similarity)	E	Amino acid transport and metabolism
Psy301473	MCCC1A14957_chromosome	COG1473	amidohydrolase	E	Amino acid transport and metabolism
Psy301480	MCCC1A14957_chromosome	COG0061	Catalyzes the phosphorylation of NAD to NADP. Utilizes ATP and other nucleoside triphosphates as well as inorganic polyphosphate as a source of phosphorus (By similarity)	G	Carbohydrate transport and metabolism
Psy301488	MCCC1A14957_chromosome	COG2721	Dehydratase	G	Carbohydrate transport and metabolism
Psy301489	MCCC1A14957_chromosome	COG2721	Dehydratase	G	Carbohydrate transport and metabolism
Psy301490	MCCC1A14957_chromosome	COG1292	Transporter	P	Inorganic ion transport and metabolism
Psy301501	MCCC1A14957_chromosome	COG0697	membrane	E;G	Amino acid transport and metabolism; Carbohydrate transport and metabolism
Psy301504	MCCC1A14957_chromosome	COG1114	branched-chain amino acid transport system II carrier protein	E	Amino acid transport and metabolism
Psy301507	MCCC1A14957_chromosome	COG1053	Succinate DeHydrogenase	C	Energy production and conversion
Psy301508	MCCC1A14957_chromosome	COG3633	Involved in the import of serine and threonine into the cell, with the concomitant import of sodium (symport system) (By similarity)	E	Amino acid transport and metabolism
Psy301511	MCCC1A14957_chromosome	COG1622	Subunits I and II form the functional core of the enzyme complex. Electrons originating in cytochrome c are transferred via heme a and Cu(A) to the binuclear center formed by heme a3 and Cu(B) (By similarity)	C	Energy production and conversion
Psy301512	MCCC1A14957_chromosome	COG3842	Part of the ABC transporter complex PotABCD involved in spermidine putrescine import. Responsible for energy coupling to the transport system (By similarity)	E	Amino acid transport and metabolism
Psy301513	MCCC1A14957_chromosome	COG1178	ABC transporter (permease)	P	Inorganic ion transport and metabolism
Psy301514	MCCC1A14957_chromosome	COG1840	extracellular solute-binding protein, family 1	P	Inorganic ion transport and metabolism
Psy301524	MCCC1A14957_chromosome	COG0125	Phosphorylation of dTMP to form dTDP in both de novo and salvage pathways of dTTP synthesis (By similarity)	F	Nucleotide transport and metabolism
Psy301525	MCCC1A14957_chromosome	COG2755	lipolytic protein G-D-S-L family	E	Amino acid transport and metabolism
Psy301527	MCCC1A14957_chromosome	COG0743	Catalyzes the NADP-dependent rearrangement and reduction of 1-deoxy-D-xylulose-5-phosphate (DXP) to 2-C-methyl-D-erythritol 4-phosphate (MEP) (By similarity)	I	Lipid transport and metabolism
Psy301528	MCCC1A14957_chromosome	COG0575	phosphatidate Cytidylyltransferase	I	Lipid transport and metabolism
Psy301529	MCCC1A14957_chromosome	COG0020	Catalyzes the condensation of isopentenyl diphosphate (IPP) with allylic pyrophosphates generating different type of terpenoids (By similarity)	I	Lipid transport and metabolism
Psy301532	MCCC1A14957_chromosome	COG1263	PTS System	G	Carbohydrate transport and metabolism
Psy301533	MCCC1A14957_chromosome	COG0366	alpha amylase, catalytic	G	Carbohydrate transport and metabolism
Psy301534	MCCC1A14957_chromosome	COG1940	ROK family	G	Carbohydrate transport and metabolism
Psy301536	MCCC1A14957_chromosome	COG3493	citrate carrier protein	C	Energy production and conversion
Psy301546	MCCC1A14957_chromosome	COG1114	branched-chain amino acid transport system II carrier protein	E	Amino acid transport and metabolism
Psy301550	MCCC1A14957_chromosome	ENOG410XW3B	4Fe-4S ferredoxin, iron-sulfur binding	C	Energy production and conversion
Psy301554	MCCC1A14957_chromosome	COG0340	Biotin- acetyl-CoA-carboxylase ligase	H	Coenzyme transport and metabolism
Psy301556	MCCC1A14957_chromosome	ENOG4112BDE	Nadh dehydrogenase	C	Energy production and conversion
Psy301557	MCCC1A14957_chromosome	COG4659	Electron transport complex	C	Energy production and conversion
Psy301558	MCCC1A14957_chromosome	COG4656	Required for nitrogen fixation. May be part of a membrane complex functioning as an intermediate in the electron transport to nitrogenase (By similarity)	C	Energy production and conversion
Psy301562	MCCC1A14957_chromosome	COG0736	Transfers the 4'-phosphopantetheine moiety from coenzyme A to a Ser of acyl-carrier-protein (By similarity)	I	Lipid transport and metabolism
Psy301563	MCCC1A14957_chromosome	COG0500	Methyltransferase	Q	Secondary metabolites biosynthesis, transport and catabolism
Psy301566	MCCC1A14957_chromosome	COG1454	alcohol dehydrogenase	C	Energy production and conversion
Psy301577	MCCC1A14957_chromosome	COG1473	amidohydrolase	E	Amino acid transport and metabolism
Psy301578	MCCC1A14957_chromosome	COG0527	Aspartokinase	E	Amino acid transport and metabolism
Psy301579	MCCC1A14957_chromosome	COG0136	Catalyzes the NADPH-dependent formation of L-aspartate- semialdehyde (L-ASA) by the reductive dephosphorylation of L- aspartyl-4-phosphate (By similarity)	E	Amino acid transport and metabolism
Psy301580	MCCC1A14957_chromosome	COG0329	Catalyzes the condensation of (S)-aspartate-beta- semialdehyde (S)-ASA and pyruvate to 4-hydroxy- tetrahydrodipicolinate (HTPA) (By similarity)	E	Amino acid transport and metabolism
Psy301581	MCCC1A14957_chromosome	COG0289	Catalyzes the conversion of 4-hydroxy- tetrahydrodipicolinate (HTPA) to tetrahydrodipicolinate (By similarity)	E	Amino acid transport and metabolism
Psy301582	MCCC1A14957_chromosome	COG2171	Catalyzes the conversion of the cyclic tetrahydrodipicolinate (THDP) into the acyclic N-succinyl-L-2- amino-6-oxopimelate using succinyl-CoA (By similarity)	E	Amino acid transport and metabolism
Psy301583	MCCC1A14957_chromosome	COG0436	aminotransferase	E	Amino acid transport and metabolism
Psy301584	MCCC1A14957_chromosome	COG0253	Catalyzes the stereoinversion of LL-2,6- diaminoheptanedioate (L,L-DAP) to meso-diaminoheptanedioate (meso- DAP), a precursor of L-lysine and an essential component of the bacterial peptidoglycan (By similarity)	E	Amino acid transport and metabolism
Psy301591	MCCC1A14957_chromosome	COG1773	rubredoxin	C	Energy production and conversion
Psy301592	MCCC1A14957_chromosome	COG1592	Rubrerythrin	C	Energy production and conversion
Psy301597	MCCC1A14957_chromosome	COG1486	glycoside hydrolase family 4	G	Carbohydrate transport and metabolism
Psy301598	MCCC1A14957_chromosome	COG1486	glycoside hydrolase family 4	G	Carbohydrate transport and metabolism
Psy301599	MCCC1A14957_chromosome	COG0426	domain protein	C	Energy production and conversion
Psy301600	MCCC1A14957_chromosome	COG0112	Catalyzes the reversible interconversion of serine and glycine with tetrahydrofolate (THF) serving as the one-carbon carrier. This reaction serves as the major source of one-carbon groups required for the biosynthesis of purines, thymidylate, methionine, and other important biomolecules. Also exhibits THF- independent aldolase activity toward beta-hydroxyamino acids, producing glycine and aldehyd…	E	Amino acid transport and metabolism
Psy301602	MCCC1A14957_chromosome	COG3633	Involved in the import of serine and threonine into the cell, with the concomitant import of sodium (symport system) (By similarity)	E	Amino acid transport and metabolism
Psy301606	MCCC1A14957_chromosome	COG1060	Catalyzes the radical-mediated transfer of the hydroxybenzyl group from 4-hydroxyphenylpyruvate (HPP) to 5-amino- 6-ribitylamino-2,4(1H,3H)-pyrimidinedione to form 7,8-didemethyl- 8-hydroxy-5-deazariboflavin (FO) (By similarity)	H	Coenzyme transport and metabolism
Psy301611	MCCC1A14957_chromosome	COG0697	membrane	E;G	Amino acid transport and metabolism; Carbohydrate transport and metabolism
Psy301612	MCCC1A14957_chromosome	COG2878	Electron transport complex	C	Energy production and conversion
Psy301613	MCCC1A14957_chromosome	COG4657	Electron transport complex	C	Energy production and conversion
Psy301614	MCCC1A14957_chromosome	COG4660	Electron transport complex	C	Energy production and conversion
Psy301615	MCCC1A14957_chromosome	COG4659	Electron transport complex	C	Energy production and conversion
Psy301616	MCCC1A14957_chromosome	COG4658	Electron transport complex	C	Energy production and conversion
Psy301617	MCCC1A14957_chromosome	COG4656	Required for nitrogen fixation. May be part of a membrane complex functioning as an intermediate in the electron transport to nitrogenase (By similarity)	C	Energy production and conversion
Psy301619	MCCC1A14957_chromosome	COG0245	Involved in the biosynthesis of isopentenyl diphosphate (IPP) and dimethylallyl diphosphate (DMAPP), two major building blocks of isoprenoid compounds. Catalyzes the conversion of 4- diphosphocytidyl-2-C-methyl-D-erythritol 2-phosphate (CDP-ME2P) to 2-C-methyl-D-erythritol 2,4-cyclodiphosphate (ME-CPP) with a corresponding release of cytidine 5-monophosphate (CMP) (By similarity)	I	Lipid transport and metabolism
Psy301624	MCCC1A14957_chromosome	COG1122	ATPase activity	P	Inorganic ion transport and metabolism
Psy301625	MCCC1A14957_chromosome	COG0619	Cobalt transport protein	P	Inorganic ion transport and metabolism
Psy301626	MCCC1A14957_chromosome	COG0192	Catalyzes the formation of S-adenosylmethionine from methionine and ATP	H	Coenzyme transport and metabolism
Psy301630	MCCC1A14957_chromosome	COG0731	radical SAM domain protein	C	Energy production and conversion
Psy301634	MCCC1A14957_chromosome	COG0462	Phosphoribosyl pyrophosphate synthase	F	Nucleotide transport and metabolism
Psy301636	MCCC1A14957_chromosome	COG4624	metallo-sulfur cluster assembly	C	Energy production and conversion
Psy301637	MCCC1A14957_chromosome	COG1145	4Fe-4S ferredoxin, iron-sulfur binding	C	Energy production and conversion
Psy301639	MCCC1A14957_chromosome	COG1905	Nadh dehydrogenase	C	Energy production and conversion
Psy301650	MCCC1A14957_chromosome	COG1840	extracellular solute-binding protein, family 1	P	Inorganic ion transport and metabolism
Psy301658	MCCC1A14957_chromosome	COG0183	acetyl-coa acetyltransferase	I	Lipid transport and metabolism
Psy301660	MCCC1A14957_chromosome	COG1960	acyl-CoA dehydrogenase	I	Lipid transport and metabolism
Psy301661	MCCC1A14957_chromosome	COG2086	Electron transfer flavoprotein	C	Energy production and conversion
Psy301662	MCCC1A14957_chromosome	COG2025	Electron transfer flavoprotein	C	Energy production and conversion
Psy301665	MCCC1A14957_chromosome	COG0697	membrane	E;G	Amino acid transport and metabolism; Carbohydrate transport and metabolism
Psy301674	MCCC1A14957_chromosome	COG0563	Catalyzes the reversible transfer of the terminal phosphate group between ATP and AMP. Plays an important role in cellular energy homeostasis and in adenine nucleotide metabolism (By similarity)	F	Nucleotide transport and metabolism
Psy301675	MCCC1A14957_chromosome	COG1146	metal cluster binding	C	Energy production and conversion
Psy301702	MCCC1A14957_chromosome	COG0241	histidinol-phosphatase activity	E	Amino acid transport and metabolism
Psy301740	MCCC1A14957_chromosome	COG0366	alpha amylase, catalytic	G	Carbohydrate transport and metabolism
Psy301741	MCCC1A14957_chromosome	COG1263	PTS System	G	Carbohydrate transport and metabolism
Psy301748	MCCC1A14957_chromosome	COG0697	membrane	E;G	Amino acid transport and metabolism; Carbohydrate transport and metabolism
Psy301749	MCCC1A14957_chromosome	COG0157	nicotinate-nucleotide diphosphorylase (carboxylating) activity	H	Coenzyme transport and metabolism
Psy301750	MCCC1A14957_chromosome	COG0029	L-aspartate oxidase	H	Coenzyme transport and metabolism
Psy301751	MCCC1A14957_chromosome	COG0379	Catalyzes the condensation of iminoaspartate with dihydroxyacetone phosphate to form quinolinate (By similarity)	H	Coenzyme transport and metabolism
Psy301753	MCCC1A14957_chromosome	COG1172	(ABC) transporter	G	Carbohydrate transport and metabolism
Psy301754	MCCC1A14957_chromosome	COG1172	(ABC) transporter	G	Carbohydrate transport and metabolism
Psy301755	MCCC1A14957_chromosome	COG1129	(ABC) transporter	P	Inorganic ion transport and metabolism
Psy301757	MCCC1A14957_chromosome	COG1304	Catalyzes the 1,3-allylic rearrangement of the homoallylic substrate isopentenyl (IPP) to its allylic isomer, dimethylallyl diphosphate (DMAPP) (By similarity)	C	Energy production and conversion
Psy301769	MCCC1A14957_chromosome	COG1305	transglutaminase domain-containing protein	E	Amino acid transport and metabolism
Psy301771	MCCC1A14957_chromosome	COG1362	M18 family aminopeptidase	E	Amino acid transport and metabolism
Psy301772	MCCC1A14957_chromosome	COG1164	Oligoendopeptidase f	E	Amino acid transport and metabolism
Psy301774	MCCC1A14957_chromosome	COG4608	(ABC) transporter	E	Amino acid transport and metabolism
Psy301775	MCCC1A14957_chromosome	COG0444	(ABC) transporter	E;P	Amino acid transport and metabolism; Inorganic ion transport and metabolism
Psy301776	MCCC1A14957_chromosome	COG1173	Binding-protein-dependent transport systems inner membrane component	P	Inorganic ion transport and metabolism
Psy301777	MCCC1A14957_chromosome	COG0601	Binding-protein-dependent transport systems inner membrane component	P	Inorganic ion transport and metabolism
Psy301778	MCCC1A14957_chromosome	COG0747	Extracellular solute-binding protein, family 5	E	Amino acid transport and metabolism
Psy301779	MCCC1A14957_chromosome	COG0747	Extracellular solute-binding protein, family 5	E	Amino acid transport and metabolism
Psy301782	MCCC1A14957_chromosome	COG1146	metal cluster binding	C	Energy production and conversion
Psy301783	MCCC1A14957_chromosome	COG0674	Oxidoreductase required for the transfer of electrons from pyruvate to flavodoxin (By similarity)	C	Energy production and conversion
Psy301784	MCCC1A14957_chromosome	COG1013	Oxidoreductase required for the transfer of electrons from pyruvate to flavodoxin (By similarity)	C	Energy production and conversion
Psy301785	MCCC1A14957_chromosome	COG1014	oxidoreductase	C	Energy production and conversion
Psy301795	MCCC1A14957_chromosome	COG0399	DegT DnrJ EryC1 StrS aminotransferase	E	Amino acid transport and metabolism
Psy301827	MCCC1A14957_chromosome	COG0834	(ABC) transporter	E	Amino acid transport and metabolism
Psy301828	MCCC1A14957_chromosome	COG0765	amino acid AbC transporter	E	Amino acid transport and metabolism
Psy301829	MCCC1A14957_chromosome	COG1126	ABC transporter, (ATP-binding protein)	E	Amino acid transport and metabolism
Psy301833	MCCC1A14957_chromosome	COG4624	metallo-sulfur cluster assembly	C	Energy production and conversion
Psy301834	MCCC1A14957_chromosome	COG1894	Nadh dehydrogenase	C	Energy production and conversion
Psy301837	MCCC1A14957_chromosome	COG2309	aminopeptidase	E	Amino acid transport and metabolism
Psy301850	MCCC1A14957_chromosome	COG1211	Catalyzes the formation of 4-diphosphocytidyl-2-C- methyl-D-erythritol from CTP and 2-C-methyl-D-erythritol 4- phosphate (MEP) (By similarity)	I	Lipid transport and metabolism
Psy301856	MCCC1A14957_chromosome	COG1757	Na H antiporter	C	Energy production and conversion
Psy301858	MCCC1A14957_chromosome	COG0607	Rhodanese domain protein	P	Inorganic ion transport and metabolism
Psy301862	MCCC1A14957_chromosome	COG0166	glucose-6-phosphate isomerase activity	G	Carbohydrate transport and metabolism
Psy301866	MCCC1A14957_chromosome	COG0263	Catalyzes the transfer of a phosphate group to glutamate to form glutamate 5-phosphate which rapidly cyclizes to 5- oxoproline (By similarity)	E	Amino acid transport and metabolism
Psy301867	MCCC1A14957_chromosome	COG0014	Catalyzes the NADPH dependent reduction of L-gamma- glutamyl 5-phosphate into L-glutamate 5-semialdehyde and phosphate. The product spontaneously undergoes cyclization to form 1-pyrroline-5-carboxylate (By similarity)	E	Amino acid transport and metabolism
Psy301870	MCCC1A14957_chromosome	COG1947	Catalyzes the phosphorylation of the position 2 hydroxy group of 4-diphosphocytidyl-2C-methyl-D-erythritol (By similarity)	I	Lipid transport and metabolism
Psy301883	MCCC1A14957_chromosome	COG0025	Sodium hydrogen exchanger	P	Inorganic ion transport and metabolism
Psy301906	MCCC1A14957_chromosome	COG0737	5-Nucleotidase	F	Nucleotide transport and metabolism
Psy301907	MCCC1A14957_chromosome	COG0737	5-Nucleotidase	F	Nucleotide transport and metabolism
Psy301916	MCCC1A14957_chromosome	COG1528	Stores iron in a soluble, non-toxic, readily available form. Important for iron homeostasis (By similarity)	P	Inorganic ion transport and metabolism
Psy301917	MCCC1A14957_chromosome	COG1592	Rubrerythrin	C	Energy production and conversion
Psy301918	MCCC1A14957_chromosome	COG1773	rubredoxin	C	Energy production and conversion
Psy301919	MCCC1A14957_chromosome	COG1773	rubredoxin	C	Energy production and conversion
Psy301922	MCCC1A14957_chromosome	COG1104	cysteine desulfurase	E	Amino acid transport and metabolism
Psy301923	MCCC1A14957_chromosome	COG0822	sUF system Fes assembly protein, NifU family	C	Energy production and conversion
Psy301928	MCCC1A14957_chromosome	COG0057	glyceraldehyde3phosphate dehydrogenase	G	Carbohydrate transport and metabolism
Psy301929	MCCC1A14957_chromosome	COG0126	phosphoglycerate kinase	G	Carbohydrate transport and metabolism
Psy301931	MCCC1A14957_chromosome	COG1115	amino acid carrier protein	E	Amino acid transport and metabolism
Psy301939	MCCC1A14957_chromosome	ENOG410XQ4S	reductase complex component C	C	Energy production and conversion
Psy301942	MCCC1A14957_chromosome	ENOG4111JMA	In the first step of glycine, betaine and sarcosine reductases, the substrate is bound to component PB via a Schiff base intermediate. Then the PB-activated substrate is nucleophilically attacked by the selenol anion of component PA to transform it to a carboxymethylated selenoether and the respective amine. By action of component PC, acetyl phosphate is formed, leaving component PA in its oxidiz…	C	Energy production and conversion
Psy301949	MCCC1A14957_chromosome	COG1299	pts system	G	Carbohydrate transport and metabolism
Psy301958	MCCC1A14957_chromosome	COG0580	Channel that permits osmotically driven movement of water in both directions. It is involved in the osmoregulation and in the maintenance of cell turgor during volume expansion in rapidly growing cells. It mediates rapid entry or exit of water in response to abrupt changes in osmolarity (By similarity)	G	Carbohydrate transport and metabolism
Psy301959	MCCC1A14957_chromosome	COG0554	Key enzyme in the regulation of glycerol uptake and metabolism (By similarity)	C	Energy production and conversion
Psy301960	MCCC1A14957_chromosome	COG0006	peptidase M24	E	Amino acid transport and metabolism
Psy301965	MCCC1A14957_chromosome	COG0502	Catalyzes the conversion of dethiobiotin (DTB) to biotin by the insertion of a sulfur atom into dethiobiotin via a radical- based mechanism (By similarity)	H	Coenzyme transport and metabolism
Psy301974	MCCC1A14957_chromosome	COG1114	branched-chain amino acid transport system II carrier protein	E	Amino acid transport and metabolism
Psy302000	MCCC1A14957_chromosome	COG0194	Essential for recycling GMP and indirectly, cGMP (By similarity)	F	Nucleotide transport and metabolism
Psy302002	MCCC1A14957_chromosome	COG1477	(LipO)protein	H	Coenzyme transport and metabolism
Psy302004	MCCC1A14957_chromosome	COG3808	pump that utilizes the energy of pyrophosphate hydrolysis as the driving force for	C	Energy production and conversion
Psy302009	MCCC1A14957_chromosome	COG1299	pts system	G	Carbohydrate transport and metabolism
Psy302010	MCCC1A14957_chromosome	COG1760	L-serine dehydratase	E	Amino acid transport and metabolism
Psy302018	MCCC1A14957_chromosome	COG0841	acriflavin resistance protein	P	Inorganic ion transport and metabolism
Psy302022	MCCC1A14957_chromosome	COG0148	Catalyzes the reversible conversion of 2- phosphoglycerate into phosphoenolpyruvate. It is essential for the degradation of carbohydrates via glycolysis (By similarity)	G	Carbohydrate transport and metabolism
Psy302032	MCCC1A14957_chromosome	COG2502	asparagine synthetase a	E	Amino acid transport and metabolism
Psy302039	MCCC1A14957_chromosome	COG2271	transporter	G	Carbohydrate transport and metabolism
Psy302043	MCCC1A14957_chromosome	COG0142	synthase	H	Coenzyme transport and metabolism
Psy302044	MCCC1A14957_chromosome	COG4656	Required for nitrogen fixation. May be part of a membrane complex functioning as an intermediate in the electron transport to nitrogenase (By similarity)	C	Energy production and conversion
Psy302051	MCCC1A14957_chromosome	COG3938	Proline racemase	E	Amino acid transport and metabolism
Psy302053	MCCC1A14957_chromosome	COG0057	glyceraldehyde3phosphate dehydrogenase	G	Carbohydrate transport and metabolism
Psy302072	MCCC1A14957_chromosome	COG0528	UMP kinase activity	F	Nucleotide transport and metabolism
Psy302077	MCCC1A14957_chromosome	COG2610	Gluconate	E;G	Amino acid transport and metabolism; Carbohydrate transport and metabolism
Psy302078	MCCC1A14957_chromosome	COG1929	Glycerate kinase	G	Carbohydrate transport and metabolism
Psy302080	MCCC1A14957_chromosome	COG2131	dCMP deaminase activity	F	Nucleotide transport and metabolism
Psy302081	MCCC1A14957_chromosome	COG1151	Catalyzes the reduction of hydroxylamine to form NH(3) and H(2)O (By similarity)	C	Energy production and conversion
Psy302083	MCCC1A14957_chromosome	COG1151	Catalyzes the reduction of hydroxylamine to form NH(3) and H(2)O (By similarity)	C	Energy production and conversion
Psy302084	MCCC1A14957_chromosome	COG2317	Carboxypeptidase	E	Amino acid transport and metabolism
Psy302105	MCCC1A14957_chromosome	COG0756	This enzyme is involved in nucleotide metabolism it produces dUMP, the immediate precursor of thymidine nucleotides and it decreases the intracellular concentration of dUTP so that uracil cannot be incorporated into DNA (By similarity)	F	Nucleotide transport and metabolism
Psy302109	MCCC1A14957_chromosome	COG0777	Component of the acetyl coenzyme A carboxylase (ACC) complex. Biotin carboxylase (BC) catalyzes the carboxylation of biotin on its carrier protein (BCCP) and then the CO(2) group is transferred by the transcarboxylase to acetyl-CoA to form malonyl- CoA (By similarity)	I	Lipid transport and metabolism
Psy302110	MCCC1A14957_chromosome	COG0825	Component of the acetyl coenzyme A carboxylase (ACC) complex. First, biotin carboxylase catalyzes the carboxylation of biotin on its carrier protein (BCCP) and then the CO(2) group is transferred by the carboxyltransferase to acetyl-CoA to form malonyl-CoA (By similarity)	I	Lipid transport and metabolism
Psy302111	MCCC1A14957_chromosome	COG0205	phosphohexokinase	G	Carbohydrate transport and metabolism
Psy302112	MCCC1A14957_chromosome	COG0469	Pyruvate kinase	G	Carbohydrate transport and metabolism
Psy302115	MCCC1A14957_chromosome	COG1464	(Lipo)protein	P	Inorganic ion transport and metabolism
Psy302116	MCCC1A14957_chromosome	COG2011	ABC transporter (permease)	P	Inorganic ion transport and metabolism
Psy302118	MCCC1A14957_chromosome	COG1135	Part of the ABC transporter complex MetNIQ involved in methionine import. Responsible for energy coupling to the transport system (By similarity)	P	Inorganic ion transport and metabolism
Psy302123	MCCC1A14957_chromosome	COG1762	PTS System	G	Carbohydrate transport and metabolism
Psy302124	MCCC1A14957_chromosome	COG1762	PTS System	G	Carbohydrate transport and metabolism
Psy302125	MCCC1A14957_chromosome	COG3414	PTS System	G	Carbohydrate transport and metabolism
Psy302126	MCCC1A14957_chromosome	COG3037	PTS system ascorbate-specific transporter subunit IIC	G	Carbohydrate transport and metabolism
Psy302127	MCCC1A14957_chromosome	COG1393	arsenate reductase (glutaredoxin) activity	P	Inorganic ion transport and metabolism
Psy302128	MCCC1A14957_chromosome	COG1803	Methylglyoxal synthase	G	Carbohydrate transport and metabolism
Psy302130	MCCC1A14957_chromosome	COG0524	pfkb domain protein	G	Carbohydrate transport and metabolism
Psy302131	MCCC1A14957_chromosome	COG1869	Catalyzes the interconversion of beta-pyran and beta- furan forms of D-ribose (By similarity)	G	Carbohydrate transport and metabolism
Psy302132	MCCC1A14957_chromosome	COG1129	(ABC) transporter	P	Inorganic ion transport and metabolism
Psy302133	MCCC1A14957_chromosome	COG1172	(ABC) transporter	G	Carbohydrate transport and metabolism
Psy302134	MCCC1A14957_chromosome	COG1879	Periplasmic binding protein LacI transcriptional regulator	G	Carbohydrate transport and metabolism
Psy302135	MCCC1A14957_chromosome	COG1940	ROK family	G	Carbohydrate transport and metabolism
Psy302136	MCCC1A14957_chromosome	COG0176	Transaldolase is important for the balance of metabolites in the pentose-phosphate pathway (By similarity)	G	Carbohydrate transport and metabolism
Psy302137	MCCC1A14957_chromosome	COG3959	Transketolase	G	Carbohydrate transport and metabolism
Psy302138	MCCC1A14957_chromosome	COG3958	Transketolase	G	Carbohydrate transport and metabolism
Psy302142	MCCC1A14957_chromosome	COG1125	(ABC) transporter	E	Amino acid transport and metabolism
Psy302143	MCCC1A14957_chromosome	COG1174	(ABC) transporter	E	Amino acid transport and metabolism
Psy302149	MCCC1A14957_chromosome	COG0015	adenylosuccinate lyase	F	Nucleotide transport and metabolism
Psy302151	MCCC1A14957_chromosome	COG1109	Catalyzes the conversion of glucosamine-6-phosphate to glucosamine-1-phosphate (By similarity)	G	Carbohydrate transport and metabolism
Psy302152	MCCC1A14957_chromosome	COG0500	Methyltransferase	Q	Secondary metabolites biosynthesis, transport and catabolism
Psy302156	MCCC1A14957_chromosome	COG0356	it plays a direct role in the translocation of protons across the membrane (By similarity)	C	Energy production and conversion
Psy302157	MCCC1A14957_chromosome	COG0636	F(1)F(0) ATP synthase produces ATP from ADP in the presence of a proton or sodium gradient. F-type ATPases consist of two structural domains, F(1) containing the extramembraneous catalytic core and F(0) containing the membrane proton channel, linked together by a central stalk and a peripheral stalk. During catalysis, ATP synthesis in the catalytic domain of F(1) is coupled via a rotary mechanism…	C	Energy production and conversion
Psy302158	MCCC1A14957_chromosome	COG0711	F(1)F(0) ATP synthase produces ATP from ADP in the presence of a proton or sodium gradient. F-type ATPases consist of two structural domains, F(1) containing the extramembraneous catalytic core and F(0) containing the membrane proton channel, linked together by a central stalk and a peripheral stalk. During catalysis, ATP synthesis in the catalytic domain of F(1) is coupled via a rotary mechanism…	C	Energy production and conversion
Psy302159	MCCC1A14957_chromosome	COG0712	F(1)F(0) ATP synthase produces ATP from ADP in the presence of a proton or sodium gradient. F-type ATPases consist of two structural domains, F(1) containing the extramembraneous catalytic core and F(0) containing the membrane proton channel, linked together by a central stalk and a peripheral stalk. During catalysis, ATP synthesis in the catalytic domain of F(1) is coupled via a rotary mechanism…	C	Energy production and conversion
Psy302160	MCCC1A14957_chromosome	COG0056	Produces ATP from ADP in the presence of a proton gradient across the membrane. The alpha chain is a regulatory subunit (By similarity)	C	Energy production and conversion
Psy302161	MCCC1A14957_chromosome	COG0224	Produces ATP from ADP in the presence of a proton gradient across the membrane. The gamma chain is believed to be important in regulating ATPase activity and the flow of protons through the CF(0) complex (By similarity)	C	Energy production and conversion
Psy302162	MCCC1A14957_chromosome	COG0055	Produces ATP from ADP in the presence of a proton gradient across the membrane. The catalytic sites are hosted primarily by the beta subunits (By similarity)	C	Energy production and conversion
Psy302163	MCCC1A14957_chromosome	COG0355	Produces ATP from ADP in the presence of a proton gradient across the membrane (By similarity)	C	Energy production and conversion
Psy302170	MCCC1A14957_chromosome	COG0237	Catalyzes the phosphorylation of the 3'-hydroxyl group of dephosphocoenzyme A to form coenzyme A (By similarity)	H	Coenzyme transport and metabolism
Psy302171	MCCC1A14957_chromosome	COG1267	phosphatidylglycerophosphatase a	I	Lipid transport and metabolism
Psy302172	MCCC1A14957_chromosome	COG1058	competence damage-inducible protein	H	Coenzyme transport and metabolism
Psy302181	MCCC1A14957_chromosome	COG0531	amino acid	E	Amino acid transport and metabolism
Psy302195	MCCC1A14957_chromid	COG0115	brancheD-chain amino acid aminotransferase	E	Amino acid transport and metabolism
Psy302196	MCCC1A14957_chromid	COG0129	Dihydroxy-acid dehydratase	E	Amino acid transport and metabolism
Psy302197	MCCC1A14957_chromid	COG0028	acetolactate synthase	E	Amino acid transport and metabolism
Psy302198	MCCC1A14957_chromid	COG0440	Acetolactate synthase small subunit	E	Amino acid transport and metabolism
Psy302199	MCCC1A14957_chromid	COG0059	Alpha-keto-beta-hydroxylacyl reductoisomerase	E	Amino acid transport and metabolism
Psy302205	MCCC1A14957_chromid	COG0572	uridine kinase	F	Nucleotide transport and metabolism
Psy302211	MCCC1A14957_chromid	COG0543	cytochrome-b5 reductase activity, acting on NAD(P)H	C	Energy production and conversion
Psy302212	MCCC1A14957_chromid	COG1523	Glycogen debranching enzyme	G	Carbohydrate transport and metabolism
Psy302216	MCCC1A14957_chromid	COG3616	alanine racemase domain protein	E	Amino acid transport and metabolism
Psy302224	MCCC1A14957_chromid	COG0697	membrane	E;G	Amino acid transport and metabolism; Carbohydrate transport and metabolism
Psy302227	MCCC1A14957_chromid	COG1115	amino acid carrier protein	E	Amino acid transport and metabolism
Psy302229	MCCC1A14957_chromid	COG1454	alcohol dehydrogenase	C	Energy production and conversion
Psy302230	MCCC1A14957_chromid	ENOG4111G02	domain protein	C	Energy production and conversion
Psy302231	MCCC1A14957_chromid	COG2897	sulfurtransferase	P	Inorganic ion transport and metabolism
Psy302233	MCCC1A14957_chromid	COG2897	sulfurtransferase	P	Inorganic ion transport and metabolism
Psy302236	MCCC1A14957_chromid	COG1176	transporter activity	P	Inorganic ion transport and metabolism
Psy302237	MCCC1A14957_chromid	COG1177	Binding-protein-dependent transport systems inner membrane component	P	Inorganic ion transport and metabolism
Psy302238	MCCC1A14957_chromid	COG0558	cdp-diacylglycerol-glycerol-3-phosphate 3-phosphatidyltransferase	I	Lipid transport and metabolism
Psy302239	MCCC1A14957_chromid	COG3408	Glycogen debranching enzyme	G	Carbohydrate transport and metabolism
Psy302240	MCCC1A14957_chromid	COG2998	(ABC) transporter	P	Inorganic ion transport and metabolism
Psy302241	MCCC1A14957_chromid	COG1526	Necessary for formate dehydrogenase activity (By similarity)	C	Energy production and conversion
Psy302242	MCCC1A14957_chromid	COG3383	Formate dehydrogenase Alpha subunit	C	Energy production and conversion
Psy302243	MCCC1A14957_chromid	COG3383	Formate dehydrogenase Alpha subunit	C	Energy production and conversion
Psy302244	MCCC1A14957_chromid	COG4624	metallo-sulfur cluster assembly	C	Energy production and conversion
Psy302248	MCCC1A14957_chromid	COG4624	metallo-sulfur cluster assembly	C	Energy production and conversion
Psy302251	MCCC1A14957_chromid	COG1957	nucleoside hydrolase	F	Nucleotide transport and metabolism
Psy302252	MCCC1A14957_chromid	COG0746	Transfers a GMP moiety from GTP to Mo-molybdopterin (Mo- MPT) cofactor (Moco or molybdenum cofactor) to form Mo- molybdopterin guanine dinucleotide (Mo-MGD) cofactor (By similarity)	H	Coenzyme transport and metabolism
Psy302254	MCCC1A14957_chromid	COG1757	Na H antiporter	C	Energy production and conversion
Psy302257	MCCC1A14957_chromid	COG0709	Synthesizes selenophosphate from selenide and ATP (By similarity)	E	Amino acid transport and metabolism
Psy302258	MCCC1A14957_chromid	COG1921	Converts seryl-tRNA(Sec) to selenocysteinyl-tRNA(Sec) required for selenoprotein biosynthesis (By similarity)	E	Amino acid transport and metabolism
Psy302263	MCCC1A14957_chromid	COG0716	Low-potential electron donor to a number of redox enzymes (By similarity)	C	Energy production and conversion
Psy302265	MCCC1A14957_chromid	COG1105	1-phosphofructokinase	G	Carbohydrate transport and metabolism
Psy302266	MCCC1A14957_chromid	COG0191	Aldolase	G	Carbohydrate transport and metabolism
Psy302268	MCCC1A14957_chromid	COG2971	BadF BadG BcrA BcrD	G	Carbohydrate transport and metabolism
Psy302269	MCCC1A14957_chromid	COG0395	Binding-protein-dependent transport systems inner membrane component	G	Carbohydrate transport and metabolism
Psy302270	MCCC1A14957_chromid	COG1175	binding-protein-dependent transport systems inner membrane Component	P	Inorganic ion transport and metabolism
Psy302271	MCCC1A14957_chromid	COG1653	transporter activity	G	Carbohydrate transport and metabolism
Psy302274	MCCC1A14957_chromid	COG1820	GlcNAc 6-P deacetylase	G	Carbohydrate transport and metabolism
Psy302281	MCCC1A14957_chromid	COG0659	sulfate transporter	P	Inorganic ion transport and metabolism
Psy302290	MCCC1A14957_chromid	COG1902	NADH flavin oxidoreductase, NADH oxidase	C	Energy production and conversion
Psy302300	MCCC1A14957_chromid	COG0778	nitroreductase	C	Energy production and conversion
Psy302306	MCCC1A14957_chromid	COG0778	nitroreductase	C	Energy production and conversion
Psy302307	MCCC1A14957_chromid	COG2271	transporter	G	Carbohydrate transport and metabolism
Psy302314	MCCC1A14957_chromid	COG1882	formate acetyltransferase	C	Energy production and conversion
Psy302316	MCCC1A14957_chromid	COG1454	alcohol dehydrogenase	C	Energy production and conversion
Psy302319	MCCC1A14957_chromid	COG1104	cysteine desulfurase	E	Amino acid transport and metabolism
Psy302322	MCCC1A14957_chromid	COG0175	Reduction of activated sulfate into sulfite (By similarity)	P	Inorganic ion transport and metabolism
Psy302333	MCCC1A14957_chromid	COG1638	Trap dicarboxylate transporter, dctp subunit	G	Carbohydrate transport and metabolism
Psy302334	MCCC1A14957_chromid	ENOG4111NMH	transporter, DctQ	G	Carbohydrate transport and metabolism
Psy302335	MCCC1A14957_chromid	COG1593	trap dicarboxylate transporter dctm subunit	G	Carbohydrate transport and metabolism
Psy302336	MCCC1A14957_chromid	COG1063	Dehydrogenase	E	Amino acid transport and metabolism
Psy302337	MCCC1A14957_chromid	COG1312	Catalyzes the dehydration of D-mannonate (By similarity)	G	Carbohydrate transport and metabolism
Psy302338	MCCC1A14957_chromid	COG0246	Mannitol dehydrogenase	G	Carbohydrate transport and metabolism
Psy302339	MCCC1A14957_chromid	COG0800	Aldolase	G	Carbohydrate transport and metabolism
Psy302340	MCCC1A14957_chromid	COG0524	pfkb domain protein	G	Carbohydrate transport and metabolism
Psy302343	MCCC1A14957_chromid	COG2931	Hemolysin-type calcium-binding	Q	Secondary metabolites biosynthesis, transport and catabolism
Psy302344	MCCC1A14957_chromid	COG4608	(ABC) transporter	E	Amino acid transport and metabolism
Psy302353	MCCC1A14957_chromid	COG2045	2-phosphosulfolactate phosphatase	H	Coenzyme transport and metabolism
Psy302357	MCCC1A14957_chromid	COG0683	(ABC) transporter	E	Amino acid transport and metabolism
Psy302361	MCCC1A14957_chromid	COG2008	Aldolase	E	Amino acid transport and metabolism
Psy302362	MCCC1A14957_chromid	COG2008	Aldolase	E	Amino acid transport and metabolism
Psy302363	MCCC1A14957_chromid	COG0667	Aldo keto reductase	C	Energy production and conversion
Psy302374	MCCC1A14957_chromid	COG2086	Electron transfer flavoprotein	C	Energy production and conversion
Psy302375	MCCC1A14957_chromid	COG2025	Electron transfer flavoprotein	C	Energy production and conversion
Psy302376	MCCC1A14957_chromid	COG0277	FAD linked oxidase domain protein	C	Energy production and conversion
Psy302377	MCCC1A14957_chromid	COG1620	L-Lactate permease	C	Energy production and conversion
Psy302393	MCCC1A14957_chromid	COG0315	Together with MoaA, is involved in the conversion of 5'- GTP to cyclic pyranopterin monophosphate (cPMP or molybdopterin precursor Z) (By similarity)	H	Coenzyme transport and metabolism
Psy302396	MCCC1A14957_chromid	COG1283	Na Pi-cotransporter	P	Inorganic ion transport and metabolism
Psy302397	MCCC1A14957_chromid	COG1775	2-hydroxyglutaryl-CoA dehydratase	E	Amino acid transport and metabolism
Psy302398	MCCC1A14957_chromid	COG1924	coA-substrate-specific enzyme activase	I	Lipid transport and metabolism
Psy302399	MCCC1A14957_chromid	COG0720	6-pyruvoyltetrahydropterin synthase activity	H	Coenzyme transport and metabolism
Psy302402	MCCC1A14957_chromid	COG0531	amino acid	E	Amino acid transport and metabolism
Psy302408	MCCC1A14957_chromid	ENOG410XQUK	Major Facilitator	G	Carbohydrate transport and metabolism
Psy302415	MCCC1A14957_chromid	COG0426	domain protein	C	Energy production and conversion
Psy302417	MCCC1A14957_chromid	COG1387	histidinol phosphate phosphatase, hisj family	E	Amino acid transport and metabolism
Psy302418	MCCC1A14957_chromid	COG1840	extracellular solute-binding protein, family 1	P	Inorganic ion transport and metabolism
Psy302421	MCCC1A14957_chromid	COG1177	Binding-protein-dependent transport systems inner membrane component	P	Inorganic ion transport and metabolism
Psy302422	MCCC1A14957_chromid	COG3842	Part of the ABC transporter complex PotABCD involved in spermidine putrescine import. Responsible for energy coupling to the transport system (By similarity)	E	Amino acid transport and metabolism
Psy302425	MCCC1A14957_chromid	COG1363	Peptidase m42 family protein	E	Amino acid transport and metabolism
Psy302426	MCCC1A14957_chromid	COG3201	Nicotinamide Mononucleotide Transporter	H	Coenzyme transport and metabolism
Psy302429	MCCC1A14957_chromid	COG2190	pts system	G	Carbohydrate transport and metabolism
Psy302431	MCCC1A14957_chromid	COG1045	serine acetyltransferase	E	Amino acid transport and metabolism
Psy302432	MCCC1A14957_chromid	COG0031	cysteine biosynthetic process from serine	E	Amino acid transport and metabolism
Psy302433	MCCC1A14957_chromid	COG0520	cysteine desulfurase	E	Amino acid transport and metabolism
Psy302436	MCCC1A14957_chromid	COG0601	Binding-protein-dependent transport systems inner membrane component	P	Inorganic ion transport and metabolism
Psy302437	MCCC1A14957_chromid	COG1173	Binding-protein-dependent transport systems inner membrane component	P	Inorganic ion transport and metabolism
Psy302439	MCCC1A14957_chromid	COG0444	(ABC) transporter	E;P	Amino acid transport and metabolism; Inorganic ion transport and metabolism
Psy302440	MCCC1A14957_chromid	COG4608	(ABC) transporter	E	Amino acid transport and metabolism
Psy302446	MCCC1A14957_chromid	COG1454	alcohol dehydrogenase	C	Energy production and conversion
Psy302447	MCCC1A14957_chromid	COG0003	ATPase required for the post-translational delivery of tail-anchored (TA) proteins to the endoplasmic reticulum. Recognizes and selectively binds the transmembrane domain of TA proteins in the cytosol. This complex then targets to the endoplasmic reticulum by membrane-bound receptors, where the tail- anchored protein is released for insertion. This process is regulated by ATP binding and hydrolys…	P	Inorganic ion transport and metabolism
Psy302451	MCCC1A14957_chromid	COG1363	Peptidase m42 family protein	E	Amino acid transport and metabolism
Psy302452	MCCC1A14957_chromid	COG1230	cation diffusion facilitator family transporter	P	Inorganic ion transport and metabolism
Psy302457	MCCC1A14957_chromid	COG0688	Phosphatidylserine decarboxylase	I	Lipid transport and metabolism
Psy302466	MCCC1A14957_chromid	COG0504	Catalyzes the ATP-dependent amination of UTP to CTP with either L-glutamine or ammonia as the source of nitrogen (By similarity)	F	Nucleotide transport and metabolism
Psy302467	MCCC1A14957_chromid	COG1363	Peptidase m42 family protein	E	Amino acid transport and metabolism
Psy302468	MCCC1A14957_chromid	COG0703	Catalyzes the specific phosphorylation of the 3-hydroxyl group of shikimic acid using ATP as a cosubstrate (By similarity)	E	Amino acid transport and metabolism
Psy302472	MCCC1A14957_chromid	COG1488	Nicotinate phosphoribosyltransferase	H	Coenzyme transport and metabolism
Psy302480	MCCC1A14957_chromid	COG0191	Aldolase	G	Carbohydrate transport and metabolism
Psy302482	MCCC1A14957_chromid	COG1951	fumarate	C	Energy production and conversion
Psy302483	MCCC1A14957_chromid	COG1838	fumarate	C	Energy production and conversion
Psy302486	MCCC1A14957_chromid	COG0281	malic enzyme	C	Energy production and conversion
Psy302487	MCCC1A14957_chromid	COG1027	Aspartate ammonia-lyase	E	Amino acid transport and metabolism
Psy302489	MCCC1A14957_chromid	COG1502	Catalyzes the reversible phosphatidyl group transfer from one phosphatidylglycerol molecule to another to form cardiolipin (CL) (diphosphatidylglycerol) and glycerol (By similarity)	I	Lipid transport and metabolism
Psy302490	MCCC1A14957_chromid	COG0204	Acyltransferase	I	Lipid transport and metabolism
Psy302491	MCCC1A14957_chromid	COG0659	sulfate transporter	P	Inorganic ion transport and metabolism
Psy302492	MCCC1A14957_chromid	COG2008	Aldolase	E	Amino acid transport and metabolism
Psy302495	MCCC1A14957_chromid	COG0252	L-asparaginase	E	Amino acid transport and metabolism
Psy302499	MCCC1A14957_chromid	COG2195	Cleaves the N-terminal amino acid of tripeptides (By similarity)	E	Amino acid transport and metabolism
Psy302500	MCCC1A14957_chromid	COG0288	carbonic anhydrase	P	Inorganic ion transport and metabolism
Psy302503	MCCC1A14957_chromid	COG3839	(ABC) transporter	G	Carbohydrate transport and metabolism
Psy302518	MCCC1A14957_chromid	COG1454	alcohol dehydrogenase	C	Energy production and conversion
Psy302593	MCCC1A14957_chromid	COG1001	adenine deaminase	F	Nucleotide transport and metabolism
Psy302594	MCCC1A14957_chromid	COG1301	sodium dicarboxylate symporter	C	Energy production and conversion
Psy302596	MCCC1A14957_chromid	COG1301	sodium dicarboxylate symporter	C	Energy production and conversion
Psy302597	MCCC1A14957_chromid	COG1249	dihydrolipoyl dehydrogenase	C	Energy production and conversion
Psy302598	MCCC1A14957_chromid	COG1226	PotAssium voltage-gated channel	P	Inorganic ion transport and metabolism
Psy302600	MCCC1A14957_chromid	COG1840	extracellular solute-binding protein, family 1	P	Inorganic ion transport and metabolism
Psy302601	MCCC1A14957_chromid	COG1178	ABC transporter (permease)	P	Inorganic ion transport and metabolism
Psy302602	MCCC1A14957_chromid	COG3842	Part of the ABC transporter complex PotABCD involved in spermidine putrescine import. Responsible for energy coupling to the transport system (By similarity)	E	Amino acid transport and metabolism
Psy302603	MCCC1A14957_chromid	COG1115	amino acid carrier protein	E	Amino acid transport and metabolism
Psy302614	MCCC1A14957_chromid	COG1464	(Lipo)protein	P	Inorganic ion transport and metabolism
Psy302615	MCCC1A14957_chromid	COG1328	Anaerobic ribonucleoside-triphosphate reductase	F	Nucleotide transport and metabolism
Psy302619	MCCC1A14957_chromid	COG1362	M18 family aminopeptidase	E	Amino acid transport and metabolism
Psy302623	MCCC1A14957_chromid	COG0560	phosphoserine phosphatase activity	E	Amino acid transport and metabolism
Psy302624	MCCC1A14957_chromid	COG1902	NADH flavin oxidoreductase, NADH oxidase	C	Energy production and conversion
Psy302628	MCCC1A14957_chromid	COG4822	cobalt chelatase	H	Coenzyme transport and metabolism
Psy302629	MCCC1A14957_chromid	COG0609	permease protein	P	Inorganic ion transport and metabolism
Psy302630	MCCC1A14957_chromid	COG1120	(ABC) transporter	P	Inorganic ion transport and metabolism
Psy302631	MCCC1A14957_chromid	COG0614	Periplasmic binding protein	P	Inorganic ion transport and metabolism
Psy302632	MCCC1A14957_chromid	COG2082	Precorrin-8x methylmutase	H	Coenzyme transport and metabolism
Psy302633	MCCC1A14957_chromid	COG1903	May catalyze the methylation of C-1 in cobalt-precorrin- 5 and the subsequent extrusion of acetic acid from the resulting intermediate to form cobalt-precorrin-6A (By similarity)	H	Coenzyme transport and metabolism
Psy302634	MCCC1A14957_chromid	COG2241	precorrin-6y C5,15-methyltransferase	H	Coenzyme transport and metabolism
Psy302635	MCCC1A14957_chromid	COG2242	precorrin-6y C5,15-methyltransferase	H	Coenzyme transport and metabolism
Psy302636	MCCC1A14957_chromid	COG2243	Precorrin-2 c20-methyltransferase	H	Coenzyme transport and metabolism
Psy302637	MCCC1A14957_chromid	COG2875	precorrin-4 C(11)-methyltransferase	H	Coenzyme transport and metabolism
Psy302638	MCCC1A14957_chromid	COG2073	cobalamin (vitamin B12) biosynthesis CbiG protein	H	Coenzyme transport and metabolism
Psy302639	MCCC1A14957_chromid	COG1010	Precorrin-3B C17-methyltransferase	H	Coenzyme transport and metabolism
Psy302640	MCCC1A14957_chromid	COG2099	precorrin-6x reductase	H	Coenzyme transport and metabolism
Psy302641	MCCC1A14957_chromid	COG1270	Converts cobyric acid to cobinamide by the addition of aminopropanol on the F carboxylic group (By similarity)	H	Coenzyme transport and metabolism
Psy302642	MCCC1A14957_chromid	COG0079	Imidazole acetol-phosphate transaminase	E	Amino acid transport and metabolism
Psy302643	MCCC1A14957_chromid	COG0373	Catalyzes the NADPH-dependent reduction of glutamyl- tRNA(Glu) to glutamate 1-semialdehyde (GSA) (By similarity)	H	Coenzyme transport and metabolism
Psy302644	MCCC1A14957_chromid	COG0181	Tetrapolymerization of the monopyrrole PBG into the hydroxymethylbilane pre-uroporphyrinogen in several discrete steps (By similarity)	H	Coenzyme transport and metabolism
Psy302645	MCCC1A14957_chromid	COG1587	synthase	H	Coenzyme transport and metabolism
Psy302646	MCCC1A14957_chromid	COG0113	delta-aminolevulinic acid dehydratase	H	Coenzyme transport and metabolism
Psy302647	MCCC1A14957_chromid	COG0001	Glutamate-1-semialdehyde aminotransferase	H	Coenzyme transport and metabolism
Psy302648	MCCC1A14957_chromid	COG1648	Multifunctional enzyme that catalyzes the SAM-dependent methylation of uroporphyrinogen III at position C-2 and C-7 to form precorrin-2 and then position C-12 or C-18 to form trimethylpyrrocorphin 2. It also catalyzes the conversion of precorrin-2 into siroheme. This reaction consists of the NAD- dependent oxidation of precorrin-2 into sirohydrochlorin and its subsequent ferrochelation into siroh…	H	Coenzyme transport and metabolism
Psy302651	MCCC1A14957_chromid	COG2116	formate transmembrane transporter activity	P	Inorganic ion transport and metabolism
Psy302652	MCCC1A14957_chromid	COG1145	4Fe-4S ferredoxin, iron-sulfur binding	C	Energy production and conversion
Psy302653	MCCC1A14957_chromid	COG0543	cytochrome-b5 reductase activity, acting on NAD(P)H	C	Energy production and conversion
Psy302654	MCCC1A14957_chromid	COG2221	sulfite reductase	C	Energy production and conversion
Psy302655	MCCC1A14957_chromid	COG2138	cobalamin (vitamin b12) biosynthesis cbix protein	H	Coenzyme transport and metabolism
Psy302656	MCCC1A14957_chromid	COG0260	Presumably involved in the processing and regular turnover of intracellular proteins. Catalyzes the removal of unsubstituted N-terminal amino acids from various peptides (By similarity)	E	Amino acid transport and metabolism
Psy302657	MCCC1A14957_chromid	COG1797	Responsible for the amidation of carboxylic groups at position A and C of either cobyrinic acid or hydrogenobrynic acid. NH(2) groups are provided by glutamine, and one molecule of ATP is hydrogenolyzed for each amidation (By similarity)	H	Coenzyme transport and metabolism
Psy302661	MCCC1A14957_chromid	COG3104	transporter	E	Amino acid transport and metabolism
Psy302664	MCCC1A14957_chromid	COG1473	amidohydrolase	E	Amino acid transport and metabolism
Psy302665	MCCC1A14957_chromid	COG2195	Cleaves the N-terminal amino acid of tripeptides (By similarity)	E	Amino acid transport and metabolism
Psy302668	MCCC1A14957_chromid	COG1794	aspartate racemase	E	Amino acid transport and metabolism
Psy302670	MCCC1A14957_chromid	COG1757	Na H antiporter	C	Energy production and conversion
Psy302687	MCCC1A14957_chromid	COG0737	5-Nucleotidase	F	Nucleotide transport and metabolism
Psy302692	MCCC1A14957_chromid	COG0363	Catalyzes the reversible isomerization-deamination of glucosamine 6-phosphate (GlcN6P) to form fructose 6-phosphate (Fru6P) and ammonium ion (By similarity)	G	Carbohydrate transport and metabolism
Psy302693	MCCC1A14957_chromid	COG0364	Glucose-6-phosphate 1-dehydrogenase	G	Carbohydrate transport and metabolism
Psy302694	MCCC1A14957_chromid	COG1023	6-phosphogluconate dehydrogenase	G	Carbohydrate transport and metabolism
Psy302697	MCCC1A14957_chromid	COG0757	Catalyzes a trans-dehydration via an enolate intermediate (By similarity)	E	Amino acid transport and metabolism
Psy302698	MCCC1A14957_chromid	COG0209	Provides the precursors necessary for DNA synthesis. Catalyzes the biosynthesis of deoxyribonucleotides from the corresponding ribonucleotides (By similarity)	F	Nucleotide transport and metabolism
Psy302702	MCCC1A14957_chromid	COG0461	orotate phosphoribosyltransferase activity	F	Nucleotide transport and metabolism
Psy302703	MCCC1A14957_chromid	COG0044	Dihydroorotase	F	Nucleotide transport and metabolism
Psy302704	MCCC1A14957_chromid	COG0284	Catalyzes the decarboxylation of orotidine 5'- monophosphate (OMP) to uridine 5'-monophosphate (UMP) (By similarity)	F	Nucleotide transport and metabolism
Psy302705	MCCC1A14957_chromid	COG0167	Catalyzes the conversion of dihydroorotate to orotate	F	Nucleotide transport and metabolism
Psy302706	MCCC1A14957_chromid	COG0543	cytochrome-b5 reductase activity, acting on NAD(P)H	C	Energy production and conversion
Psy302708	MCCC1A14957_chromid	COG2033	Superoxide reductase	C	Energy production and conversion
Psy302715	MCCC1A14957_chromid	COG0505	carbamoyl-phosphate synthetase glutamine chain	F	Nucleotide transport and metabolism
Psy302716	MCCC1A14957_chromid	COG0458	carbamoyl-phosphate synthetase ammonia chain	F	Nucleotide transport and metabolism
Psy302717	MCCC1A14957_chromid	COG0540	aspartate transcarbamylase	F	Nucleotide transport and metabolism
Psy302719	MCCC1A14957_chromid	COG0062	NADHX epimerase activity	G	Carbohydrate transport and metabolism
Psy302722	MCCC1A14957_chromid	COG1022	Amp-dependent synthetase and ligase	I	Lipid transport and metabolism
Psy302723	MCCC1A14957_chromid	COG1115	amino acid carrier protein	E	Amino acid transport and metabolism
Psy302727	MCCC1A14957_chromid	COG1283	Na Pi-cotransporter	P	Inorganic ion transport and metabolism
Psy302728	MCCC1A14957_chromid	COG0531	amino acid	E	Amino acid transport and metabolism
Psy302729	MCCC1A14957_chromid	COG0531	amino acid	E	Amino acid transport and metabolism
Psy302731	MCCC1A14957_chromid	COG1263	PTS System	G	Carbohydrate transport and metabolism
Psy302734	MCCC1A14957_chromid	COG1455	pts system	G	Carbohydrate transport and metabolism
Psy302736	MCCC1A14957_chromid	COG1440	protein-N(PI)-phosphohistidine-sugar phosphotransferase activity	G	Carbohydrate transport and metabolism
Psy302738	MCCC1A14957_chromid	COG4608	(ABC) transporter	E	Amino acid transport and metabolism
Psy302739	MCCC1A14957_chromid	COG0444	(ABC) transporter	E;P	Amino acid transport and metabolism; Inorganic ion transport and metabolism
Psy302740	MCCC1A14957_chromid	COG1173	Binding-protein-dependent transport systems inner membrane component	P	Inorganic ion transport and metabolism
Psy302741	MCCC1A14957_chromid	COG0601	Binding-protein-dependent transport systems inner membrane component	P	Inorganic ion transport and metabolism
Psy302742	MCCC1A14957_chromid	COG0747	Extracellular solute-binding protein, family 5	E	Amino acid transport and metabolism
Psy302749	MCCC1A14957_chromid	COG1045	serine acetyltransferase	E	Amino acid transport and metabolism
Psy302764	MCCC1A14957_chromid	COG0502	Catalyzes the conversion of dethiobiotin (DTB) to biotin by the insertion of a sulfur atom into dethiobiotin via a radical- based mechanism (By similarity)	H	Coenzyme transport and metabolism
Psy302767	MCCC1A14957_chromid	COG0226	phosphate abc transporter	P	Inorganic ion transport and metabolism
Psy302768	MCCC1A14957_chromid	COG0573	phosphate abc transporter	P	Inorganic ion transport and metabolism
Psy302769	MCCC1A14957_chromid	COG0581	phosphate abc transporter	P	Inorganic ion transport and metabolism
Psy302770	MCCC1A14957_chromid	COG1117	Part of the ABC transporter complex PstSACB involved in phosphate import. Responsible for energy coupling to the transport system (By similarity)	P	Inorganic ion transport and metabolism
Psy302771	MCCC1A14957_chromid	COG0704	Plays a role in the regulation of phosphate uptake	P	Inorganic ion transport and metabolism
Psy302772	MCCC1A14957_chromid	COG0058	Phosphorylase is an important allosteric enzyme in carbohydrate metabolism. Enzymes from different sources differ in their regulatory mechanisms and in their natural substrates. However, all known phosphorylases share catalytic and structural properties (By similarity)	G	Carbohydrate transport and metabolism
Psy302773	MCCC1A14957_chromid	COG0297	starch synthase activity	G	Carbohydrate transport and metabolism
Psy302774	MCCC1A14957_chromid	COG0448	Catalyzes the synthesis of ADP-glucose, a sugar donor used in elongation reactions on alpha-glucans (By similarity)	G	Carbohydrate transport and metabolism
Psy302775	MCCC1A14957_chromid	COG0448	Catalyzes the synthesis of ADP-glucose, a sugar donor used in elongation reactions on alpha-glucans (By similarity)	G	Carbohydrate transport and metabolism
Psy302776	MCCC1A14957_chromid	COG0296	Catalyzes the formation of the alpha-1,6-glucosidic linkages in glycogen by scission of a 1,4-alpha-linked oligosaccharide from growing alpha-1,4-glucan chains and the subsequent attachment of the oligosaccharide to the alpha-1,6 position (By similarity)	G	Carbohydrate transport and metabolism
Psy302778	MCCC1A14957_chromid	COG3968	glutamine synthetase	E	Amino acid transport and metabolism
Psy302783	MCCC1A14957_chromid	COG1597	diacylglycerol kinase	I	Lipid transport and metabolism
Psy302785	MCCC1A14957_chromid	COG1251	nitrite reductase	C	Energy production and conversion
Psy302786	MCCC1A14957_chromid	COG1473	amidohydrolase	E	Amino acid transport and metabolism
Psy302787	MCCC1A14957_chromid	COG0262	dihydrofolate reductase activity	H	Coenzyme transport and metabolism
Psy302788	MCCC1A14957_chromid	COG0207	Provides the sole de novo source of dTMP for DNA biosynthesis (By similarity)	F	Nucleotide transport and metabolism
Psy302790	MCCC1A14957_chromid	ENOG4111P8N	Converts the free carboxyl group of a malonyl-thioester to its methyl ester by transfer of a methyl group from S-adenosyl- L-methionine (SAM). It allows to synthesize pimeloyl-ACP via the fatty acid synthetic pathway (By similarity)	H	Coenzyme transport and metabolism
Psy302792	MCCC1A14957_chromid	COG0156	8-Amino-7-oxononanoate synthase	H	Coenzyme transport and metabolism
Psy302793	MCCC1A14957_chromid	COG0161	Catalyzes the transfer of the alpha-amino group from S- adenosyl-L-methionine (SAM) to 7-keto-8-aminopelargonic acid (KAPA) to form 7,8-diaminopelargonic acid (DAPA). It is the only animotransferase known to utilize SAM as an amino donor (By similarity)	E	Amino acid transport and metabolism
Psy302794	MCCC1A14957_chromid	COG0697	membrane	E;G	Amino acid transport and metabolism; Carbohydrate transport and metabolism
Psy302795	MCCC1A14957_chromid	COG0076	decarboxylase	E	Amino acid transport and metabolism
Psy302797	MCCC1A14957_chromid	COG1228	amidohydrolase	Q	Secondary metabolites biosynthesis, transport and catabolism
Psy302799	MCCC1A14957_chromid	COG0142	synthase	H	Coenzyme transport and metabolism
Psy302801	MCCC1A14957_chromid	COG1575	1,4-dihydroxy-2-naphthoate octaprenyltransferase	H	Coenzyme transport and metabolism
Psy302810	MCCC1A14957_chromid	COG0659	sulfate transporter	P	Inorganic ion transport and metabolism
Psy302815	MCCC1A14957_chromid	COG3033	tryptophanase EC 4.1.99.1	E	Amino acid transport and metabolism
Psy302822	MCCC1A14957_chromid	COG2987	Urocanate hydratase	E	Amino acid transport and metabolism
Psy302823	MCCC1A14957_chromid	COG2986	histidine ammonia-lyase	E	Amino acid transport and metabolism
Psy302824	MCCC1A14957_chromid	COG0010	hydrolase activity, acting on carbon-nitrogen (but not peptide) bonds, in linear amidines	E	Amino acid transport and metabolism
Psy302828	MCCC1A14957_chromid	COG2313	hydrolase activity, acting on glycosyl bonds	Q	Secondary metabolites biosynthesis, transport and catabolism
Psy302829	MCCC1A14957_chromid	COG0524	pfkb domain protein	G	Carbohydrate transport and metabolism
Psy302831	MCCC1A14957_chromid	COG0619	Cobalt transport protein	P	Inorganic ion transport and metabolism
Psy302832	MCCC1A14957_chromid	COG1122	ATPase activity	P	Inorganic ion transport and metabolism
Psy302835	MCCC1A14957_chromid	COG0351	phosphomethylpyrimidine kinase	H	Coenzyme transport and metabolism
Psy302836	MCCC1A14957_chromid	COG0352	Condenses 4-methyl-5-(beta-hydroxyethyl)thiazole monophosphate (THZ-P) and 2-methyl-4-amino-5-hydroxymethyl pyrimidine pyrophosphate (HMP-PP) to form thiamine monophosphate (TMP) (By similarity)	H	Coenzyme transport and metabolism
Psy302837	MCCC1A14957_chromid	COG2145	4-methyl-5-beta-hydroxyethylthiazole kinase	H	Coenzyme transport and metabolism
Psy302838	MCCC1A14957_chromid	COG0574	phosphotransferase activity, paired acceptors	G	Carbohydrate transport and metabolism
Psy302841	MCCC1A14957_chromid	COG3855	D-fructose-1,6-bisphosphate 1-phosphohydrolase class 3	G	Carbohydrate transport and metabolism
Psy302847	MCCC1A14957_chromid	COG1363	Peptidase m42 family protein	E	Amino acid transport and metabolism
Psy302848	MCCC1A14957_chromid	COG3404	Methenyltetrahydrofolate cyclohydrolase	E	Amino acid transport and metabolism
Psy302849	MCCC1A14957_chromid	COG1228	amidohydrolase	Q	Secondary metabolites biosynthesis, transport and catabolism
Psy302850	MCCC1A14957_chromid	COG3643	Glutamate formiminotransferase	E	Amino acid transport and metabolism
Psy302851	MCCC1A14957_chromid	COG2116	formate transmembrane transporter activity	P	Inorganic ion transport and metabolism
Psy302852	MCCC1A14957_chromid	COG1541	Phenylacetate-CoA ligase	Q	Secondary metabolites biosynthesis, transport and catabolism
Psy302862	MCCC1A14957_chromid	COG0493	metal cluster binding	E	Amino acid transport and metabolism
Psy302863	MCCC1A14957_chromid	COG1600	Catalyzes the conversion of epoxyqueuosine (oQ) to queuosine (Q), which is a hypermodified base found in the wobble positions of tRNA(Asp), tRNA(Asn), tRNA(His) and tRNA(Tyr) (By similarity)	C	Energy production and conversion
Psy302870	MCCC1A14957_chromid	COG0778	nitroreductase	C	Energy production and conversion
Psy302871	MCCC1A14957_chromid	COG2113	Glycine betaine	E	Amino acid transport and metabolism
Psy302872	MCCC1A14957_chromid	COG1902	NADH flavin oxidoreductase, NADH oxidase	C	Energy production and conversion
Psy302874	MCCC1A14957_chromid	COG2814	Major Facilitator	G	Carbohydrate transport and metabolism
Psy302877	MCCC1A14957_chromid	COG0006	peptidase M24	E	Amino acid transport and metabolism
Psy302878	MCCC1A14957_chromid	COG3104	transporter	E	Amino acid transport and metabolism
Psy302880	MCCC1A14957_chromid	COG0345	pyrroline-5-carboxylate reductase activity	E	Amino acid transport and metabolism
Psy302881	MCCC1A14957_chromid	COG1882	formate acetyltransferase	C	Energy production and conversion
Psy302901	MCCC1A14957_chromid	COG0477	major facilitator Superfamily	G	Carbohydrate transport and metabolism
Psy302905	MCCC1A14957_chromid	COG0070	glutamate synthase	E	Amino acid transport and metabolism
Psy302907	MCCC1A14957_chromid	COG0294	dihydropteroate synthase	H	Coenzyme transport and metabolism
Psy302909	MCCC1A14957_chromid	COG0111	Dehydrogenase	E	Amino acid transport and metabolism
Psy302976	MCCC1A14957_chromid	COG1757	Na H antiporter	C	Energy production and conversion
Psy302980	MCCC1A14957_chromid	COG0402	deaminase	F	Nucleotide transport and metabolism
Psy302985	MCCC1A14957_chromid	COG0054	Catalyzes the formation of 6,7-dimethyl-8- ribityllumazine by condensation of 5-amino-6-(D- ribitylamino)uracil with 3,4-dihydroxy-2-butanone 4-phosphate. This is the penultimate step in the biosynthesis of riboflavin (By similarity)	H	Coenzyme transport and metabolism
Psy302986	MCCC1A14957_chromid	COG0117	Converts 2,5-diamino-6-(ribosylamino)-4(3h)-pyrimidinone 5'-phosphate into 5-amino-6-(ribosylamino)-2,4(1h,3h)- pyrimidinedione 5'-phosphate (By similarity)	H	Coenzyme transport and metabolism
Psy302987	MCCC1A14957_chromid	COG0307	riboflavin synthase, subunit alpha	H	Coenzyme transport and metabolism
Psy302988	MCCC1A14957_chromid	COG0108	Catalyzes the conversion of D-ribulose 5-phosphate to formate and 3,4-dihydroxy-2-butanone 4-phosphate (By similarity)	H	Coenzyme transport and metabolism
Psy302991	MCCC1A14957_chromid	ENOG410XQ4S	reductase complex component C	C	Energy production and conversion
Psy302992	MCCC1A14957_chromid	ENOG4111JMA	In the first step of glycine, betaine and sarcosine reductases, the substrate is bound to component PB via a Schiff base intermediate. Then the PB-activated substrate is nucleophilically attacked by the selenol anion of component PA to transform it to a carboxymethylated selenoether and the respective amine. By action of component PC, acetyl phosphate is formed, leaving component PA in its oxidiz…	C	Energy production and conversion
Psy302996	MCCC1A14957_chromid	COG1292	Transporter	P	Inorganic ion transport and metabolism
Psy303004	MCCC1A14957_chromid	COG1816	adenosine deaminase	F	Nucleotide transport and metabolism
Psy303010	MCCC1A14957_chromid	COG1115	amino acid carrier protein	E	Amino acid transport and metabolism
Psy303014	MCCC1A14957_chromid	COG0151	Phosphoribosylglycinamide synthetase	F	Nucleotide transport and metabolism
Psy303015	MCCC1A14957_chromid	COG0138	bifunctional purine biosynthesis protein PURH	F	Nucleotide transport and metabolism
Psy303016	MCCC1A14957_chromid	COG0299	phosphoribosylglycinamide formyltransferase	F	Nucleotide transport and metabolism
Psy303017	MCCC1A14957_chromid	COG0150	phosphoribosylaminoimidazole synthetase	F	Nucleotide transport and metabolism
Psy303018	MCCC1A14957_chromid	COG0034	glutamine phosphoribosylpyrophosphate amidotransferase	F	Nucleotide transport and metabolism
Psy303019	MCCC1A14957_chromid	COG0152	SAICAR synthetase	F	Nucleotide transport and metabolism
Psy303020	MCCC1A14957_chromid	COG0041	Catalyzes the conversion of N5-carboxyaminoimidazole ribonucleotide (N5-CAIR) to 4-carboxy-5-aminoimidazole ribonucleotide (CAIR) (By similarity)	F	Nucleotide transport and metabolism
Psy303021	MCCC1A14957_chromid	COG0046	phosphoribosylformylglycinamidine synthase	F	Nucleotide transport and metabolism
Psy303022	MCCC1A14957_chromid	COG2759	formyltetrahydrofolate synthetase	F	Nucleotide transport and metabolism
Psy303030	MCCC1A14957_chromid	COG1592	Rubrerythrin	C	Energy production and conversion
Psy303035	MCCC1A14957_chromid	COG0311	Involved in the hydrolysis of glutamine to glutamate and ammonia. Channels an ammonia molecule to PdxS (By similarity)	H	Coenzyme transport and metabolism
Psy303036	MCCC1A14957_chromid	COG0214	Involved in the production of pyridoxal phosphate, probably by incorporating ammonia into the pyridine ring (By similarity)	H	Coenzyme transport and metabolism
Psy303038	MCCC1A14957_chromid	COG0075	aminotransferase	E	Amino acid transport and metabolism
Psy303039	MCCC1A14957_chromid	COG1038	Catalyzes a 2-step reaction, involving the ATP-dependent carboxylation of the covalently attached biotin in the first step and the transfer of the carboxyl group to pyruvate in the second (By similarity)	C	Energy production and conversion
Psy303043	MCCC1A14957_chromid	COG1905	Nadh dehydrogenase	C	Energy production and conversion
Psy303044	MCCC1A14957_chromid	COG1894	Nadh dehydrogenase	C	Energy production and conversion
Psy303045	MCCC1A14957_chromid	COG4624	metallo-sulfur cluster assembly	C	Energy production and conversion
Psy303047	MCCC1A14957_chromid	ENOG410ZWMW	Major Facilitator Superfamily	G	Carbohydrate transport and metabolism
Psy303051	MCCC1A14957_chromid	COG0531	amino acid	E	Amino acid transport and metabolism
Psy303053	MCCC1A14957_chromid	COG0531	amino acid	E	Amino acid transport and metabolism
Psy303054	MCCC1A14957_chromid	COG0697	membrane	E;G	Amino acid transport and metabolism; Carbohydrate transport and metabolism
Psy303060	MCCC1A14957_chromid	COG0518	Catalyzes the synthesis of GMP from XMP (By similarity)	F	Nucleotide transport and metabolism
Psy303061	MCCC1A14957_chromid	COG2109	Cob-I-yrinic acid a,c-diamide adenosyltransferase	H	Coenzyme transport and metabolism
Psy303071	MCCC1A14957_plasmid	COG0747	Extracellular solute-binding protein, family 5	E	Amino acid transport and metabolism
Psy303073	MCCC1A14957_plasmid	COG1233	phytoene	Q	Secondary metabolites biosynthesis, transport and catabolism
Psy303087	MCCC1A14957_plasmid	COG4624	metallo-sulfur cluster assembly	C	Energy production and conversion
Psy303088	MCCC1A14957_plasmid	COG1592	Rubrerythrin	C	Energy production and conversion
Psy303089	MCCC1A14957_plasmid	COG0778	nitroreductase	C	Energy production and conversion
Psy303090	MCCC1A14957_plasmid	COG2113	Glycine betaine	E	Amino acid transport and metabolism
Psy303091	MCCC1A14957_plasmid	COG1902	NADH flavin oxidoreductase, NADH oxidase	C	Energy production and conversion
Psy303095	MCCC1A14957_plasmid	COG2814	Major Facilitator	G	Carbohydrate transport and metabolism
Psy303110	MCCC1A14957_plasmid	COG1592	Rubrerythrin	C	Energy production and conversion
Psy303112	MCCC1A14957_plasmid	COG0477	major facilitator Superfamily	G	Carbohydrate transport and metabolism
Psy303126	MCCC1A14957_plasmid	COG1032	radical SAM domain protein	C	Energy production and conversion
Psy303127	MCCC1A14957_plasmid	COG0778	nitroreductase	C	Energy production and conversion
Psy303130	MCCC1A14957_plasmid	COG1032	radical SAM domain protein	C	Energy production and conversion
Psy303134	MCCC1A14957_plasmid	COG0303	Molybdenum cofactor synthesis domain protein	H	Coenzyme transport and metabolism
Psy303136	MCCC1A14957_plasmid	COG2896	Catalyzes, together with MoaC, the conversion of 5'-GTP to cyclic pyranopterin monophosphate (cPMP or molybdopterin precursor Z) (By similarity)	H	Coenzyme transport and metabolism
Psy303137	MCCC1A14957_plasmid	COG4149	molybdate abc transporter	P	Inorganic ion transport and metabolism
Psy303138	MCCC1A14957_plasmid	COG0725	ABC transporter, periplasmic molybdate-binding protein	P	Inorganic ion transport and metabolism
Psy303140	MCCC1A14957_plasmid	COG1902	NADH flavin oxidoreductase, NADH oxidase	C	Energy production and conversion
Psy303141	MCCC1A14957_plasmid	COG1529	Aldehyde oxidase and xanthine dehydrogenase, molybdopterin binding	C	Energy production and conversion
Psy303142	MCCC1A14957_plasmid	COG1168	Aminotransferase	E	Amino acid transport and metabolism
Psy303147	MCCC1A14957_plasmid	COG0591	symporter	E	Amino acid transport and metabolism
Psy303149	MCCC1A14957_plasmid	COG0477	major facilitator Superfamily	G	Carbohydrate transport and metabolism

## Sheet: Cellular processes and signalin
Gene ID	Location	COG ID	COG Description	COG Type	COG Type Description
Psy300008	MCCC1A14957_chromosome	COG0768	penicillin-binding protein	M	Cell wall/membrane/envelope biogenesis
Psy300019	MCCC1A14957_chromosome	COG0850	Cell division inhibitor that blocks the formation of polar Z ring septums. Rapidly oscillates between the poles of the cell to destabilize FtsZ filaments that have formed before they mature into polar Z rings. Prevents FtsZ polymerization (By similarity)	D	Cell cycle control, cell division, chromosome partitioning
Psy300020	MCCC1A14957_chromosome	COG2894	site-determining protein	D	Cell cycle control, cell division, chromosome partitioning
Psy300021	MCCC1A14957_chromosome	COG0851	Prevents the cell division inhibition by proteins MinC and MinD at internal division sites while permitting inhibition at polar sites. This ensures cell division at the proper site by restricting the formation of a division septum at the midpoint of the long axis of the cell (By similarity)	D	Cell cycle control, cell division, chromosome partitioning
Psy300025	MCCC1A14957_chromosome	COG0534	Mate efflux family protein	V	Defense mechanisms
Psy300028	MCCC1A14957_chromosome	COG1680	Beta-lactamase	V	Defense mechanisms
Psy300032	MCCC1A14957_chromosome	COG0860	n-acetylmuramoyl-l-alanine amidase	M	Cell wall/membrane/envelope biogenesis
Psy300033	MCCC1A14957_chromosome	COG2885	Ompa motb domain protein	M	Cell wall/membrane/envelope biogenesis
Psy300040	MCCC1A14957_chromosome	ENOG4111JGW	group 1 glycosyl transferase	M	Cell wall/membrane/envelope biogenesis
Psy300041	MCCC1A14957_chromosome	ENOG410XNMH	Histidine kinase	T	Signal transduction mechanisms
Psy300057	MCCC1A14957_chromosome	COG0664	transcriptional regulator, crp fnr family	T	Signal transduction mechanisms
Psy300062	MCCC1A14957_chromosome	COG0664	transcriptional regulator, crp fnr family	T	Signal transduction mechanisms
Psy300085	MCCC1A14957_chromosome	COG2870	Catalyzes the ADP transfer to D-glycero-D-manno-heptose 1-phosphate, yielding ADP-D,D-heptose (By similarity)	M	Cell wall/membrane/envelope biogenesis
[truncated: 425 more rows]

## Sheet: Information storage and process
Gene ID	Location	COG ID	COG Description	COG Type	COG Type Description
[truncated: 414 more rows]
