# Supplementary material for: Genomic and metabolic insights into the first host-associated isolate of Psychrilyobacter
Source: Microbiol Spectr. 2023 Sep 27;11(5):e03990-22. doi: 10.1128/spectrum.03990-22 (PMC10580919; doi:10.1128/spectrum.03990-22)
Supplement: Table S13 — Carbohydrate metabolism-related genes in strain B1. [file spectrum.03990-22-s0004.xlsx]

## Sheet: Carbohydrate metabolism genes
KO ID	Gene ID	Location	KEGG Name	KO Description	COG ID	COG Description
K02804;K02803	Psy300044	MCCC1A14957_chromosome	nagE	PTS system, N-acetylglucosamine-specific IIB component [EC:2.7.1.193];PTS system, N-acetylglucosamine-specific IIC component	COG1263	PTS System
K02564	Psy300045	MCCC1A14957_chromosome	nagB	glucosamine-6-phosphate deaminase [EC:3.5.99.6]	COG0363	Catalyzes the reversible isomerization-deamination of glucosamine 6-phosphate (GlcN6P) to form fructose 6-phosphate (Fru6P) and ammonium ion (By similarity)
K01443	Psy300046	MCCC1A14957_chromosome	nagA	N-acetylglucosamine-6-phosphate deacetylase [EC:3.5.1.25]	COG1820	GlcNAc 6-P deacetylase
K01835	Psy300055	MCCC1A14957_chromosome	pgm	phosphoglucomutase [EC:5.4.2.2]	COG1109	Catalyzes the conversion of glucosamine-6-phosphate to glucosamine-1-phosphate (By similarity)
K01619	Psy300064	MCCC1A14957_chromosome	deoC	deoxyribose-phosphate aldolase [EC:4.1.2.4]	-	-
K03738	Psy300081	MCCC1A14957_chromosome	aor	aldehyde:ferredoxin oxidoreductase [EC:1.2.7.5]	-	-
K01791	Psy300135	MCCC1A14957_chromosome	wecB	UDP-N-acetylglucosamine 2-epimerase (non-hydrolysing) [EC:5.1.3.14]	-	-
K02472	Psy300136	MCCC1A14957_chromosome	wecC	UDP-N-acetyl-D-mannosaminuronic acid dehydrogenase [EC:1.1.1.336]	-	-
K00012	Psy300149	MCCC1A14957_chromosome	ugd	UDPglucose 6-dehydrogenase [EC:1.1.1.22]	-	-
-	Psy300182	MCCC1A14957_chromosome	-	-	COG2211	symporter activity
K01961	Psy300257	MCCC1A14957_chromosome	accC	acetyl-CoA carboxylase, biotin carboxylase subunit [EC:6.4.1.2 6.3.4.14]	-	-
K02446	Psy300266	MCCC1A14957_chromosome	glpX	fructose-1,6-bisphosphatase II [EC:3.1.3.11]	COG1494	Fructose-1,6-bisphosphatase
-	Psy300270	MCCC1A14957_chromosome	-	-	COG1762	PTS System
K00600	Psy300319	MCCC1A14957_chromosome	glyA	glycine hydroxymethyltransferase [EC:2.1.2.1]	-	-
-	Psy300341	MCCC1A14957_chromosome	-	-	COG0366	alpha amylase, catalytic
K01803	Psy300342	MCCC1A14957_chromosome	tpiA	triosephosphate isomerase (TIM) [EC:5.3.1.1]	COG0149	triosephosphate isomerase
K15633	Psy300343	MCCC1A14957_chromosome	gpmI	2,3-bisphosphoglycerate-independent phosphoglycerate mutase [EC:5.4.2.12]	COG0696	Catalyzes the interconversion of 2-phosphoglycerate and 3-phosphoglycerate (By similarity)
-	Psy300345	MCCC1A14957_chromosome	-	-	COG2342	TM1410 hypothetical-related protein
K01035	Psy300384	MCCC1A14957_chromosome	atoA	acetate CoA/acetoacetate CoA-transferase beta subunit [EC:2.8.3.8 2.8.3.9]	-	-
K01034	Psy300385	MCCC1A14957_chromosome	atoD	acetate CoA/acetoacetate CoA-transferase alpha subunit [EC:2.8.3.8 2.8.3.9]	-	-
K00963	Psy300416	MCCC1A14957_chromosome	galU	UTP--glucose-1-phosphate uridylyltransferase [EC:2.7.7.9]	-	-
-	Psy300424	MCCC1A14957_chromosome	-	-	COG4580	Involved in the transport of maltose and maltodextrins (By similarity)
-	Psy300426	MCCC1A14957_chromosome	-	-	COG1653	transporter activity
-	Psy300428	MCCC1A14957_chromosome	-	-	COG0395	Binding-protein-dependent transport systems inner membrane component
K00705	Psy300433	MCCC1A14957_chromosome	malQ	4-alpha-glucanotransferase [EC:2.4.1.25]	COG1640	4-alpha-glucanotransferase
K00688	Psy300434	MCCC1A14957_chromosome	glgP	glycogen phosphorylase [EC:2.4.1.1]	COG0058	Phosphorylase is an important allosteric enzyme in carbohydrate metabolism. Enzymes from different sources differ in their regulatory mechanisms and in their natural substrates. However, all known phosphorylases share catalytic and structural properties (By similarity)
-	Psy300456	MCCC1A14957_chromosome	-	-	COG0662	Mannose-1-phosphate guanylyltransferase Mannose-6-phosphate isomerase
K02160	Psy300486	MCCC1A14957_chromosome	accB	acetyl-CoA carboxylase biotin carboxyl carrier protein	-	-
K01783	Psy300532	MCCC1A14957_chromosome	rpe	ribulose-phosphate 3-epimerase [EC:5.1.3.1]	COG0036	ribulose-phosphate 3-epimerase activity
K00012	Psy300561	MCCC1A14957_chromosome	ugd	UDPglucose 6-dehydrogenase [EC:1.1.1.22]	-	-
K02761	Psy300571	MCCC1A14957_chromosome	celB	PTS system, cellobiose-specific IIC component	COG1455	pts system
K00845	Psy300573	MCCC1A14957_chromosome	glk	glucokinase [EC:2.7.1.2]	COG1940	ROK family
-	Psy300575	MCCC1A14957_chromosome	-	-	COG0697	membrane
K02777	Psy300600	MCCC1A14957_chromosome	crr	PTS system, sugar-specific IIA component [EC:2.7.1.-]	COG2190	pts system
K03778	Psy300633	MCCC1A14957_chromosome	ldhA	D-lactate dehydrogenase [EC:1.1.1.28]	-	-
K03778	Psy300701	MCCC1A14957_chromosome	ldhA	D-lactate dehydrogenase [EC:1.1.1.28]	-	-
K18120	Psy300730	MCCC1A14957_chromosome	4hbD	4-hydroxybutyrate dehydrogenase [EC:1.1.1.61]	-	-
K18119	Psy300731	MCCC1A14957_chromosome	sucD	succinate-semialdehyde dehydrogenase [EC:1.2.1.76]	-	-
K18118	Psy300732	MCCC1A14957_chromosome	aarC	succinyl-CoA:acetate CoA-transferase [EC:2.8.3.18]	-	-
K18122	Psy300734	MCCC1A14957_chromosome	cat2	4-hydroxybutyrate CoA-transferase [EC:2.8.3.-]	-	-
K14534	Psy300736	MCCC1A14957_chromosome	abfD	4-hydroxybutyryl-CoA dehydratase / vinylacetyl-CoA-Delta-isomerase [EC:4.2.1.120 5.3.3.3]	-	-
K00239	Psy300737	MCCC1A14957_chromosome	sdhA	succinate dehydrogenase / fumarate reductase, flavoprotein subunit [EC:1.3.5.1 1.3.5.4]	-	-
-	Psy300748	MCCC1A14957_chromosome	-	-	COG1080	General (non sugar-specific) component of the phosphoenolpyruvate-dependent sugar phosphotransferase system (sugar PTS). This major carbohydrate active-transport system catalyzes the phosphorylation of incoming sugar substrates concomitantly with their translocation across the cell membrane. Enzyme I transfers the phosphoryl group from phosphoenolpyruvate (PEP) to the phosphoryl carrier protein (…
-	Psy300749	MCCC1A14957_chromosome	-	-	COG1925	phosphocarrier protein (HPr)
K00209	Psy300750	MCCC1A14957_chromosome	fabV	enoyl-[acyl-carrier protein] reductase / trans-2-enoyl-CoA reductase (NAD+) [EC:1.3.1.9 1.3.1.44]	-	-
-	Psy300775	MCCC1A14957_chromosome	-	-	ENOG4111IHC	xylose isomerase domaiN-containing protein
K15634	Psy300777	MCCC1A14957_chromosome	gpmB	probable phosphoglycerate mutase [EC:5.4.2.12]	COG0406	Phosphoglycerate mutase
K00882	Psy300783	MCCC1A14957_chromosome	fruK	1-phosphofructokinase [EC:2.7.1.56]	COG1105	1-phosphofructokinase
K02768;K02769;K02770	Psy300784	MCCC1A14957_chromosome	fruB;fruA	PTS system, fructose-specific IIB component [EC:2.7.1.202];PTS system, fructose-specific IIC component;PTS system, fructose-specific IIA component [EC:2.7.1.202]	COG1762	PTS System
K00656	Psy300791	MCCC1A14957_chromosome	pflD	formate C-acetyltransferase [EC:2.3.1.54]	-	-
K00161	Psy300838	MCCC1A14957_chromosome	pdhA	pyruvate dehydrogenase E1 component alpha subunit [EC:1.2.4.1]	-	-
K00162	Psy300839	MCCC1A14957_chromosome	pdhB	pyruvate dehydrogenase E1 component beta subunit [EC:1.2.4.1]	-	-
K00627	Psy300840	MCCC1A14957_chromosome	aceF	pyruvate dehydrogenase E2 component (dihydrolipoamide acetyltransferase) [EC:2.3.1.12]	-	-
K00382	Psy300841	MCCC1A14957_chromosome	lpd	dihydrolipoamide dehydrogenase [EC:1.8.1.4]	-	-
-	Psy300852	MCCC1A14957_chromosome	-	-	COG0537	histidine triad (hIT) protein
K01808	Psy300853	MCCC1A14957_chromosome	rpiB	ribose 5-phosphate isomerase B [EC:5.3.1.6]	COG0698	Isomerase
K15634	Psy300854	MCCC1A14957_chromosome	gpmB	probable phosphoglycerate mutase [EC:5.4.2.12]	COG0406	Phosphoglycerate mutase
-	Psy300876	MCCC1A14957_chromosome	-	-	COG0697	membrane
K01512	Psy300954	MCCC1A14957_chromosome	acyP	acylphosphatase [EC:3.6.1.7]	-	-
-	Psy300992	MCCC1A14957_chromosome	-	-	COG0395	Binding-protein-dependent transport systems inner membrane component
-	Psy300994	MCCC1A14957_chromosome	-	-	COG1653	transporter activity
-	Psy301010	MCCC1A14957_chromosome	-	-	COG0395	Binding-protein-dependent transport systems inner membrane component
-	Psy301012	MCCC1A14957_chromosome	-	-	COG1653	transporter activity
K01190	Psy301027	MCCC1A14957_chromosome	lacZ	beta-galactosidase [EC:3.2.1.23]	COG3250	hydrolase family 2
-	Psy301029	MCCC1A14957_chromosome	-	-	ENOG410XQSR	extracellular solute-binding protein family 1
-	Psy301033	MCCC1A14957_chromosome	-	-	COG0697	membrane
-	Psy301087	MCCC1A14957_chromosome	-	-	COG0524	pfkb domain protein
K01187	Psy301120	MCCC1A14957_chromosome	malZ	alpha-glucosidase [EC:3.2.1.20]	COG1501	hydrolase, family 31
K01091	Psy301124	MCCC1A14957_chromosome	gph	phosphoglycolate phosphatase [EC:3.1.3.18]	-	-
-	Psy301136	MCCC1A14957_chromosome	-	-	COG2301	citrate lyase
K04835	Psy301138	MCCC1A14957_chromosome	mal	methylaspartate ammonia-lyase [EC:4.3.1.2]	-	-
K19268	Psy301141	MCCC1A14957_chromosome	glmE	methylaspartate mutase epsilon subunit [EC:5.4.99.1]	-	-
K01846	Psy301143	MCCC1A14957_chromosome	glmS	methylaspartate mutase sigma subunit [EC:5.4.99.1]	-	-
K00965	Psy301182	MCCC1A14957_chromosome	galT	UDPglucose--hexose-1-phosphate uridylyltransferase [EC:2.7.7.12]	COG4468	UDP-glucose-hexose-1-phosphate uridylyltransferase
K01785	Psy301183	MCCC1A14957_chromosome	galM	aldose 1-epimerase [EC:5.1.3.3]	COG2017	converts alpha-aldose to the beta-anomer. It is active on D-glucose, L-arabinose, D-xylose, D-galactose, maltose and lactose (By similarity)
K00849	Psy301184	MCCC1A14957_chromosome	galK	galactokinase [EC:2.7.1.6]	COG0153	Catalyzes the transfer of the gamma-phosphate of ATP to D-galactose to form alpha-D-galactose-1-phosphate (Gal-1-P) (By similarity)
-	Psy301185	MCCC1A14957_chromosome	-	-	COG1940	ROK family
-	Psy301186	MCCC1A14957_chromosome	-	-	COG0279	D-glycero-D-manno-heptose 7-phosphate metabolic process
-	Psy301189	MCCC1A14957_chromosome	-	-	COG0366	alpha amylase, catalytic
K11192;K11191	Psy301191	MCCC1A14957_chromosome	murP	PTS system, N-acetylmuramic acid-specific IIC component;PTS system, N-acetylmuramic acid-specific IIB component [EC:2.7.1.192]	COG1263	PTS System
K07106	Psy301192	MCCC1A14957_chromosome	murQ	N-acetylmuramic acid 6-phosphate etherase [EC:4.2.1.126]	-	-
K01207	Psy301193	MCCC1A14957_chromosome	nagZ	beta-N-acetylhexosaminidase [EC:3.2.1.52]	COG1472	hydrolase family 3
K00052	Psy301198	MCCC1A14957_chromosome	leuB	3-isopropylmalate dehydrogenase [EC:1.1.1.85]	-	-
K01704	Psy301199	MCCC1A14957_chromosome	leuD	3-isopropylmalate/(R)-2-methylmalate dehydratase small subunit [EC:4.2.1.33 4.2.1.35]	-	-
K01703	Psy301200	MCCC1A14957_chromosome	leuC	3-isopropylmalate/(R)-2-methylmalate dehydratase large subunit [EC:4.2.1.33 4.2.1.35]	-	-
K01649	Psy301201	MCCC1A14957_chromosome	leuA	2-isopropylmalate synthase [EC:2.3.3.13]	-	-
K01759	Psy301217	MCCC1A14957_chromosome	gloA	lactoylglutathione lyase [EC:4.4.1.5]	-	-
-	Psy301228	MCCC1A14957_chromosome	-	-	COG2182	extracellular solute-binding protein, family 1
K01784	Psy301235	MCCC1A14957_chromosome	galE	UDP-glucose 4-epimerase [EC:5.1.3.2]	-	-
-	Psy301250	MCCC1A14957_chromosome	-	-	COG0406	Phosphoglycerate mutase
K00929	Psy301255	MCCC1A14957_chromosome	buk	butyrate kinase [EC:2.7.2.7]	-	-
K00634	Psy301256	MCCC1A14957_chromosome	ptb	phosphate butyryltransferase [EC:2.3.1.19]	-	-
K01839	Psy301262	MCCC1A14957_chromosome	deoB	phosphopentomutase [EC:5.4.2.7]	COG1015	Phosphotransfer between the C1 and C5 carbon atoms of pentose (By similarity)
K00027	Psy301304	MCCC1A14957_chromosome	sfcA	malate dehydrogenase (oxaloacetate-decarboxylating) [EC:1.1.1.38]	-	-
K03737	Psy301313	MCCC1A14957_chromosome	por	pyruvate-ferredoxin/flavodoxin oxidoreductase [EC:1.2.7.1 1.2.7.-]	-	-
K00925	Psy301314	MCCC1A14957_chromosome	ackA	acetate kinase [EC:2.7.2.1]	-	-
K00625	Psy301315	MCCC1A14957_chromosome	pta	phosphate acetyltransferase [EC:2.3.1.8]	-	-
K01653	Psy301337	MCCC1A14957_chromosome	ilvH	acetolactate synthase I/III small subunit [EC:2.2.1.6]	-	-
K01652	Psy301338	MCCC1A14957_chromosome	ilvB	acetolactate synthase I/II/III large subunit [EC:2.2.1.6]	-	-
K01809	Psy301386	MCCC1A14957_chromosome	manA	mannose-6-phosphate isomerase [EC:5.3.1.8]	COG1482	mannose-6-phosphate isomerase
-	Psy301387	MCCC1A14957_chromosome	-	-	COG1762	PTS System
K02768;K02769;K02770	Psy301388	MCCC1A14957_chromosome	fruB;fruA	PTS system, fructose-specific IIB component [EC:2.7.1.202];PTS system, fructose-specific IIC component;PTS system, fructose-specific IIA component [EC:2.7.1.202]	COG1762	PTS System
-	Psy301400	MCCC1A14957_chromosome	-	-	COG0697	membrane
K08325	Psy301409	MCCC1A14957_chromosome	yqhD	NADP-dependent alcohol dehydrogenase [EC:1.1.-.-]	-	-
-	Psy301430	MCCC1A14957_chromosome	-	-	COG1762	PTS System
-	Psy301435	MCCC1A14957_chromosome	-	-	COG1925	phosphocarrier protein (HPr)
-	Psy301436	MCCC1A14957_chromosome	-	-	COG1080	General (non sugar-specific) component of the phosphoenolpyruvate-dependent sugar phosphotransferase system (sugar PTS). This major carbohydrate active-transport system catalyzes the phosphorylation of incoming sugar substrates concomitantly with their translocation across the cell membrane. Enzyme I transfers the phosphoryl group from phosphoenolpyruvate (PEP) to the phosphoryl carrier protein (…
-	Psy301442	MCCC1A14957_chromosome	-	-	COG1593	trap dicarboxylate transporter dctm subunit
-	Psy301443	MCCC1A14957_chromosome	-	-	COG3090	Tripartite ATP-independent periplasmic transporter dctq component
-	Psy301444	MCCC1A14957_chromosome	-	-	COG1638	Trap dicarboxylate transporter, dctp subunit
-	Psy301449	MCCC1A14957_chromosome	-	-	COG2017	converts alpha-aldose to the beta-anomer. It is active on D-glucose, L-arabinose, D-xylose, D-galactose, maltose and lactose (By similarity)
K01006	Psy301459	MCCC1A14957_chromosome	ppdK	pyruvate, orthophosphate dikinase [EC:2.7.9.1]	COG0574	phosphotransferase activity, paired acceptors
-	Psy301462	MCCC1A14957_chromosome	-	-	COG1762	PTS System
-	Psy301480	MCCC1A14957_chromosome	-	-	COG0061	Catalyzes the phosphorylation of NAD to NADP. Utilizes ATP and other nucleoside triphosphates as well as inorganic polyphosphate as a source of phosphorus (By similarity)
K16850	Psy301488	MCCC1A14957_chromosome	uxaA2	altronate dehydratase large subunit [EC:4.2.1.7]	COG2721	Dehydratase
K16849	Psy301489	MCCC1A14957_chromosome	uxaA1	altronate dehydratase small subunit [EC:4.2.1.7]	COG2721	Dehydratase
-	Psy301501	MCCC1A14957_chromosome	-	-	COG0697	membrane
K06896	Psy301531	MCCC1A14957_chromosome	mapP	maltose 6'-phosphate phosphatase [EC:3.1.3.90]	-	-
K20107;K20108	Psy301532	MCCC1A14957_chromosome	malT	PTS system, maltose-specific IIB component [EC:2.7.1.208];PTS system, maltose-specific IIC component	COG1263	PTS System
K01187	Psy301533	MCCC1A14957_chromosome	malZ	alpha-glucosidase [EC:3.2.1.20]	COG0366	alpha amylase, catalytic
K00845	Psy301534	MCCC1A14957_chromosome	glk	glucokinase [EC:2.7.1.2]	COG1940	ROK family
K00971	Psy301575	MCCC1A14957_chromosome	manC	mannose-1-phosphate guanylyltransferase [EC:2.7.7.13]	-	-
K01222	Psy301597	MCCC1A14957_chromosome	celF	6-phospho-beta-glucosidase [EC:3.2.1.86]	COG1486	glycoside hydrolase family 4
K01232	Psy301598	MCCC1A14957_chromosome	glvA	maltose-6'-phosphate glucosidase [EC:3.2.1.122]	COG1486	glycoside hydrolase family 4
K00600	Psy301600	MCCC1A14957_chromosome	glyA	glycine hydroxymethyltransferase [EC:2.1.2.1]	-	-
-	Psy301611	MCCC1A14957_chromosome	-	-	COG0697	membrane
K00948	Psy301634	MCCC1A14957_chromosome	prsA	ribose-phosphate pyrophosphokinase [EC:2.7.6.1]	-	-
K04042	Psy301635	MCCC1A14957_chromosome	glmU	bifunctional UDP-N-acetylglucosamine pyrophosphorylase / Glucosamine-1-phosphate N-acetyltransferase [EC:2.7.7.23 2.3.1.157]	-	-
K00626	Psy301658	MCCC1A14957_chromosome	atoB	acetyl-CoA C-acetyltransferase [EC:2.3.1.9]	-	-
K00248	Psy301660	MCCC1A14957_chromosome	bcd	butyryl-CoA dehydrogenase [EC:1.3.8.1]	-	-
-	Psy301665	MCCC1A14957_chromosome	-	-	COG0697	membrane
K00075	Psy301696	MCCC1A14957_chromosome	murB	UDP-N-acetylmuramate dehydrogenase [EC:1.3.1.98]	-	-
K01226	Psy301740	MCCC1A14957_chromosome	treC	trehalose-6-phosphate hydrolase [EC:3.2.1.93]	COG0366	alpha amylase, catalytic
K02818;K02819	Psy301741	MCCC1A14957_chromosome	treB	PTS system, trehalose-specific IIB component [EC:2.7.1.201];PTS system, trehalose-specific IIC component	COG1263	PTS System
-	Psy301748	MCCC1A14957_chromosome	-	-	COG0697	membrane
-	Psy301753	MCCC1A14957_chromosome	-	-	COG1172	(ABC) transporter
-	Psy301754	MCCC1A14957_chromosome	-	-	COG1172	(ABC) transporter
K00176	Psy301782	MCCC1A14957_chromosome	korD	2-oxoglutarate ferredoxin oxidoreductase subunit delta [EC:1.2.7.3]	-	-
K00174	Psy301783	MCCC1A14957_chromosome	korA	2-oxoglutarate/2-oxoacid ferredoxin oxidoreductase subunit alpha [EC:1.2.7.3 1.2.7.11]	-	-
K00175	Psy301784	MCCC1A14957_chromosome	korB	2-oxoglutarate/2-oxoacid ferredoxin oxidoreductase subunit beta [EC:1.2.7.3 1.2.7.11]	-	-
K00177	Psy301785	MCCC1A14957_chromosome	korC	2-oxoglutarate ferredoxin oxidoreductase subunit gamma [EC:1.2.7.3]	-	-
K01810	Psy301862	MCCC1A14957_chromosome	pgi	glucose-6-phosphate isomerase [EC:5.3.1.9]	COG0166	glucose-6-phosphate isomerase activity
K00134	Psy301928	MCCC1A14957_chromosome	gapA	glyceraldehyde 3-phosphate dehydrogenase [EC:1.2.1.12]	COG0057	glyceraldehyde3phosphate dehydrogenase
K00927	Psy301929	MCCC1A14957_chromosome	pgk	phosphoglycerate kinase [EC:2.7.2.3]	COG0126	phosphoglycerate kinase
-	Psy301949	MCCC1A14957_chromosome	-	-	COG1299	pts system
-	Psy301958	MCCC1A14957_chromosome	-	-	COG0580	Channel that permits osmotically driven movement of water in both directions. It is involved in the osmoregulation and in the maintenance of cell turgor during volume expansion in rapidly growing cells. It mediates rapid entry or exit of water in response to abrupt changes in osmolarity (By similarity)
K00790	Psy301986	MCCC1A14957_chromosome	murA	UDP-N-acetylglucosamine 1-carboxyvinyltransferase [EC:2.5.1.7]	-	-
-	Psy302009	MCCC1A14957_chromosome	-	-	COG1299	pts system
K01689	Psy302022	MCCC1A14957_chromosome	eno	enolase [EC:4.2.1.11]	COG0148	Catalyzes the reversible conversion of 2- phosphoglycerate into phosphoenolpyruvate. It is essential for the degradation of carbohydrates via glycolysis (By similarity)
-	Psy302039	MCCC1A14957_chromosome	-	-	COG2271	transporter
K00134	Psy302053	MCCC1A14957_chromosome	gapA	glyceraldehyde 3-phosphate dehydrogenase [EC:1.2.1.12]	COG0057	glyceraldehyde3phosphate dehydrogenase
K00820	Psy302064	MCCC1A14957_chromosome	glmS	glucosamine--fructose-6-phosphate aminotransferase (isomerizing) [EC:2.6.1.16]	-	-
-	Psy302077	MCCC1A14957_chromosome	-	-	COG2610	Gluconate
K00865	Psy302078	MCCC1A14957_chromosome	glxK	glycerate 2-kinase [EC:2.7.1.165]	COG1929	Glycerate kinase
K01963	Psy302109	MCCC1A14957_chromosome	accD	acetyl-CoA carboxylase carboxyl transferase subunit beta [EC:6.4.1.2]	-	-
K01962	Psy302110	MCCC1A14957_chromosome	accA	acetyl-CoA carboxylase carboxyl transferase subunit alpha [EC:6.4.1.2]	-	-
K00850	Psy302111	MCCC1A14957_chromosome	pfkA	6-phosphofructokinase 1 [EC:2.7.1.11]	COG0205	phosphohexokinase
K00873	Psy302112	MCCC1A14957_chromosome	pyk	pyruvate kinase [EC:2.7.1.40]	COG0469	Pyruvate kinase
-	Psy302123	MCCC1A14957_chromosome	-	-	COG1762	PTS System
K02821	Psy302124	MCCC1A14957_chromosome	ulaC	PTS system, ascorbate-specific IIA component [EC:2.7.1.194]	COG1762	PTS System
K02822	Psy302125	MCCC1A14957_chromosome	ulaB	PTS system, ascorbate-specific IIB component [EC:2.7.1.194]	COG3414	PTS System
K03475	Psy302126	MCCC1A14957_chromosome	ulaA	PTS system, ascorbate-specific IIC component	COG3037	PTS system ascorbate-specific transporter subunit IIC
K01734	Psy302128	MCCC1A14957_chromosome	mgsA	methylglyoxal synthase [EC:4.2.3.3]	COG1803	Methylglyoxal synthase
K00852	Psy302130	MCCC1A14957_chromosome	rbsK	ribokinase [EC:2.7.1.15]	COG0524	pfkb domain protein
-	Psy302131	MCCC1A14957_chromosome	-	-	COG1869	Catalyzes the interconversion of beta-pyran and beta- furan forms of D-ribose (By similarity)
-	Psy302133	MCCC1A14957_chromosome	-	-	COG1172	(ABC) transporter
-	Psy302134	MCCC1A14957_chromosome	-	-	COG1879	Periplasmic binding protein LacI transcriptional regulator
K00847	Psy302135	MCCC1A14957_chromosome	scrK	fructokinase [EC:2.7.1.4]	COG1940	ROK family
K00616	Psy302136	MCCC1A14957_chromosome	talA	transaldolase [EC:2.2.1.2]	COG0176	Transaldolase is important for the balance of metabolites in the pentose-phosphate pathway (By similarity)
K00615	Psy302137	MCCC1A14957_chromosome	tktA	transketolase [EC:2.2.1.1]	COG3959	Transketolase
K00615	Psy302138	MCCC1A14957_chromosome	tktA	transketolase [EC:2.2.1.1]	COG3958	Transketolase
K03431	Psy302151	MCCC1A14957_chromosome	glmM	phosphoglucosamine mutase [EC:5.4.2.10]	COG1109	Catalyzes the conversion of glucosamine-6-phosphate to glucosamine-1-phosphate (By similarity)
K01652	Psy302197	MCCC1A14957_chromid	ilvB	acetolactate synthase I/II/III large subunit [EC:2.2.1.6]	-	-
K01653	Psy302198	MCCC1A14957_chromid	ilvH	acetolactate synthase I/III small subunit [EC:2.2.1.6]	-	-
-	Psy302212	MCCC1A14957_chromid	-	-	COG1523	Glycogen debranching enzyme
-	Psy302224	MCCC1A14957_chromid	-	-	COG0697	membrane
K04072	Psy302229	MCCC1A14957_chromid	adhE	acetaldehyde dehydrogenase / alcohol dehydrogenase [EC:1.2.1.10 1.1.1.1]	-	-
-	Psy302239	MCCC1A14957_chromid	-	-	COG3408	Glycogen debranching enzyme
K00123	Psy302242	MCCC1A14957_chromid	fdoG	formate dehydrogenase major subunit [EC:1.2.1.2]	-	-
K00123	Psy302243	MCCC1A14957_chromid	fdoG	formate dehydrogenase major subunit [EC:1.2.1.2]	-	-
K00917	Psy302265	MCCC1A14957_chromid	lacC	tagatose 6-phosphate kinase [EC:2.7.1.144]	COG1105	1-phosphofructokinase
K08302	Psy302266	MCCC1A14957_chromid	gatY-kbaY	tagatose 1,6-diphosphate aldolase GatY/KbaY [EC:4.1.2.40]	COG0191	Aldolase
-	Psy302268	MCCC1A14957_chromid	-	-	COG2971	BadF BadG BcrA BcrD
-	Psy302269	MCCC1A14957_chromid	-	-	COG0395	Binding-protein-dependent transport systems inner membrane component
-	Psy302271	MCCC1A14957_chromid	-	-	COG1653	transporter activity
K01443	Psy302274	MCCC1A14957_chromid	nagA	N-acetylglucosamine-6-phosphate deacetylase [EC:3.5.1.25]	COG1820	GlcNAc 6-P deacetylase
-	Psy302307	MCCC1A14957_chromid	-	-	COG2271	transporter
K00656	Psy302314	MCCC1A14957_chromid	pflD	formate C-acetyltransferase [EC:2.3.1.54]	-	-
-	Psy302333	MCCC1A14957_chromid	-	-	COG1638	Trap dicarboxylate transporter, dctp subunit
-	Psy302334	MCCC1A14957_chromid	-	-	ENOG4111NMH	transporter, DctQ
-	Psy302335	MCCC1A14957_chromid	-	-	COG1593	trap dicarboxylate transporter dctm subunit
K08322	Psy302336	MCCC1A14957_chromid	rspB	L-gulonate 5-dehydrogenase [EC:1.1.1.380]	-	-
K01686	Psy302337	MCCC1A14957_chromid	uxuA	mannonate dehydratase [EC:4.2.1.8]	COG1312	Catalyzes the dehydration of D-mannonate (By similarity)
K00040	Psy302338	MCCC1A14957_chromid	uxuB	fructuronate reductase [EC:1.1.1.57]	COG0246	Mannitol dehydrogenase
K01625	Psy302339	MCCC1A14957_chromid	eda	2-dehydro-3-deoxyphosphogluconate aldolase / (4S)-4-hydroxy-2-oxoglutarate aldolase [EC:4.1.2.14 4.1.3.42]	COG0800	Aldolase
K00874	Psy302340	MCCC1A14957_chromid	kdgK	2-dehydro-3-deoxygluconokinase [EC:2.7.1.45]	COG0524	pfkb domain protein
K00104	Psy302376	MCCC1A14957_chromid	glcD	glycolate oxidase [EC:1.1.3.15]	-	-
-	Psy302408	MCCC1A14957_chromid	-	-	ENOG410XQUK	Major Facilitator
K02777	Psy302429	MCCC1A14957_chromid	crr	PTS system, sugar-specific IIA component [EC:2.7.1.-]	COG2190	pts system
K01624	Psy302480	MCCC1A14957_chromid	fbaA	fructose-bisphosphate aldolase, class II [EC:4.1.2.13]	COG0191	Aldolase
K01677	Psy302482	MCCC1A14957_chromid	fumA	fumarate hydratase subunit alpha [EC:4.2.1.2]	-	-
K01678	Psy302483	MCCC1A14957_chromid	fumB	fumarate hydratase subunit beta [EC:4.2.1.2]	-	-
K00027	Psy302486	MCCC1A14957_chromid	sfcA	malate dehydrogenase (oxaloacetate-decarboxylating) [EC:1.1.1.38]	-	-
-	Psy302503	MCCC1A14957_chromid	-	-	COG3839	(ABC) transporter
K01057	Psy302692	MCCC1A14957_chromid	pgl	6-phosphogluconolactonase [EC:3.1.1.31]	COG0363	Catalyzes the reversible isomerization-deamination of glucosamine 6-phosphate (GlcN6P) to form fructose 6-phosphate (Fru6P) and ammonium ion (By similarity)
K00036	Psy302693	MCCC1A14957_chromid	zwf	glucose-6-phosphate 1-dehydrogenase [EC:1.1.1.49 1.1.1.363]	COG0364	Glucose-6-phosphate 1-dehydrogenase
K00033	Psy302694	MCCC1A14957_chromid	gnd	6-phosphogluconate dehydrogenase [EC:1.1.1.44 1.1.1.343]	COG1023	6-phosphogluconate dehydrogenase
-	Psy302719	MCCC1A14957_chromid	-	-	COG0062	NADHX epimerase activity
K20118;K20117	Psy302731	MCCC1A14957_chromid	ptsG	PTS system, glucose-specific IIC component;PTS system, glucose-specific IIB component [EC:2.7.1.199]	COG1263	PTS System
K02761	Psy302734	MCCC1A14957_chromid	celB	PTS system, cellobiose-specific IIC component	COG1455	pts system
K02760	Psy302736	MCCC1A14957_chromid	celA	PTS system, cellobiose-specific IIB component [EC:2.7.1.196 2.7.1.205]	COG1440	protein-N(PI)-phosphohistidine-sugar phosphotransferase activity
K00688	Psy302772	MCCC1A14957_chromid	glgP	glycogen phosphorylase [EC:2.4.1.1]	COG0058	Phosphorylase is an important allosteric enzyme in carbohydrate metabolism. Enzymes from different sources differ in their regulatory mechanisms and in their natural substrates. However, all known phosphorylases share catalytic and structural properties (By similarity)
K00703	Psy302773	MCCC1A14957_chromid	glgA	starch synthase [EC:2.4.1.21]	COG0297	starch synthase activity
K00975	Psy302774	MCCC1A14957_chromid	glgC	glucose-1-phosphate adenylyltransferase [EC:2.7.7.27]	COG0448	Catalyzes the synthesis of ADP-glucose, a sugar donor used in elongation reactions on alpha-glucans (By similarity)
K00975	Psy302775	MCCC1A14957_chromid	glgC	glucose-1-phosphate adenylyltransferase [EC:2.7.7.27]	COG0448	Catalyzes the synthesis of ADP-glucose, a sugar donor used in elongation reactions on alpha-glucans (By similarity)
K00700	Psy302776	MCCC1A14957_chromid	glgB	1,4-alpha-glucan branching enzyme [EC:2.4.1.18]	COG0296	Catalyzes the formation of the alpha-1,6-glucosidic linkages in glycogen by scission of a 1,4-alpha-linked oligosaccharide from growing alpha-1,4-glucan chains and the subsequent attachment of the oligosaccharide to the alpha-1,6 position (By similarity)
K01915	Psy302778	MCCC1A14957_chromid	glnA	glutamine synthetase [EC:6.3.1.2]	-	-
-	Psy302794	MCCC1A14957_chromid	-	-	COG0697	membrane
-	Psy302829	MCCC1A14957_chromid	-	-	COG0524	pfkb domain protein
K01006	Psy302838	MCCC1A14957_chromid	ppdK	pyruvate, orthophosphate dikinase [EC:2.7.9.1]	COG0574	phosphotransferase activity, paired acceptors
K04041	Psy302841	MCCC1A14957_chromid	fbp3	fructose-1,6-bisphosphatase III [EC:3.1.3.11]	COG3855	D-fructose-1,6-bisphosphate 1-phosphohydrolase class 3
-	Psy302874	MCCC1A14957_chromid	-	-	COG2814	Major Facilitator
K00656	Psy302881	MCCC1A14957_chromid	pflD	formate C-acetyltransferase [EC:2.3.1.54]	-	-
-	Psy302901	MCCC1A14957_chromid	-	-	COG0477	major facilitator Superfamily
K01958	Psy303039	MCCC1A14957_chromid	pyc	pyruvate carboxylase [EC:6.4.1.1]	-	-
K01091	Psy303046	MCCC1A14957_chromid	gph	phosphoglycolate phosphatase [EC:3.1.3.18]	-	-
-	Psy303047	MCCC1A14957_chromid	-	-	ENOG410ZWMW	Major Facilitator Superfamily
-	Psy303054	MCCC1A14957_chromid	-	-	COG0697	membrane
-	Psy303095	MCCC1A14957_plasmid	-	-	COG2814	Major Facilitator
-	Psy303112	MCCC1A14957_plasmid	-	-	COG0477	major facilitator Superfamily
-	Psy303149	MCCC1A14957_plasmid	-	-	COG0477	major facilitator Superfamily

## Sheet: Pyruvate metabolism
Gene ID	Location	KO ID	KEGG Name	KO Description
Psy300257	MCCC1A14957_chromosome	K01961	accC	acetyl-CoA carboxylase, biotin carboxylase subunit [EC:6.4.1.2 6.3.4.14]
Psy300486	MCCC1A14957_chromosome	K02160	accB	acetyl-CoA carboxylase biotin carboxyl carrier protein
Psy300633	MCCC1A14957_chromosome	K03778	ldhA	D-lactate dehydrogenase [EC:1.1.1.28]
Psy300701	MCCC1A14957_chromosome	K03778	ldhA	D-lactate dehydrogenase [EC:1.1.1.28]
Psy300732	MCCC1A14957_chromosome	K18118	aarC	succinyl-CoA:acetate CoA-transferase [EC:2.8.3.18]
Psy300791	MCCC1A14957_chromosome	K00656	pflD	formate C-acetyltransferase [EC:2.3.1.54]
Psy300838	MCCC1A14957_chromosome	K00161	pdhA	pyruvate dehydrogenase E1 component alpha subunit [EC:1.2.4.1]
Psy300839	MCCC1A14957_chromosome	K00162	pdhB	pyruvate dehydrogenase E1 component beta subunit [EC:1.2.4.1]
Psy300840	MCCC1A14957_chromosome	K00627	aceF	pyruvate dehydrogenase E2 component (dihydrolipoamide acetyltransferase) [EC:2.3.1.12]
Psy300841	MCCC1A14957_chromosome	K00382	lpd	dihydrolipoamide dehydrogenase [EC:1.8.1.4]
Psy300954	MCCC1A14957_chromosome	K01512	acyP	acylphosphatase [EC:3.6.1.7]
Psy301201	MCCC1A14957_chromosome	K01649	leuA	2-isopropylmalate synthase [EC:2.3.3.13]
Psy301217	MCCC1A14957_chromosome	K01759	gloA	lactoylglutathione lyase [EC:4.4.1.5]
Psy301304	MCCC1A14957_chromosome	K00027	sfcA	malate dehydrogenase (oxaloacetate-decarboxylating) [EC:1.1.1.38]
Psy301313	MCCC1A14957_chromosome	K03737	por	pyruvate-ferredoxin/flavodoxin oxidoreductase [EC:1.2.7.1 1.2.7.-]
Psy301314	MCCC1A14957_chromosome	K00925	ackA	acetate kinase [EC:2.7.2.1]
Psy301315	MCCC1A14957_chromosome	K00625	pta	phosphate acetyltransferase [EC:2.3.1.8]
Psy301459	MCCC1A14957_chromosome	K01006	ppdK	pyruvate, orthophosphate dikinase [EC:2.7.9.1]
Psy301658	MCCC1A14957_chromosome	K00626	atoB	acetyl-CoA C-acetyltransferase [EC:2.3.1.9]
Psy301783	MCCC1A14957_chromosome	K00174	korA	2-oxoglutarate/2-oxoacid ferredoxin oxidoreductase subunit alpha [EC:1.2.7.3 1.2.7.11]
Psy301784	MCCC1A14957_chromosome	K00175	korB	2-oxoglutarate/2-oxoacid ferredoxin oxidoreductase subunit beta [EC:1.2.7.3 1.2.7.11]
Psy302109	MCCC1A14957_chromosome	K01963	accD	acetyl-CoA carboxylase carboxyl transferase subunit beta [EC:6.4.1.2]
Psy302110	MCCC1A14957_chromosome	K01962	accA	acetyl-CoA carboxylase carboxyl transferase subunit alpha [EC:6.4.1.2]
Psy302112	MCCC1A14957_chromosome	K00873	pyk	pyruvate kinase [EC:2.7.1.40]
Psy302229	MCCC1A14957_chromid	K04072	adhE	acetaldehyde dehydrogenase / alcohol dehydrogenase [EC:1.2.1.10 1.1.1.1]
Psy302314	MCCC1A14957_chromid	K00656	pflD	formate C-acetyltransferase [EC:2.3.1.54]
Psy302482	MCCC1A14957_chromid	K01677	fumA	fumarate hydratase subunit alpha [EC:4.2.1.2]
Psy302483	MCCC1A14957_chromid	K01678	fumB	fumarate hydratase subunit beta [EC:4.2.1.2]
Psy302486	MCCC1A14957_chromid	K00027	sfcA	malate dehydrogenase (oxaloacetate-decarboxylating) [EC:1.1.1.38]
Psy302838	MCCC1A14957_chromid	K01006	ppdK	pyruvate, orthophosphate dikinase [EC:2.7.9.1]
Psy302881	MCCC1A14957_chromid	K00656	pflD	formate C-acetyltransferase [EC:2.3.1.54]
Psy303039	MCCC1A14957_chromid	K01958	pyc	pyruvate carboxylase [EC:6.4.1.1]

## Sheet: Algae related saccharides
Gene name	Location	COG ID	KO ID	KEGG Name	Annotated function based on conserved domain	Substrate
Psy300137	MCCC1A14957_chromosome	COG5360			heparinase II III family protein	Alginate
Psy300525	MCCC1A14957_chromosome	COG0300			Dehydrogenase	DEH
Psy300754	MCCC1A14957_chromosome	ENOG4112BVS			short-chain dehydrogenase	DEH
Psy302383	MCCC1A14957_chromid	COG0300			Dehydrogenase	DEH
Psy302340	MCCC1A14957_chromid	COG0524		kdgK	2-dehydro-3-deoxygluconokinase [EC:2.7.1.45]	KDG
Psy302339	MCCC1A14957_chromid	COG0800		eda	2-dehydro-3-deoxyphosphogluconate aldolase / (4S)-4-hydroxy-2-oxoglutarate aldolase [EC:4.1.2.14 4.1.3.42]	KDPG
Psy300270	MCCC1A14957_chromosome	COG1762		ptsN	PTS system, nitrogen regulatory IIA component [EC:2.7.1.-]	Mannitol
Psy302338	MCCC1A14957_chromid	COG0246		uxuB	Mannitol dehydrogenase	Mannitol 1-phosphate
Psy302337	MCCC1A14957_chromid	COG1312		uxuA	mannonate dehydratase [EC:4.2.1.8]	Mannitol 1-phosphate
Psy302135	MCCC1A14957_chromosome	COG1940		scrK	fructokinase [EC:2.7.1.4]	PFKA
Psy302111	MCCC1A14957_chromosome	COG0205		pfkA	6-phosphofructokinase 1 [EC:2.7.1.11]	PFKA
Psy300783	MCCC1A14957_chromosome	COG1105		fruK	1-phosphofructokinase [EC:2.7.1.56]	Fructose
Psy302265	MCCC1A14957_chromid	COG1105			1-phosphofructokinase	Fructose
Psy300266	MCCC1A14957_chromosome		K02446	glpX	fructose-1,6-bisphosphatase II [EC:3.1.3.11]	1-phosphofructose
Psy300784	MCCC1A14957_chromosome	COG1762		fruB;fruA	PTS system, fructose-specific IIA component [EC:2.7.1.202]	Fructose
Psy301388	MCCC1A14957_chromosome	COG1762		fruB;fruA	PTS system, fructose-specific IIA component [EC:2.7.1.202]	Fructose
Psy301386	MCCC1A14957_chromosome	COG1482		manA	mannose-6-phosphate isomerase [EC:5.3.1.8]	Mannose-6-phosphate
Psy301741	MCCC1A14957_chromosome	K02818;K02819		treB	PTS system, trehalose-specific IIB component [EC:2.7.1.201];PTS system, trehalose-specific IIC component	trehalose
Psy300571	MCCC1A14957_chromosome	COG1455	K02761	celB	PTS system, cellobiose-specific IIC component	cellobiose
Psy302736	MCCC1A14957_chromid	COG1440	K02760	celA	PTS system, cellobiose-specific IIB component [EC:2.7.1.196 2.7.1.205]	cellobiose
Psy302734	MCCC1A14957_chromid	COG1455	K02761	celB	PTS system, cellobiose-specific IIC component	cellobiose
Psy301597	MCCC1A14957_chromosome	COG1486	K01222	celF	6-phospho-beta-glucosidase [EC:3.2.1.86]	cellobiose
Psy301027	MCCC1A14957_chromosome	COG3250	K01190	lacZ	beta-galactosidase [EC:3.2.1.23]	galactose

## Sheet: Transporter
Gene ID	Location	COG ID	COG Description	KO ID	KEGG Name	KO Description
Psy300994	MCCC1A14957_chromosome	COG1653	transporter activity	K02027	-	multiple sugar transport system substrate-binding protein
Psy301012	MCCC1A14957_chromosome	COG1653	transporter activity	-	-	-
Psy301387	MCCC1A14957_chromosome	COG1762	PTS System	-	-	-
Psy301430	MCCC1A14957_chromosome	COG1762	PTS System	-	-	-
Psy301442	MCCC1A14957_chromosome	COG1593	trap dicarboxylate transporter dctm subunit	-	-	-
Psy301444	MCCC1A14957_chromosome	COG1638	Trap dicarboxylate transporter, dctp subunit	-	-	-
Psy301462	MCCC1A14957_chromosome	COG1762	PTS System	-	-	-
Psy301753	MCCC1A14957_chromosome	COG1172	(ABC) transporter	K02057	-	simple sugar transport system permease protein
Psy301754	MCCC1A14957_chromosome	COG1172	(ABC) transporter	K02057	-	simple sugar transport system permease protein
Psy301949	MCCC1A14957_chromosome	COG1299	pts system	-	-	-
Psy302009	MCCC1A14957_chromosome	COG1299	pts system	-	-	-
Psy302123	MCCC1A14957_chromosome	COG1762	PTS System	-	-	-
Psy302271	MCCC1A14957_chromid	COG1653	transporter activity	K02027	-	multiple sugar transport system substrate-binding protein
Psy302333	MCCC1A14957_chromid	COG1638	Trap dicarboxylate transporter, dctp subunit	-	-	-
Psy302334	MCCC1A14957_chromid	ENOG4111NMH	transporter, DctQ	-	-	-
Psy302335	MCCC1A14957_chromid	COG1593	trap dicarboxylate transporter dctm subunit	-	-	-
Psy302736	MCCC1A14957_chromid	COG1440	protein-N(PI)-phosphohistidine-sugar phosphotransferase activity	K02760	celA	PTS system, cellobiose-specific IIB component [EC:2.7.1.196 2.7.1.205]
Psy300571	MCCC1A14957_chromosome	COG1455	pts system	K02761	celB	PTS system, cellobiose-specific IIC component
Psy302734	MCCC1A14957_chromid	COG1455	pts system	K02761	celB	PTS system, cellobiose-specific IIC component
Psy300600	MCCC1A14957_chromosome	COG2190	pts system	K02777	crr	PTS system, sugar-specific IIA component [EC:2.7.1.-]
Psy302429	MCCC1A14957_chromid	COG2190	pts system	K02777	crr	PTS system, sugar-specific IIA component [EC:2.7.1.-]
Psy300784	MCCC1A14957_chromosome	COG1762	PTS System	K02768;K02769;K02770	fruB;fruA	PTS system, fructose-specific IIB component [EC:2.7.1.202];PTS system, fructose-specific IIC component;PTS system, fructose-specific IIA component [EC:2.7.1.202]
Psy301388	MCCC1A14957_chromosome	COG1762	PTS System	K02768;K02769;K02770	fruB;fruA	PTS system, fructose-specific IIB component [EC:2.7.1.202];PTS system, fructose-specific IIC component;PTS system, fructose-specific IIA component [EC:2.7.1.202]
Psy302039	MCCC1A14957_chromosome	COG2271	transporter	K02445	glpT	MFS transporter, OPA family, glycerol-3-phosphate transporter
Psy301029	MCCC1A14957_chromosome	ENOG410XQSR	extracellular solute-binding protein family 1	K10188	lacE	lactose/L-arabinose transport system substrate-binding protein
Psy301030	MCCC1A14957_chromosome	COG1175	binding-protein-dependent transport systems inner membrane Component	K10189	lacF	lactose/L-arabinose transport system permease protein
Psy301031	MCCC1A14957_chromosome	ENOG410XR8K	binding-protein-dependent transport systems inner membrane Component	K10190	lacG	lactose/L-arabinose transport system permease protein
Psy301532	MCCC1A14957_chromosome	COG1263	PTS System	K20107;K20108	malT	PTS system, maltose-specific IIB component [EC:2.7.1.208];PTS system, maltose-specific IIC component
Psy301386	MCCC1A14957_chromosome	COG1482	mannose-6-phosphate isomerase	K01809	manA	mannose-6-phosphate isomerase [EC:5.3.1.8]
Psy300426	MCCC1A14957_chromosome	COG1653	transporter activity	K10117	msmE	raffinose/stachyose/melibiose transport system substrate-binding protein
Psy300427	MCCC1A14957_chromosome	COG1175	binding-protein-dependent transport systems inner membrane Component	K10118	msmF	raffinose/stachyose/melibiose transport system permease protein
Psy300428	MCCC1A14957_chromosome	COG0395	Binding-protein-dependent transport systems inner membrane component	K10119	msmG	raffinose/stachyose/melibiose transport system permease protein
Psy302503	MCCC1A14957_chromid	COG3839	(ABC) transporter	K10112	msmX	multiple sugar transport system ATP-binding protein
Psy301191	MCCC1A14957_chromosome	COG1263	PTS System	K11192;K11191	murP	PTS system, N-acetylmuramic acid-specific IIC component;PTS system, N-acetylmuramic acid-specific IIB component [EC:2.7.1.192]
Psy300044	MCCC1A14957_chromosome	COG1263	PTS System	K02804;K02803	nagE	PTS system, N-acetylglucosamine-specific IIB component [EC:2.7.1.193];PTS system, N-acetylglucosamine-specific IIC component
Psy302731	MCCC1A14957_chromid	COG1263	PTS System	K20118;K20117	ptsG	PTS system, glucose-specific IIC component;PTS system, glucose-specific IIB component [EC:2.7.1.199]
Psy300270	MCCC1A14957_chromosome	COG1762	PTS System	K02806	ptsN	PTS system, nitrogen regulatory IIA component [EC:2.7.1.-]
Psy302133	MCCC1A14957_chromosome	COG1172	(ABC) transporter	K10440	rbsC	ribose transport system permease protein
Psy301741	MCCC1A14957_chromosome	COG1263	PTS System	K02818;K02819	treB	PTS system, trehalose-specific IIB component [EC:2.7.1.201];PTS system, trehalose-specific IIC component
Psy302307	MCCC1A14957_chromid	COG2271	transporter	K07783	uhpC	MFS transporter, OPA family, sugar phosphate sensor protein UhpC
Psy302126	MCCC1A14957_chromosome	COG3037	PTS system ascorbate-specific transporter subunit IIC	K03475	ulaA	PTS system, ascorbate-specific IIC component
Psy302125	MCCC1A14957_chromosome	COG3414	PTS System	K02822	ulaB	PTS system, ascorbate-specific IIB component [EC:2.7.1.194]
Psy302124	MCCC1A14957_chromosome	COG1762	PTS System	K02821	ulaC	PTS system, ascorbate-specific IIA component [EC:2.7.1.194]
Psy302190	MCCC1A14957_chromid	COG1288	c4-dicarboxylate anaerobic carrier
Psy300594	MCCC1A14957_chromosome	COG1288	c4-dicarboxylate anaerobic carrier

## Sheet: EMP
Gene ID	Location	KO ID	KEGG Name	KO Description
Psy300055	MCCC1A14957_chromosome	K01835	pgm	phosphoglucomutase [EC:5.4.2.2]
Psy300266	MCCC1A14957_chromosome	K02446	glpX	fructose-1,6-bisphosphatase II [EC:3.1.3.11]
Psy300342	MCCC1A14957_chromosome	K01803	tpiA	triosephosphate isomerase (TIM) [EC:5.3.1.1]
Psy300343	MCCC1A14957_chromosome	K15633	gpmI	2,3-bisphosphoglycerate-independent phosphoglycerate mutase [EC:5.4.2.12]
Psy300573	MCCC1A14957_chromosome	K00845	glk	glucokinase [EC:2.7.1.2]
Psy301534	MCCC1A14957_chromosome	K00845	glk	glucokinase [EC:2.7.1.2]	COG1940	ROK family
Psy300600	MCCC1A14957_chromosome	K02777	crr	PTS system, sugar-specific IIA component [EC:2.7.1.-]
Psy300777	MCCC1A14957_chromosome	K15634	gpmB	probable phosphoglycerate mutase [EC:5.4.2.12]
Psy300854	MCCC1A14957_chromosome	K15634	gpmB	probable phosphoglycerate mutase [EC:5.4.2.12]	COG0406	Phosphoglycerate mutase
Psy300838	MCCC1A14957_chromosome	K00161	pdhA	pyruvate dehydrogenase E1 component alpha subunit [EC:1.2.4.1]
Psy300839	MCCC1A14957_chromosome	K00162	pdhB	pyruvate dehydrogenase E1 component beta subunit [EC:1.2.4.1]
Psy300840	MCCC1A14957_chromosome	K00627	aceF	pyruvate dehydrogenase E2 component (dihydrolipoamide acetyltransferase) [EC:2.3.1.12]
Psy300841	MCCC1A14957_chromosome	K00382	lpd	dihydrolipoamide dehydrogenase [EC:1.8.1.4]
Psy301183	MCCC1A14957_chromosome	K01785	galM	aldose 1-epimerase [EC:5.1.3.3]
Psy301313	MCCC1A14957_chromosome	K03737	por	pyruvate-ferredoxin/flavodoxin oxidoreductase [EC:1.2.7.1 1.2.7.-]
Psy301597	MCCC1A14957_chromosome	K01222	celF	6-phospho-beta-glucosidase [EC:3.2.1.86]
Psy301783	MCCC1A14957_chromosome	K00174	korA	2-oxoglutarate/2-oxoacid ferredoxin oxidoreductase subunit alpha [EC:1.2.7.3 1.2.7.11]
Psy301784	MCCC1A14957_chromosome	K00175	korB	2-oxoglutarate/2-oxoacid ferredoxin oxidoreductase subunit beta [EC:1.2.7.3 1.2.7.11]
Psy301862	MCCC1A14957_chromosome	K01810	pgi	glucose-6-phosphate isomerase [EC:5.3.1.9]
Psy302053	MCCC1A14957_chromosome	K00134	gapA	glyceraldehyde 3-phosphate dehydrogenase [EC:1.2.1.12]	COG0057	glyceraldehyde3phosphate dehydrogenase
Psy301928	MCCC1A14957_chromosome	K00134	gapA	glyceraldehyde 3-phosphate dehydrogenase [EC:1.2.1.12]
Psy301929	MCCC1A14957_chromosome	K00927	pgk	phosphoglycerate kinase [EC:2.7.2.3]
Psy302022	MCCC1A14957_chromosome	K01689	eno	enolase [EC:4.2.1.11]
Psy302111	MCCC1A14957_chromosome	K00850	pfkA	6-phosphofructokinase 1 [EC:2.7.1.11]
Psy302112	MCCC1A14957_chromosome	K00873	pyk	pyruvate kinase [EC:2.7.1.40]
Psy302229	MCCC1A14957_chromid	K04072	adhE	acetaldehyde dehydrogenase / alcohol dehydrogenase [EC:1.2.1.10 1.1.1.1]
Psy302429	MCCC1A14957_chromid	K02777	crr	PTS system, sugar-specific IIA component [EC:2.7.1.-]
Psy302480	MCCC1A14957_chromid	K01624	fbaA	fructose-bisphosphate aldolase, class II [EC:4.1.2.13]
Psy302731	MCCC1A14957_chromid	K20118;K20117	ptsG	PTS system, glucose-specific IIC component;PTS system, glucose-specific IIB component [EC:2.7.1.199]
Psy302841	MCCC1A14957_chromid	K04041	fbp3	fructose-1,6-bisphosphatase III [EC:3.1.3.11]

## Sheet: HMP
Gene ID	Location	KO ID	KEGG Name	KO Description
Psy300055	MCCC1A14957_chromosome	K01835	pgm	phosphoglucomutase [EC:5.4.2.2]
Psy300064	MCCC1A14957_chromosome	K01619	deoC	deoxyribose-phosphate aldolase [EC:4.1.2.4]
Psy300081	MCCC1A14957_chromosome	K03738	aor	aldehyde:ferredoxin oxidoreductase [EC:1.2.7.5]
Psy300266	MCCC1A14957_chromosome	K02446	glpX	fructose-1,6-bisphosphatase II [EC:3.1.3.11]
Psy300532	MCCC1A14957_chromosome	K01783	rpe	ribulose-phosphate 3-epimerase [EC:5.1.3.1]
Psy300853	MCCC1A14957_chromosome	K01808	rpiB	ribose 5-phosphate isomerase B [EC:5.3.1.6]
Psy301262	MCCC1A14957_chromosome	K01839	deoB	phosphopentomutase [EC:5.4.2.7]
Psy301634	MCCC1A14957_chromosome	K00948	prsA	ribose-phosphate pyrophosphokinase [EC:2.7.6.1]
Psy301862	MCCC1A14957_chromosome	K01810	pgi	glucose-6-phosphate isomerase [EC:5.3.1.9]
Psy302111	MCCC1A14957_chromosome	K00850	pfkA	6-phosphofructokinase 1 [EC:2.7.1.11]
Psy302130	MCCC1A14957_chromosome	K00852	rbsK	ribokinase [EC:2.7.1.15]
Psy302136	MCCC1A14957_chromosome	K00616	talA	transaldolase [EC:2.2.1.2]
Psy302137	MCCC1A14957_chromosome	K00615	tktA	transketolase [EC:2.2.1.1]
Psy302138	MCCC1A14957_chromosome	K00615	tktA	transketolase [EC:2.2.1.1]
Psy302339	MCCC1A14957_chromid	K01625	eda	2-dehydro-3-deoxyphosphogluconate aldolase / (4S)-4-hydroxy-2-oxoglutarate aldolase [EC:4.1.2.14 4.1.3.42]
Psy302340	MCCC1A14957_chromid	K00874	kdgK	2-dehydro-3-deoxygluconokinase [EC:2.7.1.45]
Psy302480	MCCC1A14957_chromid	K01624	fbaA	fructose-bisphosphate aldolase, class II [EC:4.1.2.13]
Psy302692	MCCC1A14957_chromid	K01057	pgl	6-phosphogluconolactonase [EC:3.1.1.31]
Psy302693	MCCC1A14957_chromid	K00036	zwf	glucose-6-phosphate 1-dehydrogenase [EC:1.1.1.49 1.1.1.363]
Psy302694	MCCC1A14957_chromid	K00033	gnd	6-phosphogluconate dehydrogenase [EC:1.1.1.44 1.1.1.343]
Psy302841	MCCC1A14957_chromid	K04041	fbp3	fructose-1,6-bisphosphatase III [EC:3.1.3.11]

## Sheet: ED
Gene ID	Location	KO ID	KEGG Name	KO Description
Psy300343	MCCC1A14957_chromosome	K15633	gpmI	2,3-bisphosphoglycerate-independent phosphoglycerate mutase [EC:5.4.2.12]
Psy300055	MCCC1A14957_chromosome	K01835	pgm	phosphoglucomutase [EC:5.4.2.2]
Psy302109	MCCC1A14957_chromosome	K00873	pyk	pyruvate kinase [EC:2.7.1.40]
Psy301906	MCCC1A14957_chromosome	K00134	gapA	glyceraldehyde 3-phosphate dehydrogenase [EC:1.2.1.12]
Psy302045	MCCC1A14957_chromosome	K00134	gapA	glyceraldehyde 3-phosphate dehydrogenase [EC:1.2.1.12]
Psy302001	MCCC1A14957_chromosome	K01689	eno	enolase [EC:4.2.1.11]
Psy300573	MCCC1A14957_chromosome	K00845	glk	glucokinase [EC:2.7.1.2]
Psy301534	MCCC1A14957_chromosome	K00845	glk	glucokinase [EC:2.7.1.2]
Psy302687	MCCC1A14957_chromid	K00033	gnd	6-phosphogluconate dehydrogenase [EC:1.1.1.44 1.1.1.343]
Psy302668	MCCC1A14957_chromid	K00036	zwf	glucose-6-phosphate 1-dehydrogenase [EC:1.1.1.49 1.1.1.363]
Psy302336	MCCC1A14957_chromid	K01625	eda	2-dehydro-3-deoxyphosphogluconate aldolase / (4S)-4-hydroxy-2-oxoglutarate aldolase [EC:4.1.2.14 4.1.3.42]
Psy302337	MCCC1A14957_chromid	K00874	kdgK	2-dehydro-3-deoxygluconokinase [EC:2.7.1.45]
Psy301922	MCCC1A14957_chromosome	K00927	pgk	phosphoglycerate kinase [EC:2.7.2.3]
Psy301906	MCCC1A14957_chromosome	K00134	gapA	glyceraldehyde 3-phosphate dehydrogenase [EC:1.2.1.12]
Psy302045	MCCC1A14957_chromosome	K00134	gapA	glyceraldehyde 3-phosphate dehydrogenase [EC:1.2.1.12]

## Sheet: Mix acid
Gene ID	Location	KO ID	KEGG Name	KO Description
Psy300397	MCCC1A14957_chromosome	K04069	pflA	pyruvate formate lyase activating enzyme [EC:1.97.1.4]
Psy300790	MCCC1A14957_chromosome	K04069	pflA	pyruvate formate lyase activating enzyme [EC:1.97.1.4]
Psy300791	MCCC1A14957_chromosome	K00656	pflD	formate C-acetyltransferase [EC:2.3.1.54]
Psy302313	MCCC1A14957_chromid	K04069	pflA	pyruvate formate lyase activating enzyme [EC:1.97.1.4]
Psy302314	MCCC1A14957_chromid	K00656	pflD	formate C-acetyltransferase [EC:2.3.1.54]
Psy302881	MCCC1A14957_chromid	K00656	pflD	formate C-acetyltransferase [EC:2.3.1.54]
Psy302882	MCCC1A14957_chromid	K04069	pflA	pyruvate formate lyase activating enzyme [EC:1.97.1.4]
Psy301315	MCCC1A14957_chromosome	K00625	pta	phosphate acetyltransferase [EC:2.3.1.8]
Psy301314	MCCC1A14957_chromosome	K00925	ackA	acetate kinase [EC:2.7.2.1]
Psy302229	MCCC1A14957_chromid	K04072	adhE	acetaldehyde dehydrogenase / alcohol dehydrogenase [EC:1.2.1.10 1.1.1.1]
Psy300633	MCCC1A14957_chromosome	K03778	ldhA	D-lactate dehydrogenase [EC:1.1.1.28]
Psy300701	MCCC1A14957_chromosome	K03778	ldhA	D-lactate dehydrogenase [EC:1.1.1.28]

## Sheet: Propanoate metabolism
Gene ID	Location	KO ID	KEGG Name	KO Description
Psy300257	MCCC1A14957_chromosome	K01961	accC	acetyl-CoA carboxylase, biotin carboxylase subunit [EC:6.4.1.2 6.3.4.14]
Psy302128	MCCC1A14957_chromosome	K01734	mgsA	methylglyoxal synthase [EC:4.2.3.3]
Psy302110	MCCC1A14957_chromosome	K01962	accA	acetyl-CoA carboxylase carboxyl transferase subunit alpha [EC:6.4.1.2]
Psy302109	MCCC1A14957_chromosome	K01963	accD	acetyl-CoA carboxylase carboxyl transferase subunit beta [EC:6.4.1.2]
Psy300384	MCCC1A14957_chromosome	K01035	atoA	acetate CoA/acetoacetate CoA-transferase beta subunit [EC:2.8.3.8 2.8.3.9]
Psy300385	MCCC1A14957_chromosome	K01034	atoD	acetate CoA/acetoacetate CoA-transferase alpha subunit [EC:2.8.3.8 2.8.3.9]
Psy300486	MCCC1A14957_chromosome	K02160	accB	acetyl-CoA carboxylase biotin carboxyl carrier protein
Psy301314	MCCC1A14957_chromosome	K00925	ackA	acetate kinase [EC:2.7.2.1]
Psy301315	MCCC1A14957_chromosome	K00625	pta	phosphate acetyltransferase [EC:2.3.1.8]
Psy301409	MCCC1A14957_chromosome	K08325	yqhD	NADP-dependent alcohol dehydrogenase [EC:1.1.-.-]
Psy300791	MCCC1A14957_chromosome	K00656	pflD	formate C-acetyltransferase [EC:2.3.1.54]
Psy301658	MCCC1A14957_chromosome	K00626	atoB	acetyl-CoA C-acetyltransferase [EC:2.3.1.9]
Psy300791	MCCC1A14957_chromosome	K00656	pflD	formate C-acetyltransferase [EC:2.3.1.54]
Psy302314	MCCC1A14957_chromid	K00656	pflD	formate C-acetyltransferase [EC:2.3.1.54]
Psy302881	MCCC1A14957_chromid	K00656	pflD	formate C-acetyltransferase [EC:2.3.1.54]
Psy300841	MCCC1A14957_chromosome	K00382	lpd	dihydrolipoamide dehydrogenase [EC:1.8.1.4]

## Sheet: Butanoate metabolism
Gene ID	Location	KO ID	KEGG Name	KO Description
Psy300384	MCCC1A14957_chromosome	K01035	atoA	acetate CoA/acetoacetate CoA-transferase beta subunit [EC:2.8.3.8 2.8.3.9]
Psy300385	MCCC1A14957_chromosome	K01034	atoD	acetate CoA/acetoacetate CoA-transferase alpha subunit [EC:2.8.3.8 2.8.3.9]
Psy300386	MCCC1A14957_chromosome	K02106	atoE	short-chain fatty acids transporter
Psy300730	MCCC1A14957_chromosome	K18120	4hbD	4-hydroxybutyrate dehydrogenase [EC:1.1.1.61]
Psy300731	MCCC1A14957_chromosome	K18119	sucD	succinate-semialdehyde dehydrogenase [EC:1.2.1.76]
Psy300732	MCCC1A14957_chromosome	K18118	aarC	succinyl-CoA:acetate CoA-transferase [EC:2.8.3.18]
Psy300734	MCCC1A14957_chromosome	K18122	cat2	4-hydroxybutyrate CoA-transferase [EC:2.8.3.-]
Psy300736	MCCC1A14957_chromosome	K14534	abfD	4-hydroxybutyryl-CoA dehydratase / vinylacetyl-CoA-Delta-isomerase [EC:4.2.1.120 5.3.3.3]
Psy300737	MCCC1A14957_chromosome	K00239	sdhA	succinate dehydrogenase / fumarate reductase, flavoprotein subunit [EC:1.3.5.1 1.3.5.4]
Psy300750	MCCC1A14957_chromosome	K00209	fabV	enoyl-[acyl-carrier protein] reductase / trans-2-enoyl-CoA reductase (NAD+) [EC:1.3.1.9 1.3.1.44]
Psy300790	MCCC1A14957_chromosome	K04069	pflA	pyruvate formate lyase activating enzyme [EC:1.97.1.4]
Psy300791	MCCC1A14957_chromosome	K00656	pflD	formate C-acetyltransferase [EC:2.3.1.54]
Psy301255	MCCC1A14957_chromosome	K00929	buk	butyrate kinase [EC:2.7.2.7]
Psy301256	MCCC1A14957_chromosome	K00634	ptb	phosphate butyryltransferase [EC:2.3.1.19]
Psy301313	MCCC1A14957_chromosome	K03737	por	pyruvate-ferredoxin/flavodoxin oxidoreductase [EC:1.2.7.1 1.2.7.-]
Psy301336	MCCC1A14957_chromosome	K00053	ilvC	ketol-acid reductoisomerase [EC:1.1.1.86]
Psy301337	MCCC1A14957_chromosome	K01653	ilvH	acetolactate synthase I/III small subunit [EC:2.2.1.6]
Psy301338	MCCC1A14957_chromosome	K01652	ilvB	acetolactate synthase I/II/III large subunit [EC:2.2.1.6]
Psy301658	MCCC1A14957_chromosome	K00626	atoB	acetyl-CoA C-acetyltransferase [EC:2.3.1.9]
Psy301660	MCCC1A14957_chromosome	K00248	bcd	butyryl-CoA dehydrogenase [EC:1.3.8.1]
Psy301660	MCCC1A14957_chromosome	K00248	bcd	butyryl-CoA dehydrogenase [EC:1.3.8.1]
Psy301783	MCCC1A14957_chromosome	K00174	korA	2-oxoglutarate/2-oxoacid ferredoxin oxidoreductase subunit alpha [EC:1.2.7.3 1.2.7.11]
Psy301784	MCCC1A14957_chromosome	K00175	korB	2-oxoglutarate/2-oxoacid ferredoxin oxidoreductase subunit beta [EC:1.2.7.3 1.2.7.11]
Psy301785	MCCC1A14957_chromosome	K00177	korC	2-oxoglutarate ferredoxin oxidoreductase subunit gamma [EC:1.2.7.3]
Psy302195	MCCC1A14957_chromid	K00826	ilvE	branched-chain amino acid aminotransferase [EC:2.6.1.42]
Psy302196	MCCC1A14957_chromid	K01687	ilvD	dihydroxy-acid dehydratase [EC:4.2.1.9]
Psy302197	MCCC1A14957_chromid	K01652	ilvB	acetolactate synthase I/II/III large subunit [EC:2.2.1.6]
Psy302198	MCCC1A14957_chromid	K01653	ilvH	acetolactate synthase I/III small subunit [EC:2.2.1.6]
Psy302199	MCCC1A14957_chromid	K00053	ilvC	ketol-acid reductoisomerase [EC:1.1.1.86]
Psy302229	MCCC1A14957_chromid	K04072	adhE	acetaldehyde dehydrogenase / alcohol dehydrogenase [EC:1.2.1.10 1.1.1.1]
Psy302313	MCCC1A14957_chromid	K04069	pflA	pyruvate formate lyase activating enzyme [EC:1.97.1.4]
Psy302314	MCCC1A14957_chromid	K00656	pflD	formate C-acetyltransferase [EC:2.3.1.54]
Psy302881	MCCC1A14957_chromid	K00656	pflD	formate C-acetyltransferase [EC:2.3.1.54]
Psy302882	MCCC1A14957_chromid	K04069	pflA	pyruvate formate lyase activating enzyme [EC:1.97.1.4]
