# Supplementary material for: Genomic and metabolic insights into the first host-associated isolate of Psychrilyobacter
Source: Microbiol Spectr. 2023 Sep 27;11(5):e03990-22. doi: 10.1128/spectrum.03990-22 (PMC10580919; doi:10.1128/spectrum.03990-22)
Supplement: Table S14 — Protein and amino acid metabolism-related genes in strain B1. [file spectrum.03990-22-s0005.xlsx]

## Sheet: Amino to pyrvate
Gene ID	Location	COG ID	COG Name	KO ID	KEGG Name	KO Description
Psy300232	MCCC1A14957_chromosome	COG3104	transporter	-	-	-
Psy300322	MCCC1A14957_chromosome	COG1126	ABC transporter, (ATP-binding protein)	K02028	-	polar amino acid transport system ATP-binding protein [EC:3.6.3.21]
Psy300323	MCCC1A14957_chromosome	COG0765	amino acid AbC transporter	K02029	-	polar amino acid transport system permease protein
Psy300324	MCCC1A14957_chromosome	COG0834	(ABC) transporter	K02030	-	polar amino acid transport system substrate-binding protein
Psy300516	MCCC1A14957_chromosome	COG4608	(ABC) transporter	K10823	oppF	oligopeptide transport system ATP-binding protein
Psy300517	MCCC1A14957_chromosome	COG0444	(ABC) transporter	K02031	-	peptide/nickel transport system ATP-binding protein
Psy300568	MCCC1A14957_chromosome	COG0444	(ABC) transporter	K02031	-	peptide/nickel transport system ATP-binding protein
Psy300569	MCCC1A14957_chromosome	COG4608	(ABC) transporter	K10823	oppF	oligopeptide transport system ATP-binding protein
Psy300899	MCCC1A14957_chromosome	COG4608	(ABC) transporter	K10823	oppF	oligopeptide transport system ATP-binding protein
Psy300900	MCCC1A14957_chromosome	COG0444	(ABC) transporter	K15583	oppD	oligopeptide transport system ATP-binding protein
Psy301032	MCCC1A14957_chromosome	COG3104	transporter	-	-	-
Psy301149	MCCC1A14957_chromosome	COG3104	transporter	K03305	-	proton-dependent oligopeptide transporter, POT family
Psy301342	MCCC1A14957_chromosome	COG0834	(ABC) transporter	K02030	-	polar amino acid transport system substrate-binding protein
Psy301345	MCCC1A14957_chromosome	COG0834	(ABC) transporter	K02030	-	polar amino acid transport system substrate-binding protein
Psy301346	MCCC1A14957_chromosome	COG0834	(ABC) transporter	K02030	-	polar amino acid transport system substrate-binding protein
Psy301348	MCCC1A14957_chromosome	COG1126	ABC transporter, (ATP-binding protein)	K02028	-	polar amino acid transport system ATP-binding protein [EC:3.6.3.21]
Psy301349	MCCC1A14957_chromosome	COG0765	amino acid AbC transporter	K02029	-	polar amino acid transport system permease protein
Psy301366	MCCC1A14957_chromosome	COG1126	ABC transporter, (ATP-binding protein)	K16963	yxeO	putative amino-acid transport system ATP-binding protein [EC:3.6.3.-]
Psy301367	MCCC1A14957_chromosome	COG0765	amino acid AbC transporter	K16962	yxeN	putative amino-acid transport system permease protein
Psy301368	MCCC1A14957_chromosome	COG0834	(ABC) transporter	K16961	yxeM	putative amino-acid transport system substrate-binding protein
Psy301379	MCCC1A14957_chromosome	COG1126	ABC transporter, (ATP-binding protein)	K02068	-	putative ABC transport system ATP-binding protein
Psy301412	MCCC1A14957_chromosome	COG4608	(ABC) transporter	K10823	oppF	oligopeptide transport system ATP-binding protein
Psy301413	MCCC1A14957_chromosome	COG0444	(ABC) transporter	K15583	oppD	oligopeptide transport system ATP-binding protein
Psy301334	MCCC1A14957_chromosome			K15580	oppA	oligopeptide transport system substrate-binding protein
Psy301471	MCCC1A14957_chromosome	COG3842	Part of the ABC transporter complex PotABCD involved in spermidine putrescine import. Responsible for energy coupling to the transport system (By similarity)	K11072	potA	spermidine/putrescine transport system ATP-binding protein [EC:3.6.3.31]
Psy301512	MCCC1A14957_chromosome	COG3842	Part of the ABC transporter complex PotABCD involved in spermidine putrescine import. Responsible for energy coupling to the transport system (By similarity)	K02010	afuC	iron(III) transport system ATP-binding protein [EC:3.6.3.30]
Psy301774	MCCC1A14957_chromosome	COG4608	(ABC) transporter	-	-	-
Psy301775	MCCC1A14957_chromosome	COG0444	(ABC) transporter	K02031	-	peptide/nickel transport system ATP-binding protein
Psy301827	MCCC1A14957_chromosome	COG0834	(ABC) transporter	K02030	-	polar amino acid transport system substrate-binding protein
Psy301828	MCCC1A14957_chromosome	COG0765	amino acid AbC transporter	K02029	-	polar amino acid transport system permease protein
Psy301829	MCCC1A14957_chromosome	COG1126	ABC transporter, (ATP-binding protein)	K02028	-	polar amino acid transport system ATP-binding protein [EC:3.6.3.21]
Psy302142	MCCC1A14957_chromosome	COG1125	(ABC) transporter	K05847	opuA	osmoprotectant transport system ATP-binding protein
Psy302143	MCCC1A14957_chromosome	COG1174	(ABC) transporter	K05845;K05846	opuC;opuBD	osmoprotectant transport system substrate-binding protein;osmoprotectant transport system permease protein
Psy302344	MCCC1A14957_chromid	COG4608	(ABC) transporter	K02032	-	peptide/nickel transport system ATP-binding protein
Psy302357	MCCC1A14957_chromid	COG0683	(ABC) transporter	K01999	livK	branched-chain amino acid transport system substrate-binding protein
Psy302422	MCCC1A14957_chromid	COG3842	Part of the ABC transporter complex PotABCD involved in spermidine putrescine import. Responsible for energy coupling to the transport system (By similarity)	K02052	-	putative spermidine/putrescine transport system ATP-binding protein
Psy302439	MCCC1A14957_chromid	COG0444	(ABC) transporter	K02031	-	peptide/nickel transport system ATP-binding protein
Psy302440	MCCC1A14957_chromid	COG4608	(ABC) transporter	K02032	-	peptide/nickel transport system ATP-binding protein
Psy302602	MCCC1A14957_chromid	COG3842	Part of the ABC transporter complex PotABCD involved in spermidine putrescine import. Responsible for energy coupling to the transport system (By similarity)	K02010	afuC	iron(III) transport system ATP-binding protein [EC:3.6.3.30]
Psy302661	MCCC1A14957_chromid	COG3104	transporter	-	-	-
Psy302738	MCCC1A14957_chromid	COG4608	(ABC) transporter	-	-	-
Psy302739	MCCC1A14957_chromid	COG0444	(ABC) transporter	K02031	-	peptide/nickel transport system ATP-binding protein
Psy302878	MCCC1A14957_chromid	COG3104	transporter	-	-	-
Psy301602	MCCC1A14957_chromosome	COG3633	Involved in the import of serine and threonine into the cell, with the concomitant import of sodium (symport system) (By similarity)	K07862	sstT	serine/threonine transporter
Psy301508	MCCC1A14957_chromosome	COG3633	Involved in the import of serine and threonine into the cell, with the concomitant import of sodium (symport system) (By similarity)	K07863	sstT	serine/threonine transporter
Psy300857	MCCC1A14957_chromosome	-	-	K01754	ilvA	threonine dehydratase [EC:4.3.1.19]
Psy302010	MCCC1A14957_chromosome	COG1760	L-serine dehydratase	K01752	sdaA	L-serine dehydratase [EC:4.3.1.17]
Psy303142	MCCC1A14957_plasmid	COG1168	Aminotransferase	K14155	patB	cystathione beta-lyase [EC:4.4.1.8]
Psy301317	MCCC1A14957_chromosome	-	-	K14155	patB	cystathione beta-lyase [EC:4.4.1.8]
Psy300609	MCCC1A14957_chromosome	-	-	K00259	ald	alanine dehydrogenase [EC:1.4.1.1]
Psy301359	MCCC1A14957_chromosome	COG0626	cystathionine	K01761	-	methionine-gamma-lyase [EC:4.4.1.11]
Psy301064	MCCC1A14957_chromosome	-	-	K01761	-	methionine-gamma-lyase [EC:4.4.1.11]
Psy302815	MCCC1A14957_chromid	COG3033	tryptophanase EC 4.1.99.1	K01667	tnaA	tryptophanase [EC:4.1.99.1]
Psy300974	MCCC1A14957_chromosome	COG1775	2-hydroxyglutaryl-CoA dehydratase	-	-	-
Psy300982	MCCC1A14957_chromosome	COG1775	2-hydroxyglutaryl-CoA dehydratase	-	-	-
Psy302397	MCCC1A14957_chromid	COG1775	2-hydroxyglutaryl-CoA dehydratase	-	-	-
Psy301660	MCCC1A14957_chromosome	COG1960	acyl-CoA dehydrogenase	K00248	bcd	butyryl-CoA dehydrogenase [EC:1.3.8.1]
Psy300384	MCCC1A14957_chromosome	COG2057	Key enzyme for ketone body catabolism. Transfers the CoA moiety from succinate to acetoacetate. Formation of the enzyme-CoA intermediate proceeds via an unstable anhydride species formed between the carboxylate groups of the enzyme and substrate (By similarity)	K01035	atoA	acetate CoA/acetoacetate CoA-transferase beta subunit [EC:2.8.3.8 2.8.3.9]
Psy300385	MCCC1A14957_chromosome	COG1788	Key enzyme for ketone body catabolism. Transfers the CoA moiety from succinate to acetoacetate. Formation of the enzyme-CoA intermediate proceeds via an unstable anhydride species formed between the carboxylate groups of the enzyme and substrate (By similarity)	K01034	atoD	acetate CoA/acetoacetate CoA-transferase alpha subunit [EC:2.8.3.8 2.8.3.9]
Psy300386	MCCC1A14957_chromosome	COG2031	Short chain fatty acid transporter	K02106	atoE	short-chain fatty acids transporter
Psy300791	MCCC1A14957_chromosome	COG1882	formate acetyltransferase	K00656	pflD	formate C-acetyltransferase [EC:2.3.1.54]
Psy302881	MCCC1A14957_chromid	COG1882	formate acetyltransferase	K00657	pflD	formate C-acetyltransferase [EC:2.3.1.55]
Psy302314	MCCC1A14957_chromid	COG1882	formate acetyltransferase	K00658	pflD	formate C-acetyltransferase [EC:2.3.1.56]
Psy301314	MCCC1A14957_chromosome	COG0282	acetate kinase activity	K00925	ackA	acetate kinase [EC:2.7.2.1]
Psy301315	MCCC1A14957_chromosome	COG0280	phosphate acetyltransferase	K00625	pta	phosphate acetyltransferase [EC:2.3.1.8]

## Sheet: Pyruvate metabolism
Gene ID	Location	KO ID	KEGG Name	KO Description
Psy300257	MCCC1A14957_chromosome	K01961	accC	acetyl-CoA carboxylase, biotin carboxylase subunit [EC:6.4.1.2 6.3.4.14]
Psy300486	MCCC1A14957_chromosome	K02160	accB	acetyl-CoA carboxylase biotin carboxyl carrier protein
Psy300633	MCCC1A14957_chromosome	K03778	ldhA	D-lactate dehydrogenase [EC:1.1.1.28]
Psy300701	MCCC1A14957_chromosome	K03778	ldhA	D-lactate dehydrogenase [EC:1.1.1.28]
Psy300732	MCCC1A14957_chromosome	K18118	aarC	succinyl-CoA:acetate CoA-transferase [EC:2.8.3.18]
Psy300791	MCCC1A14957_chromosome	K00656	pflD	formate C-acetyltransferase [EC:2.3.1.54]
Psy300838	MCCC1A14957_chromosome	K00161	pdhA	pyruvate dehydrogenase E1 component alpha subunit [EC:1.2.4.1]
Psy300839	MCCC1A14957_chromosome	K00162	pdhB	pyruvate dehydrogenase E1 component beta subunit [EC:1.2.4.1]
Psy300840	MCCC1A14957_chromosome	K00627	aceF	pyruvate dehydrogenase E2 component (dihydrolipoamide acetyltransferase) [EC:2.3.1.12]
Psy300841	MCCC1A14957_chromosome	K00382	lpd	dihydrolipoamide dehydrogenase [EC:1.8.1.4]
Psy300954	MCCC1A14957_chromosome	K01512	acyP	acylphosphatase [EC:3.6.1.7]
Psy301201	MCCC1A14957_chromosome	K01649	leuA	2-isopropylmalate synthase [EC:2.3.3.13]
Psy301217	MCCC1A14957_chromosome	K01759	gloA	lactoylglutathione lyase [EC:4.4.1.5]
Psy301304	MCCC1A14957_chromosome	K00027	sfcA	malate dehydrogenase (oxaloacetate-decarboxylating) [EC:1.1.1.38]
Psy301313	MCCC1A14957_chromosome	K03737	por	pyruvate-ferredoxin/flavodoxin oxidoreductase [EC:1.2.7.1 1.2.7.-]
Psy301314	MCCC1A14957_chromosome	K00925	ackA	acetate kinase [EC:2.7.2.1]
Psy301315	MCCC1A14957_chromosome	K00625	pta	phosphate acetyltransferase [EC:2.3.1.8]
Psy301459	MCCC1A14957_chromosome	K01006	ppdK	pyruvate, orthophosphate dikinase [EC:2.7.9.1]
Psy301658	MCCC1A14957_chromosome	K00626	atoB	acetyl-CoA C-acetyltransferase [EC:2.3.1.9]
Psy301783	MCCC1A14957_chromosome	K00174	korA	2-oxoglutarate/2-oxoacid ferredoxin oxidoreductase subunit alpha [EC:1.2.7.3 1.2.7.11]
Psy301784	MCCC1A14957_chromosome	K00175	korB	2-oxoglutarate/2-oxoacid ferredoxin oxidoreductase subunit beta [EC:1.2.7.3 1.2.7.11]
Psy302109	MCCC1A14957_chromosome	K01963	accD	acetyl-CoA carboxylase carboxyl transferase subunit beta [EC:6.4.1.2]
Psy302110	MCCC1A14957_chromosome	K01962	accA	acetyl-CoA carboxylase carboxyl transferase subunit alpha [EC:6.4.1.2]
Psy302112	MCCC1A14957_chromosome	K00873	pyk	pyruvate kinase [EC:2.7.1.40]
Psy302229	MCCC1A14957_chromid	K04072	adhE	acetaldehyde dehydrogenase / alcohol dehydrogenase [EC:1.2.1.10 1.1.1.1]
Psy302314	MCCC1A14957_chromid	K00656	pflD	formate C-acetyltransferase [EC:2.3.1.54]
Psy302482	MCCC1A14957_chromid	K01677	fumA	fumarate hydratase subunit alpha [EC:4.2.1.2]
Psy302483	MCCC1A14957_chromid	K01678	fumB	fumarate hydratase subunit beta [EC:4.2.1.2]
Psy302486	MCCC1A14957_chromid	K00027	sfcA	malate dehydrogenase (oxaloacetate-decarboxylating) [EC:1.1.1.38]
Psy302838	MCCC1A14957_chromid	K01006	ppdK	pyruvate, orthophosphate dikinase [EC:2.7.9.1]
Psy302881	MCCC1A14957_chromid	K00656	pflD	formate C-acetyltransferase [EC:2.3.1.54]
Psy303039	MCCC1A14957_chromid	K01958	pyc	pyruvate carboxylase [EC:6.4.1.1]

## Sheet: Mix acid
Gene ID	Location	KO ID	KEGG Name	KO Description
Psy300397	MCCC1A14957_chromosome	K04069	pflA	pyruvate formate lyase activating enzyme [EC:1.97.1.4]
Psy300790	MCCC1A14957_chromosome	K04069	pflA	pyruvate formate lyase activating enzyme [EC:1.97.1.4]
Psy300791	MCCC1A14957_chromosome	K00656	pflD	formate C-acetyltransferase [EC:2.3.1.54]
Psy302313	MCCC1A14957_chromid	K04069	pflA	pyruvate formate lyase activating enzyme [EC:1.97.1.4]
Psy302314	MCCC1A14957_chromid	K00656	pflD	formate C-acetyltransferase [EC:2.3.1.54]
Psy302881	MCCC1A14957_chromid	K00656	pflD	formate C-acetyltransferase [EC:2.3.1.54]
Psy302882	MCCC1A14957_chromid	K04069	pflA	pyruvate formate lyase activating enzyme [EC:1.97.1.4]
Psy301315	MCCC1A14957_chromosome	K00625	pta	phosphate acetyltransferase [EC:2.3.1.8]
Psy301314	MCCC1A14957_chromosome	K00925	ackA	acetate kinase [EC:2.7.2.1]
Psy302229	MCCC1A14957_chromid	K04072	adhE	acetaldehyde dehydrogenase / alcohol dehydrogenase [EC:1.2.1.10 1.1.1.1]
Psy300633	MCCC1A14957_chromosome	K03778	ldhA	D-lactate dehydrogenase [EC:1.1.1.28]
Psy300701	MCCC1A14957_chromosome	K03778	ldhA	D-lactate dehydrogenase [EC:1.1.1.28]

## Sheet: Propanoate metabolism
Gene ID	Location	KO ID	KEGG Name	KO Description
Psy300257	MCCC1A14957_chromosome	K01961	accC	acetyl-CoA carboxylase, biotin carboxylase subunit [EC:6.4.1.2 6.3.4.14]
Psy302128	MCCC1A14957_chromosome	K01734	mgsA	methylglyoxal synthase [EC:4.2.3.3]
Psy302110	MCCC1A14957_chromosome	K01962	accA	acetyl-CoA carboxylase carboxyl transferase subunit alpha [EC:6.4.1.2]
Psy302109	MCCC1A14957_chromosome	K01963	accD	acetyl-CoA carboxylase carboxyl transferase subunit beta [EC:6.4.1.2]
Psy300384	MCCC1A14957_chromosome	K01035	atoA	acetate CoA/acetoacetate CoA-transferase beta subunit [EC:2.8.3.8 2.8.3.9]
Psy300385	MCCC1A14957_chromosome	K01034	atoD	acetate CoA/acetoacetate CoA-transferase alpha subunit [EC:2.8.3.8 2.8.3.9]
Psy300486	MCCC1A14957_chromosome	K02160	accB	acetyl-CoA carboxylase biotin carboxyl carrier protein
Psy301314	MCCC1A14957_chromosome	K00925	ackA	acetate kinase [EC:2.7.2.1]
Psy301315	MCCC1A14957_chromosome	K00625	pta	phosphate acetyltransferase [EC:2.3.1.8]
Psy301409	MCCC1A14957_chromosome	K08325	yqhD	NADP-dependent alcohol dehydrogenase [EC:1.1.-.-]
Psy300791	MCCC1A14957_chromosome	K00656	pflD	formate C-acetyltransferase [EC:2.3.1.54]
Psy301658	MCCC1A14957_chromosome	K00626	atoB	acetyl-CoA C-acetyltransferase [EC:2.3.1.9]
Psy300791	MCCC1A14957_chromosome	K00656	pflD	formate C-acetyltransferase [EC:2.3.1.54]
Psy302314	MCCC1A14957_chromid	K00656	pflD	formate C-acetyltransferase [EC:2.3.1.54]
Psy302881	MCCC1A14957_chromid	K00656	pflD	formate C-acetyltransferase [EC:2.3.1.54]
Psy300841	MCCC1A14957_chromosome	K00382	lpd	dihydrolipoamide dehydrogenase [EC:1.8.1.4]

## Sheet: Butanoate metabolism
Gene ID	Location	KO ID	KEGG Name	KO Description
Psy300384	MCCC1A14957_chromosome	K01035	atoA	acetate CoA/acetoacetate CoA-transferase beta subunit [EC:2.8.3.8 2.8.3.9]
Psy300385	MCCC1A14957_chromosome	K01034	atoD	acetate CoA/acetoacetate CoA-transferase alpha subunit [EC:2.8.3.8 2.8.3.9]
Psy300386	MCCC1A14957_chromosome	K02106	atoE	short-chain fatty acids transporter
Psy300730	MCCC1A14957_chromosome	K18120	4hbD	4-hydroxybutyrate dehydrogenase [EC:1.1.1.61]
Psy300731	MCCC1A14957_chromosome	K18119	sucD	succinate-semialdehyde dehydrogenase [EC:1.2.1.76]
Psy300732	MCCC1A14957_chromosome	K18118	aarC	succinyl-CoA:acetate CoA-transferase [EC:2.8.3.18]
Psy300734	MCCC1A14957_chromosome	K18122	cat2	4-hydroxybutyrate CoA-transferase [EC:2.8.3.-]
Psy300736	MCCC1A14957_chromosome	K14534	abfD	4-hydroxybutyryl-CoA dehydratase / vinylacetyl-CoA-Delta-isomerase [EC:4.2.1.120 5.3.3.3]
Psy300737	MCCC1A14957_chromosome	K00239	sdhA	succinate dehydrogenase / fumarate reductase, flavoprotein subunit [EC:1.3.5.1 1.3.5.4]
Psy300750	MCCC1A14957_chromosome	K00209	fabV	enoyl-[acyl-carrier protein] reductase / trans-2-enoyl-CoA reductase (NAD+) [EC:1.3.1.9 1.3.1.44]
Psy300790	MCCC1A14957_chromosome	K04069	pflA	pyruvate formate lyase activating enzyme [EC:1.97.1.4]
Psy300791	MCCC1A14957_chromosome	K00656	pflD	formate C-acetyltransferase [EC:2.3.1.54]
Psy301255	MCCC1A14957_chromosome	K00929	buk	butyrate kinase [EC:2.7.2.7]
Psy301256	MCCC1A14957_chromosome	K00634	ptb	phosphate butyryltransferase [EC:2.3.1.19]
Psy301313	MCCC1A14957_chromosome	K03737	por	pyruvate-ferredoxin/flavodoxin oxidoreductase [EC:1.2.7.1 1.2.7.-]
Psy301336	MCCC1A14957_chromosome	K00053	ilvC	ketol-acid reductoisomerase [EC:1.1.1.86]
Psy301337	MCCC1A14957_chromosome	K01653	ilvH	acetolactate synthase I/III small subunit [EC:2.2.1.6]
Psy301338	MCCC1A14957_chromosome	K01652	ilvB	acetolactate synthase I/II/III large subunit [EC:2.2.1.6]
Psy301658	MCCC1A14957_chromosome	K00626	atoB	acetyl-CoA C-acetyltransferase [EC:2.3.1.9]
Psy301660	MCCC1A14957_chromosome	K00248	bcd	butyryl-CoA dehydrogenase [EC:1.3.8.1]
Psy301660	MCCC1A14957_chromosome	K00248	bcd	butyryl-CoA dehydrogenase [EC:1.3.8.1]
Psy301783	MCCC1A14957_chromosome	K00174	korA	2-oxoglutarate/2-oxoacid ferredoxin oxidoreductase subunit alpha [EC:1.2.7.3 1.2.7.11]
Psy301784	MCCC1A14957_chromosome	K00175	korB	2-oxoglutarate/2-oxoacid ferredoxin oxidoreductase subunit beta [EC:1.2.7.3 1.2.7.11]
Psy301785	MCCC1A14957_chromosome	K00177	korC	2-oxoglutarate ferredoxin oxidoreductase subunit gamma [EC:1.2.7.3]
Psy302195	MCCC1A14957_chromid	K00826	ilvE	branched-chain amino acid aminotransferase [EC:2.6.1.42]
Psy302196	MCCC1A14957_chromid	K01687	ilvD	dihydroxy-acid dehydratase [EC:4.2.1.9]
Psy302197	MCCC1A14957_chromid	K01652	ilvB	acetolactate synthase I/II/III large subunit [EC:2.2.1.6]
Psy302198	MCCC1A14957_chromid	K01653	ilvH	acetolactate synthase I/III small subunit [EC:2.2.1.6]
Psy302199	MCCC1A14957_chromid	K00053	ilvC	ketol-acid reductoisomerase [EC:1.1.1.86]
Psy302229	MCCC1A14957_chromid	K04072	adhE	acetaldehyde dehydrogenase / alcohol dehydrogenase [EC:1.2.1.10 1.1.1.1]
Psy302313	MCCC1A14957_chromid	K04069	pflA	pyruvate formate lyase activating enzyme [EC:1.97.1.4]
Psy302314	MCCC1A14957_chromid	K00656	pflD	formate C-acetyltransferase [EC:2.3.1.54]
Psy302881	MCCC1A14957_chromid	K00656	pflD	formate C-acetyltransferase [EC:2.3.1.54]
Psy302882	MCCC1A14957_chromid	K04069	pflA	pyruvate formate lyase activating enzyme [EC:1.97.1.4]
