# Supplementary material for: Genomic and metabolic insights into the first host-associated isolate of Psychrilyobacter
Source: Microbiol Spectr. 2023 Sep 27;11(5):e03990-22. doi: 10.1128/spectrum.03990-22 (PMC10580919; doi:10.1128/spectrum.03990-22)
Supplement: Table S15 — Vitamin biosynthesis-related genes in strain B1. [file spectrum.03990-22-s0006.xlsx]

## Sheet: Cobalamins
Gene ID	Location	KO ID	KEGG Name	KO Description
Psy302648	MCCC1A14957_chromid	K02304	-	precorrin-2 dehydrogenase / sirohydrochlorin ferrochelatase [EC:1.3.1.76 4.99.1.4]
Psy302641	MCCC1A14957_chromid	K02227	cbiB	adenosylcobinamide-phosphate synthase [EC:6.3.1.10]
Psy302633	MCCC1A14957_chromid	K02188	cbiD	cobalt-precorrin-5B (C1)-methyltransferase [EC:2.1.1.195]
Psy302634	MCCC1A14957_chromid	K03399	cbiE	cobalt-precorrin-7 (C5)-methyltransferase [EC:2.1.1.289]
Psy302638	MCCC1A14957_chromid	K02189	cbiG	cobalt-precorrin 5A hydrolase [EC:3.7.1.12]
Psy300401	MCCC1A14957_chromosome	K02190	cbiK	sirohydrochlorin cobaltochelatase [EC:4.99.1.3]
Psy302628	MCCC1A14957_chromid	K02190	cbiK	sirohydrochlorin cobaltochelatase [EC:4.99.1.3]
Psy302635	MCCC1A14957_chromid	K02191	cbiT	cobalt-precorrin-6B (C15)-methyltransferase [EC:2.1.1.196]
Psy303044	MCCC1A14957_chromid	K19221	cobA	cob(I)alamin adenosyltransferase [EC:2.5.1.17]
Psy302645	MCCC1A14957_chromid	K13542	cobA-hemD	uroporphyrinogen III methyltransferase / synthase [EC:2.1.1.107 4.2.1.75]
Psy302657	MCCC1A14957_chromid	K02224	cobB-cbiA	cobyrinic acid a,c-diamide synthase [EC:6.3.5.9 6.3.5.11]
Psy301250	MCCC1A14957_chromosome	K02226	cobC	alpha-ribazole phosphatase [EC:3.1.3.73]
Psy302642	MCCC1A14957_chromid	K04720	cobD	threonine-phosphate decarboxylase [EC:4.1.1.81]
Psy302632	MCCC1A14957_chromid	K06042	cobH-cbiC	precorrin-8X/cobalt-precorrin-8 methylmutase [EC:5.4.99.61 5.4.99.60]
Psy302636	MCCC1A14957_chromid	K03394	cobI-cbiL	precorrin-2/cobalt-factor-2 C20-methyltransferase [EC:2.1.1.130 2.1.1.151]
Psy302639	MCCC1A14957_chromid	K05934	cobJ	precorrin-3B C17-methyltransferase [EC:2.1.1.131]
Psy302640	MCCC1A14957_chromid	K05895	cobK-cbiJ	precorrin-6A/cobalt-precorrin-6A reductase [EC:1.3.1.54 1.3.1.106]
Psy302637	MCCC1A14957_chromid	K05936	cobM	precorrin-4/cobalt-precorrin-4 C11-methyltransferase [EC:2.1.1.133 2.1.1.271]
Psy301252	MCCC1A14957_chromosome	K02231	cobP	adenosylcobinamide kinase / adenosylcobinamide-phosphate guanylyltransferase [EC:2.7.1.156 2.7.7.62]
Psy301253	MCCC1A14957_chromosome	K02232	cobQ	adenosylcobyric acid synthase [EC:6.3.5.10]
Psy300326	MCCC1A14957_chromosome	K02232	cobQ	adenosylcobyric acid synthase [EC:6.3.5.10]
Psy301251	MCCC1A14957_chromosome	K02233	cobS	adenosylcobinamide-GDP ribazoletransferase [EC:2.7.8.26]
Psy301249	MCCC1A14957_chromosome	K00768	cobU	nicotinate-nucleotide--dimethylbenzimidazole phosphoribosyltransferase [EC:2.4.2.21]
Psy302643	MCCC1A14957_chromid	K02492	hemA	glutamyl-tRNA reductase [EC:1.2.1.70]
Psy302646	MCCC1A14957_chromid	K01698	hemB	porphobilinogen synthase [EC:4.2.1.24]
Psy302644	MCCC1A14957_chromid	K01749	hemC	hydroxymethylbilane synthase [EC:2.5.1.61]
Psy300986	MCCC1A14957_chromosome	K01599	hemE	uroporphyrinogen decarboxylase [EC:4.1.1.37]
Psy300995	MCCC1A14957_chromosome	K01599	hemE	uroporphyrinogen decarboxylase [EC:4.1.1.37]
Psy300996	MCCC1A14957_chromosome	K01599	hemE	uroporphyrinogen decarboxylase [EC:4.1.1.37]
Psy302647	MCCC1A14957_chromid	K01845	hemL	glutamate-1-semialdehyde 2,1-aminomutase [EC:5.4.3.8]

## Sheet: Nicotinate 
Gene ID	Location	KO ID	KEGG Name	KO Description
Psy301262	MCCC1A14957_chromosome	K01839	deoB	phosphopentomutase [EC:5.4.2.7]
Psy301263	MCCC1A14957_chromosome	K03784	deoD	purine-nucleoside phosphorylase [EC:2.4.2.1]
Psy300612	MCCC1A14957_chromosome	K01239	iunH	purine nucleosidase [EC:3.2.2.1]
Psy301751	MCCC1A14957_chromosome	K03517	nadA	quinolinate synthase [EC:2.5.1.72]
Psy301750	MCCC1A14957_chromosome	K00278	nadB	L-aspartate oxidase [EC:1.4.3.16]
Psy301749	MCCC1A14957_chromosome	K00767	nadC	nicotinate-nucleotide pyrophosphorylase (carboxylating) [EC:2.4.2.19]
Psy300457	MCCC1A14957_chromosome	K00969	nadD	nicotinate-nucleotide adenylyltransferase [EC:2.7.7.18]
Psy300016	MCCC1A14957_chromosome	K01916	nadE	NAD+ synthase [EC:6.3.1.5]
Psy302172	MCCC1A14957_chromosome	K03742	pncC	nicotinamide-nucleotide amidase [EC:3.5.1.42]
Psy301480	MCCC1A14957_chromosome	K00858	ppnK	NAD+ kinase [EC:2.7.1.23]
Psy301174	MCCC1A14957_chromosome	K03783	punA	purine-nucleoside phosphorylase [EC:2.4.2.1]
Psy300278	MCCC1A14957_chromosome	K03787	surE	5'-nucleotidase [EC:3.1.3.5]
Psy302472	MCCC1A14957_chromid	K00763	pncB	nicotinate phosphoribosyltransferase [EC:6.3.4.21]

## Sheet: Biotin
Gene ID	Location	KO ID	KEGG Name	KO Description
Psy302793	MCCC1A14957_chromid	K00833	bioA	adenosylmethionine---8-amino-7-oxononanoate aminotransferase [EC:2.6.1.62]
Psy301965	MCCC1A14957_chromosome	K01012	bioB	biotin synthase [EC:2.8.1.6]
Psy302764	MCCC1A14957_chromid	K01012	bioB	biotin synthase [EC:2.8.1.6]
Psy302790	MCCC1A14957_chromid	K02169	bioC	malonyl-CoA O-methyltransferase [EC:2.1.1.197]
Psy302792	MCCC1A14957_chromid	K00652	bioF	8-amino-7-oxononanoate synthase [EC:2.3.1.47]
Psy302791	MCCC1A14957_chromid	K09789	bioG	pimeloyl-[acyl-carrier protein] methyl ester esterase [EC:3.1.1.85]

## Sheet: Folate
Gene ID	Location	KO ID	KEGG Name	KO Description	COG ID	COG Description
Psy301077	MCCC1A14957_chromosome	K11754	folC	dihydrofolate synthase / folylpolyglutamate synthase [EC:6.3.2.12 6.3.2.17]
Psy300484	MCCC1A14957_chromosome	K01491	folD	methylenetetrahydrofolate dehydrogenase (NADP+) / methenyltetrahydrofolate cyclohydrolase [EC:1.5.1.5 3.5.4.9]
Psy300463	MCCC1A14957_chromosome	K01495	folE	GTP cyclohydrolase I [EC:3.5.4.16]
Psy300017	MCCC1A14957_chromosome	K00796	folP	dihydropteroate synthase [EC:2.5.1.15]
Psy300068	MCCC1A14957_chromosome	K03639	moaA	GTP 3',8-cyclase [EC:4.1.99.22]
Psy300795	MCCC1A14957_chromosome	K07141	mocA	molybdenum cofactor cytidylyltransferase [EC:2.7.7.76]
Psy300071	MCCC1A14957_chromosome	K03750	moeA	molybdopterin molybdotransferase [EC:2.10.1.1]
Psy300072	MCCC1A14957_chromosome	K07219;K03750	moeA;-	molybdopterin molybdotransferase [EC:2.10.1.1];putative molybdopterin biosynthesis protein
Psy301152	MCCC1A14957_chromosome	K01665	pabB	para-aminobenzoate synthetase component I [EC:2.6.1.85]
Psy301151	MCCC1A14957_chromosome	K02619	pabC	4-amino-4-deoxychorismate lyase [EC:4.1.3.38]
Psy302787	MCCC1A14957_chromid	K00287	folA	dihydrofolate reductase [EC:1.5.1.3]
Psy302393	MCCC1A14957_chromid	K03637	moaC	cyclic pyranopterin monophosphate synthase [EC:4.6.1.17]
Psy302252	MCCC1A14957_chromid	K03752	mobA	molybdenum cofactor guanylyltransferase [EC:2.7.7.77]
Psy302401	MCCC1A14957_chromid	K06920	queC	7-cyano-7-deazaguanine synthase [EC:6.3.4.20]
Psy302399	MCCC1A14957_chromid	K01737	queD	6-pyruvoyltetrahydropterin/6-carboxytetrahydropterin synthase [EC:4.2.3.12 4.1.2.50]
Psy302400	MCCC1A14957_chromid	K10026	queE	7-carboxy-7-deazaguanine synthase [EC:4.3.99.3]
Psy303136	MCCC1A14957_plasmid	K03639	moaA	GTP 3',8-cyclase [EC:4.1.99.22]	COG2896	Catalyzes, together with MoaC, the conversion of 5'-GTP to cyclic pyranopterin monophosphate (cPMP or molybdopterin precursor Z) (By similarity)
Psy303134	MCCC1A14957_plasmid				COG0303	Molybdenum cofactor synthesis domain protein

## Sheet: Riboflavin
Gene ID	Location	KO ID	KEGG Name	KO Description
Psy302985	MCCC1A14957_chromid	K00794	ribH	6,7-dimethyl-8-ribityllumazine synthase [EC:2.5.1.78]
Psy302986	MCCC1A14957_chromid	K11752	ribD	diaminohydroxyphosphoribosylaminopyrimidine deaminase / 5-amino-6-(5-phosphoribosylamino)uracil reductase [EC:3.5.4.26 1.1.1.193]
Psy302987	MCCC1A14957_chromid	K00793	ribE	riboflavin synthase [EC:2.5.1.9]
Psy302988	MCCC1A14957_chromid	K14652	ribBA	3,4-dihydroxy 2-butanone 4-phosphate synthase / GTP cyclohydrolase II [EC:4.1.99.12 3.5.4.25]
Psy300685	MCCC1A14957_chromosome	K11753	ribF	riboflavin kinase / FMN adenylyltransferase [EC:2.7.1.26 2.7.7.2]

## Sheet: Thiamine
Gene ID	Location	KO ID	KEGG Name	KO Description
Psy301351	MCCC1A14957_chromosome	K03147	thiC	phosphomethylpyrimidine synthase [EC:4.1.99.17]
Psy300957	MCCC1A14957_chromosome	K06147	-	ATP-binding cassette, subfamily B, bacterial
Psy300958	MCCC1A14957_chromosome	K06147	-	ATP-binding cassette, subfamily B, bacterial
Psy302119	MCCC1A14957_chromosome	K06147	-	ATP-binding cassette, subfamily B, bacterial
Psy302002	MCCC1A14957_chromosome	K03734	apbE	FAD:protein FMN transferase [EC:2.7.1.180]
Psy300011	MCCC1A14957_chromosome	K01662	dxs	1-deoxy-D-xylulose-5-phosphate synthase [EC:2.2.1.7]
Psy301222	MCCC1A14957_chromosome	K02064	thiB	thiamine transport system substrate-binding protein
Psy301352	MCCC1A14957_chromosome	K00788	thiE	thiamine-phosphate pyrophosphorylase [EC:2.5.1.3]
Psy301353	MCCC1A14957_chromosome	K03148	thiF	sulfur carrier protein ThiS adenylyltransferase [EC:2.7.7.73]
Psy301355	MCCC1A14957_chromosome	K03149	thiG	thiazole synthase [EC:2.8.1.10]
Psy301354	MCCC1A14957_chromosome	K03150	thiH	2-iminoacetate synthase [EC:4.1.99.19]
Psy301606	MCCC1A14957_chromosome	K03150	thiH	2-iminoacetate synthase [EC:4.1.99.19]
Psy301238	MCCC1A14957_chromosome	K00949	thiN	thiamine pyrophosphokinase [EC:2.7.6.2]
Psy301221	MCCC1A14957_chromosome	K02063	thiP	thiamine transport system permease protein
Psy302828	MCCC1A14957_chromid	K00941	thiD	hydroxymethylpyrimidine/phosphomethylpyrimidine kinase [EC:2.7.1.49 2.7.4.7]
Psy302829	MCCC1A14957_chromid	K00788	thiE	thiamine-phosphate pyrophosphorylase [EC:2.5.1.3]
Psy302428	MCCC1A14957_chromid	K03152	thiJ	4-methyl-5(b-hydroxyethyl)-thiazole monophosphate biosynthesis
Psy302834	MCCC1A14957_chromid	K00878	thiM	hydroxyethylthiazole kinase [EC:2.7.1.50]
